# Supplementary material for: Screening of Protein Carbonylation Sites in Human Serum by Ion Mobility Mass Spectrometry
Source: J Proteome Res. 2025 Jun 14;24(7):3412–28. doi: 10.1021/acs.jproteome.5c00093 (PMC12235708; doi:10.1021/acs.jproteome.5c00093)
Supplement: Supplementary file 2 [file pr5c00093_si_002.xlsx]

## Sheet: Descriptions
Screening of protein carbonylation sites in human serum by ion mobility mass spectrometry
Juan Camilo Rojas Echeverri1,2, Sanja Milkovska-Stamenova1,2 , Ulf Wagner3 , Ralf Hoffmann1,2
1 Institute of Bioanalytical Chemistry, Faculty of Chemistry and Mineralogy, Universität Leipzig, 04103 Leipzig, Germany;
2 Center for Biotechnology and Biomedicine, Universität Leipzig, 04103 Leipzig, Germany
3 Division of Rheumatology, Department of Endocrinology, Nephrology, Rheumatology, Universität Leipzig, 04103 Leipzig, Germany
Table S1	Bradford protein concentrations
Table S2	Clinical sample batches
Table S3	List of modifications searched in the current study
Table S4	PEAKS identification summary: 1% FDR at the peptide level
Table S5	Confirmed carbonylated proteins and peptides
Table S6	Calculation of unknown PTM offsets
Table S7	Precursor areas and signal-to-matrix background ratios
Table S8	MSstatsPTM adjusted model
Table S9	DDA universal spectrum identifiers (USI)

## Sheet: Table S1
Table S1: Bradford protein concentrations
Bradford Results											Summary
Plate	Group	Sample	Replicate	Absorbance	Prot Concentration (mg/mL)	Average (mg/mL)	Standard error (%)	Initial Concentration (mg/mL)			Group	Sample	Average (mg/mL)	Standard error (%)	Initial Concentration (mg/mL)	Volume (µL) for 2 mg
1	Total Pool	TP	TP 1	0.7239	0.725494	0.709663	1.97879	72.5494			Total Pool	TP	0.684476	5.83497	68.4476	29.2194
1	Total Pool	TP	TP 2	0.7098	0.698708	0.709663	1.97879	69.8708			RA Pool	RP	0.700848	4.24722	70.0848	28.5369
1	Total Pool	TP	TP 3	0.713	0.704787	0.709663	1.97879	70.4787			Control Pool	GP	0.690648	1.72595	69.0648	28.9583
1	RA	R 1	R 1 1	0.6845	0.650646	0.677685	5.23941	65.0646			RA	R 1	0.677685	5.23941	67.7685	29.5122
1	RA	R 1	R 1 2	0.6918	0.664514	0.677685	5.23941	66.4514			RA	R 2	0.675405	6.49383	67.5405	29.6119
1	RA	R 1	R 1 3	0.7199	0.717895	0.677685	5.23941	71.7895			RA	R 3	0.630229	4.34395	63.0229	31.7345
1	RA	R 2	R 2 1	0.7176	0.713526	0.675405	6.49383	71.3526			RA	R 4	0.597454	5.29228	59.7454	33.4754
1	RA	R 2	R 2 2	0.7027	0.68522	0.675405	6.49383	68.522			RA	R 5	0.7077	3.57099	70.77	28.2606
1	RA	R 2	R 2 3	0.6723	0.62747	0.675405	6.49383	62.747			RA	R 6	0.760828	2.80485	76.0828	26.2871
4	RA	R 3	R 3 1	0.6299	0.62834	0.630229	4.34395	62.834			RA	R 7	0.618668	2.47187	61.8668	32.3275
4	RA	R 3	R 3 2	0.6178	0.603846	0.630229	4.34395	60.3846			RA	R 8	0.763994	4.61279	76.3994	26.1782
4	RA	R 3	R 3 3	0.6448	0.658502	0.630229	4.34395	65.8502			RA	R 9	0.686613	3.16819	68.6613	29.1285
1	RA	R 4	R 4 1	0.6756	0.633739	0.597454	5.29228	63.3739			RA	R 10	0.704217	6.10993	70.4217	28.4003
1	RA	R 4	R 4 2	0.6451	0.575798	0.597454	5.29228	57.5798			RA	R 11	0.700101	5.93971	70.0101	28.5673
1	RA	R 4	R 4 3	0.6488	0.582827	0.597454	5.29228	58.2827			RA	R 12	0.738982	2.54122	73.8982	27.0643
1	RA	R 5	R 5 1	0.723	0.723784	0.7077	3.57099	72.3784			RA	R 13	0.734866	7.97099	73.4866	27.2159
1	RA	R 5	R 5 2	0.7214	0.720745	0.7077	3.57099	72.0745			RA	R 14	0.796859	8.60248	79.6859	25.0985
1	RA	R 5	R 5 3	0.6992	0.678571	0.7077	3.57099	67.8571			RA	R 15	0.70637	3.31921	70.637	28.3138
1	RA	R 6	R 6 1	0.7532	0.781155	0.760828	2.80485	78.1155			RA	R 16	0.799582	3.60074	79.9582	25.0131
1	RA	R 6	R 6 2	0.7435	0.762728	0.760828	2.80485	76.2728			RA	R 17	0.691679	5.9485	69.1679	28.9151
1	RA	R 6	R 6 3	0.7308	0.738602	0.760828	2.80485	73.8602			RA	R 18	0.760955	2.32806	76.0955	26.2828
1	RA	R 7	R 7 1	0.6677	0.618731	0.618668	2.47187	61.8731			RA	R 19	0.689273	0.598987	68.9273	29.0161
1	RA	R 7	R 7 2	0.6596	0.603343	0.618668	2.47187	60.3343			RA	R 20	0.584413	1.07545	58.4413	34.2224
1	RA	R 7	R 7 3	0.6757	0.633929	0.618668	2.47187	63.3929			RA	R 21	0.722074	5.26986	72.2074	27.698
1	RA	R 8	R 8 1	0.75	0.775076	0.763994	4.61279	77.5076			RA	R 22	0.695542	4.53027	69.5542	28.7546
1	RA	R 8	R 8 2	0.7591	0.792363	0.763994	4.61279	79.2363			RA	R 23	0.776279	3.88265	77.6279	25.7639
1	RA	R 8	R 8 3	0.7234	0.724544	0.763994	4.61279	72.4544			RA	R 24	0.730496	6.27086	73.0496	27.3786
1	RA	R 9	R 9 1	0.7148	0.708207	0.686613	3.16819	70.8207			RA	R 25	0.691109	2.88829	69.1109	28.939
1	RA	R 9	R 9 2	0.6919	0.664704	0.686613	3.16819	66.4704			RA	R 26	0.686034	0.259799	68.6034	29.1531
1	RA	R 9	R 9 3	0.7036	0.68693	0.686613	3.16819	68.693			RA	R 27	0.701449	6.29217	70.1449	28.5124
1	RA	R 10	R 10 1	0.7337	0.744111	0.704217	6.10993	74.4111			RA	R 28	0.617918	8.93815	61.7918	32.3667
1	RA	R 10	R 10 2	0.6887	0.658625	0.704217	6.10993	65.8625			RA	R 29	0.659486	3.55738	65.9486	30.3266
1	RA	R 10	R 10 3	0.7157	0.709916	0.704217	6.10993	70.9916			RA	R 30	0.654875	4.6453	65.4875	30.5402
1	RA	R 11	R 11 1	0.7358	0.7481	0.700101	5.93971	74.81			RA	R 31	0.53834	7.49178	53.834	37.1512
1	RA	R 11	R 11 2	0.6985	0.677242	0.700101	5.93971	67.7242			RA	R 32	0.740448	4.23817	74.0448	27.0107
1	RA	R 11	R 11 3	0.6973	0.674962	0.700101	5.93971	67.4962			RA	R 33	0.686364	3.87121	68.6364	29.1391
1	RA	R 12	R 12 1	0.7332	0.743161	0.738982	2.54122	74.3161			RA	R 34	0.748353	3.88207	74.8353	26.7254
1	RA	R 12	R 12 2	0.7396	0.755319	0.738982	2.54122	75.5319			RA	R 35	0.632928	1.0385	63.2928	31.5991
1	RA	R 12	R 12 3	0.7202	0.718465	0.738982	2.54122	71.8465			RA	R 36	0.528458	5.16582	52.8458	37.8459
1	RA	R 13	R 13 1	0.7636	0.800912	0.734866	7.97099	80.0912			RA	R 37	0.664295	9.35509	66.4295	30.1071
1	RA	R 13	R 13 2	0.7181	0.714476	0.734866	7.97099	71.4476			RA	R 38	0.635903	5.03263	63.5903	31.4514
1	RA	R 13	R 13 3	0.7048	0.68921	0.734866	7.97099	68.921			RA	R 39	0.657312	3.61144	65.7312	30.4269
1	RA	R 14	R 14 1	0.7518	0.778495	0.796859	8.60248	77.8495			Ctrl	G 1	0.788538	3.00783	78.8538	25.3634
1	RA	R 14	R 14 2	0.7312	0.739362	0.796859	8.60248	73.9362			Ctrl	G 2	0.648814	2.68099	64.8814	30.8255
1	RA	R 14	R 14 3	0.8014	0.87272	0.796859	8.60248	87.272			Ctrl	G 3	0.689987	1.70568	68.9987	28.9861
1	RA	R 15	R 15 1	0.723	0.723784	0.70637	3.31921	72.3784			Ctrl	G 4	0.705797	4.5895	70.5797	28.3368
1	RA	R 15	R 15 2	0.7187	0.715616	0.70637	3.31921	71.5616			Ctrl	G 5	0.661397	4.75469	66.1397	30.239
1	RA	R 15	R 15 3	0.6998	0.679711	0.70637	3.31921	67.9711			Ctrl	G 6	0.682213	5.5833	68.2213	29.3163
1	RA	R 16	R 16 1	0.7794	0.830927	0.799582	3.60074	83.0927			Ctrl	G 7	0.742622	4.04229	74.2622	26.9316
1	RA	R 16	R 16 2	0.7496	0.774316	0.799582	3.60074	77.4316			Ctrl	G 8	0.658103		65.8103	30.3904
1	RA	R 16	R 16 3	0.7597	0.793503	0.799582	3.60074	79.3503			Ctrl	G 9	0.711989	4.55543	71.1989	28.0903
1	RA	R 17	R 17 1	0.7289	0.734992	0.691679	5.9485	73.4992			Ctrl	G 10	0.700988	3.76108	70.0988	28.5312
1	RA	R 17	R 17 2	0.7036	0.68693	0.691679	5.9485	68.693			Ctrl	G 11	0.743544	1.45443	74.3544	26.8982
1	RA	R 17	R 17 3	0.6858	0.653116	0.691679	5.9485	65.3116			Ctrl	G 12	0.690967	2.55932	69.0967	28.945
1	RA	R 18	R 18 1	0.7525	0.779825	0.760955	2.32806	77.9825			Ctrl	G 13	0.685288	0.441566	68.5288	29.1848
1	RA	R 18	R 18 2	0.7412	0.758359	0.760955	2.32806	75.8359			Ctrl	G 14	0.623151	2.55296	62.3151	32.0949
1	RA	R 18	R 18 3	0.734	0.744681	0.760955	2.32806	74.4681			Ctrl	G 15	0.754952	1.04268	75.4952	26.4917
1	RA	R 19	R 19 1	0.7073	0.693959	0.689273	0.598987	69.3959			Ctrl	G 16	0.741614	5.54888	74.1614	26.9682
1	RA	R 19	R 19 2	0.704	0.68769	0.689273	0.598987	68.769			Ctrl	G 17	0.722861	1.92244	72.2861	27.6679
1	RA	R 19	R 19 3	0.7032	0.68617	0.689273	0.598987	68.617			Ctrl	G 18	0.687203	2.51107	68.7203	29.1035
4	RA	R 20	R 20 1	0.605	0.577935	0.584413	1.07545	57.7935			Ctrl	G 19	0.617736	4.06148	61.7736	32.3763
4	RA	R 20	R 20 2	0.6112	0.590486	0.584413	1.07545	59.0486			Ctrl	G 20	0.477163	12.0997	47.7163	41.9144
4	RA	R 20	R 20 3	0.6084	0.584818	0.584413	1.07545	58.4818			Ctrl	G 21	0.591191	6.94078	59.1191	33.83
1	RA	R 21	R 21 1	0.7404	0.756839	0.722074	5.26986	75.6839			Ctrl	G 22	0.642829	3.96171	64.2829	31.1125
1	RA	R 21	R 21 2	0.7252	0.727964	0.722074	5.26986	72.7964			Ctrl	G 23	0.611199	10.83	61.1199	32.7226
1	RA	R 21	R 21 3	0.7007	0.681421	0.722074	5.26986	68.1421			Ctrl	G 24	0.694202	2.06573	69.4202	28.81
1	RA	R 22	R 22 1	0.711	0.700988	0.695542	4.53027	70.0988			Ctrl	G 25	0.73851	1.52991	73.851	27.0815
1	RA	R 22	R 22 2	0.7231	0.723974	0.695542	4.53027	72.3974			Ctrl	G 26	0.733228	1.63947	73.3228	27.2767
1	RA	R 22	R 22 3	0.6903	0.661664	0.695542	4.53027	66.1664			Ctrl	G 27	0.714381	4.52051	71.4381	27.9962
1	RA	R 23	R 23 1	0.7683	0.80984	0.776279	3.88265	80.984			Ctrl	G 28	0.648442	2.54983	64.8442	30.8432
1	RA	R 23	R 23 2	0.7376	0.75152	0.776279	3.88265	75.152			Ctrl	G 29	0.701334	4.60732	70.1334	28.5171
1	RA	R 23	R 23 3	0.746	0.767477	0.776279	3.88265	76.7477
1	RA	R 24	R 24 1	0.7256	0.728723	0.730496	6.27086	72.8723
1	RA	R 24	R 24 2	0.7511	0.777166	0.730496	6.27086	77.7166
1	RA	R 24	R 24 3	0.7029	0.6856	0.730496	6.27086	68.56
1	RA	R 25	R 25 1	0.6943	0.669263	0.691109	2.88829	66.9263
1	RA	R 25	R 25 2	0.7082	0.695669	0.691109	2.88829	69.5669
1	RA	R 25	R 25 3	0.7149	0.708397	0.691109	2.88829	70.8397
2	Total Pool	TP	TP 1	0.6828	0.72253	0.730435	2.23522	72.253
2	Total Pool	TP	TP 2	0.6813	0.719565	0.730435	2.23522	71.9565
2	Total Pool	TP	TP 3	0.6963	0.749209	0.730435	2.23522	74.9209
2	RA	R 26	R 26 1	0.6652	0.687747	0.686034	0.259799	68.7747
2	RA	R 26	R 26 2	0.6644	0.686166	0.686034	0.259799	68.6166
2	RA	R 26	R 26 3	0.6634	0.68419	0.686034	0.259799	68.419
2	RA	R 27	R 27 1	0.6897	0.736166	0.701449	6.29217	73.6166
2	RA	R 27	R 27 2	0.6797	0.716403	0.701449	6.29217	71.6403
2	RA	R 27	R 27 3	0.647	0.651779	0.701449	6.29217	65.1779
2	RA	R 28	R 28 1	0.6456	0.649012	0.617918	8.93815	64.9012
2	RA	R 28	R 28 2	0.6464	0.650593	0.617918	8.93815	65.0593
2	RA	R 28	R 28 3	0.5976	0.55415	0.617918	8.93815	55.415
2	RA	R 29	R 29 1	0.6607	0.678854	0.659486	3.55738	67.8854
2	RA	R 29	R 29 2	0.6543	0.666206	0.659486	3.55738	66.6206
2	RA	R 29	R 29 3	0.6377	0.633399	0.659486	3.55738	63.3399
2	RA	R 30	R 30 1	0.657	0.671542	0.654875	4.6453	67.1542
2	RA	R 30	R 30 2	0.6579	0.67332	0.654875	4.6453	67.332
2	RA	R 30	R 30 3	0.6308	0.619763	0.654875	4.6453	61.9763
2	RA	R 31	R 31 1	0.5663	0.492292	0.53834	7.49178	49.2292
2	RA	R 31	R 31 2	0.5982	0.555336	0.53834	7.49178	55.5336
2	RA	R 31	R 31 3	0.6043	0.567391	0.53834	7.49178	56.7391
2	RA	R 32	R 32 1	0.7052	0.766798	0.740448	4.23817	76.6798
2	RA	R 32	R 32 2	0.6961	0.748814	0.740448	4.23817	74.8814
2	RA	R 32	R 32 3	0.6743	0.705731	0.740448	4.23817	70.5731
2	RA	R 33	R 33 1	0.6705	0.698221	0.686364	3.87121	69.8221
2	RA	R 33	R 33 2	0.6739	0.704941	0.686364	3.87121	70.4941
2	RA	R 33	R 33 3	0.6491	0.655929	0.686364	3.87121	65.5929
2	RA	R 34	R 34 1	0.7106	0.77747	0.748353	3.88207	77.747
2	RA	R 34	R 34 2	0.6812	0.719368	0.748353	3.88207	71.9368
2	RA	R 34	R 34 3	0.6958	0.748221	0.748353	3.88207	74.8221
4	RA	R 35	R 35 1	0.6359	0.640486	0.632928	1.0385	64.0486
4	RA	R 35	R 35 2	0.63	0.628543	0.632928	1.0385	62.8543
4	RA	R 35	R 35 3	0.6306	0.629757	0.632928	1.0385	62.9757
2	RA	R 36	R 36 1	0.5815	0.522332	0.528458	5.16582	52.2332
2	RA	R 36	R 36 2	0.5726	0.504743	0.528458	5.16582	50.4743
2	RA	R 36	R 36 3	0.5997	0.5583	0.528458	5.16582	55.83
2	RA	R 37	R 37 1	0.6892	0.735178	0.664295	9.35509	73.5178
2	RA	R 37	R 37 2	0.6403	0.638538	0.664295	9.35509	63.8538
2	RA	R 37	R 37 3	0.6305	0.61917	0.664295	9.35509	61.917
2	RA	R 38	R 38 1	0.6376	0.633202	0.635903	5.03263	63.3202
2	RA	R 38	R 38 2	0.6558	0.66917	0.635903	5.03263	66.917
2	RA	R 38	R 38 3	0.6235	0.605336	0.635903	5.03263	60.5336
2	RA	R 39	R 39 1	0.6534	0.664427	0.657312	3.61144	66.4427
2	RA	R 39	R 39 2	0.6596	0.67668	0.657312	3.61144	67.668
2	RA	R 39	R 39 3	0.6364	0.63083	0.657312	3.61144	63.083
2	Ctrl	G 1	G 1 1	0.7283	0.812451	0.788538	3.00783	81.2451
2	Ctrl	G 1	G 1 2	0.716	0.788142	0.788538	3.00783	78.8142
2	Ctrl	G 1	G 1 3	0.7043	0.76502	0.788538	3.00783	76.502
2	Ctrl	G 2	G 2 1	0.6544	0.666403	0.648814	2.68099	66.6403
2	Ctrl	G 2	G 2 2	0.6453	0.648419	0.648814	2.68099	64.8419
2	Ctrl	G 2	G 2 3	0.6368	0.631621	0.648814	2.68099	63.1621
2	Ctrl	G 3	G 3 1	0.6654	0.688142	0.689987	1.70568	68.8142
2	Ctrl	G 3	G 3 2	0.6727	0.702569	0.689987	1.70568	70.2569
2	Ctrl	G 3	G 3 3	0.6609	0.679249	0.689987	1.70568	67.9249
2	Ctrl	G 4	G 4 1	0.6636	0.684585	0.705797	4.5895	68.4585
2	Ctrl	G 4	G 4 2	0.6662	0.689723	0.705797	4.5895	68.9723
2	Ctrl	G 4	G 4 3	0.6932	0.743083	0.705797	4.5895	74.3083
2	Ctrl	G 5	G 5 1	0.6699	0.697036	0.661397	4.75469	69.7036
2	Ctrl	G 5	G 5 2	0.6459	0.649605	0.661397	4.75469	64.9605
2	Ctrl	G 5	G 5 3	0.6398	0.637549	0.661397	4.75469	63.7549
2	Ctrl	G 6	G 6 1	0.6613	0.68004	0.682213	5.5833	68.004
2	Ctrl	G 6	G 6 2	0.6822	0.721344	0.682213	5.5833	72.1344
2	Ctrl	G 6	G 6 3	0.6437	0.645257	0.682213	5.5833	64.5257
2	Ctrl	G 7	G 7 1	0.6976	0.751779	0.742622	4.04229	75.1779
2	Ctrl	G 7	G 7 2	0.7053	0.766996	0.742622	4.04229	76.6996
2	Ctrl	G 7	G 7 3	0.676	0.709091	0.742622	4.04229	70.9091
2	Ctrl	G 8	G 8 1	0.6502	0.658103	0.658103		65.8103
2	Ctrl	G 9	G 9 1	0.6964	0.749407	0.711989	4.55543	74.9407
2	Ctrl	G 9	G 9 2	0.6673	0.691897	0.711989	4.55543	69.1897
2	Ctrl	G 9	G 9 3	0.6687	0.694664	0.711989	4.55543	69.4664
2	Ctrl	G 10	G 10 1	0.6571	0.671739	0.700988	3.76108	67.1739
2	Ctrl	G 10	G 10 2	0.683	0.722925	0.700988	3.76108	72.2925
2	Ctrl	G 10	G 10 3	0.6756	0.7083	0.700988	3.76108	70.83
2	Ctrl	G 11	G 11 1	0.691	0.738735	0.743544	1.45443	73.8735
2	Ctrl	G 11	G 11 2	0.6896	0.735968	0.743544	1.45443	73.5968
2	Ctrl	G 11	G 11 3	0.6997	0.755929	0.743544	1.45443	75.5929
3	Total Pool	TP	TP 1	0.6556	0.663035	0.649696	2.07368	66.3035
3	Total Pool	TP	TP 2	0.642	0.636094	0.649696	2.07368	63.6094
3	Total Pool	TP	TP 3	0.649	0.64996	0.649696	2.07368	64.996
3	Ctrl	G 12	G 12 1	0.6612	0.674128	0.690967	2.55932	67.4128
3	Ctrl	G 12	G 12 2	0.6689	0.689382	0.690967	2.55932	68.9382
3	Ctrl	G 12	G 12 3	0.679	0.70939	0.690967	2.55932	70.939
3	Ctrl	G 13	G 13 1	0.6685	0.68859	0.685288	0.441566	68.859
3	Ctrl	G 13	G 13 2	0.6655	0.682647	0.685288	0.441566	68.2647
3	Ctrl	G 13	G 13 3	0.6665	0.684628	0.685288	0.441566	68.4628
3	Ctrl	G 14	G 14 1	0.6442	0.640452	0.623151	2.55296	64.0452
3	Ctrl	G 14	G 14 2	0.6284	0.609152	0.623151	2.55296	60.9152
3	Ctrl	G 14	G 14 3	0.6338	0.619849	0.623151	2.55296	61.9849
3	Ctrl	G 15	G 15 1	0.7057	0.762282	0.754952	1.04268	76.2282
3	Ctrl	G 15	G 15 2	0.7025	0.755943	0.754952	1.04268	75.5943
3	Ctrl	G 15	G 15 3	0.6978	0.746632	0.754952	1.04268	74.6632
3	Ctrl	G 16	G 16 1	0.7064	0.763669	0.741614	5.54888	76.3669
3	Ctrl	G 16	G 16 2	0.7081	0.767036	0.741614	5.54888	76.7036
3	Ctrl	G 16	G 16 3	0.6713	0.694136	0.741614	5.54888	69.4136
3	Ctrl	G 17	G 17 1	0.6887	0.728605	0.722861	1.92244	72.8605
3	Ctrl	G 17	G 17 2	0.6909	0.732964	0.722861	1.92244	73.2964
3	Ctrl	G 17	G 17 3	0.6778	0.707013	0.722861	1.92244	70.7013
3	Ctrl	G 18	G 18 1	0.6694	0.690372	0.687203	2.51107	69.0372
3	Ctrl	G 18	G 18 2	0.6584	0.668582	0.687203	2.51107	66.8582
3	Ctrl	G 18	G 18 3	0.6756	0.702655	0.687203	2.51107	70.2655
3	Ctrl	G 19	G 19 1	0.6192	0.590927	0.617736	4.06148	59.0927
3	Ctrl	G 19	G 19 2	0.6443	0.64065	0.617736	4.06148	64.065
3	Ctrl	G 19	G 19 3	0.6347	0.621632	0.617736	4.06148	62.1632
3	Ctrl	G 20	G 20 1	0.5558	0.465333	0.477163	12.0997	46.5333
3	Ctrl	G 20	G 20 3	0.5967	0.546355	0.477163	12.0997	54.6355
4	Ctrl	G 20	G 20 1	0.5206	0.407085	0.477163	12.0997	40.7085
4	Ctrl	G 20	G 20 3	0.5615	0.489879	0.477163	12.0997	48.9879
3	Ctrl	G 21	G 21 1	0.6274	0.607171	0.591191	6.94078	60.7171
3	Ctrl	G 21	G 21 2	0.6348	0.62183	0.591191	6.94078	62.183
3	Ctrl	G 21	G 21 3	0.5958	0.544572	0.591191	6.94078	54.4572
3	Ctrl	G 22	G 22 1	0.656	0.663827	0.642829	3.96171	66.3827
3	Ctrl	G 22	G 22 2	0.6491	0.650158	0.642829	3.96171	65.0158
3	Ctrl	G 22	G 22 3	0.6311	0.614501	0.642829	3.96171	61.4501
3	Ctrl	G 23	G 23 1	0.6674	0.68641	0.611199	10.83	68.641
3	Ctrl	G 23	G 23 2	0.6045	0.561807	0.611199	10.83	56.1807
3	Ctrl	G 23	G 23 3	0.6164	0.58538	0.611199	10.83	58.538
3	Ctrl	G 24	G 24 1	0.6722	0.695919	0.694202	2.06573	69.5919
3	Ctrl	G 24	G 24 2	0.6781	0.707607	0.694202	2.06573	70.7607
3	Ctrl	G 24	G 24 3	0.6637	0.679081	0.694202	2.06573	67.9081
3	Ctrl	G 25	G 25 1	0.6989	0.748811	0.73851	1.52991	74.8811
3	Ctrl	G 25	G 25 2	0.6946	0.740293	0.73851	1.52991	74.0293
3	Ctrl	G 25	G 25 3	0.6876	0.726426	0.73851	1.52991	72.6426
3	Ctrl	G 26	G 26 1	0.6869	0.72504	0.733228	1.63947	72.504
3	Ctrl	G 26	G 26 2	0.6882	0.727615	0.733228	1.63947	72.7615
3	Ctrl	G 26	G 26 3	0.698	0.747029	0.733228	1.63947	74.7029
3	Ctrl	G 27	G 27 1	0.6905	0.732171	0.714381	4.52051	73.2171
3	Ctrl	G 27	G 27 3	0.6656	0.682845	0.714381	4.52051	68.2845
4	Ctrl	G 27	G 27 1	0.6613	0.691903	0.714381	4.52051	69.1903
4	Ctrl	G 27	G 27 3	0.6903	0.750607	0.714381	4.52051	75.0607
3	Ctrl	G 28	G 28 1	0.6533	0.658479	0.648442	2.54983	65.8479
3	Ctrl	G 28	G 28 2	0.6386	0.629358	0.648442	2.54983	62.9358
3	Ctrl	G 28	G 28 3	0.6528	0.657488	0.648442	2.54983	65.7488
3	Ctrl	G 29	G 29 1	0.692	0.735143	0.701334	4.60732	73.5143
3	Ctrl	G 29	G 29 2	0.6595	0.670761	0.701334	4.60732	67.0761
3	Ctrl	G 29	G 29 3	0.6733	0.698098	0.701334	4.60732	69.8098
3	RA Pool	RP	RP 1	0.6706	0.69275	0.700848	4.24722	69.275
3	RA Pool	RP	RP 2	0.6814	0.714144	0.700848	4.24722	71.4144
3	RA Pool	RP	RP 3	0.6524	0.656696	0.700848	4.24722	65.6696
4	RA Pool	RP	RP 1	0.6676	0.704656	0.700848	4.24722	70.4656
4	RA Pool	RP	RP 2	0.6884	0.746761	0.700848	4.24722	74.6761
4	RA Pool	RP	RP 3	0.6604	0.690081	0.700848	4.24722	69.0081
3	Control Pool	GP	GP 1	0.6615	0.674723	0.690648	1.72595	67.4723
3	Control Pool	GP	GP 2	0.6689	0.689382	0.690648	1.72595	68.9382
3	Control Pool	GP	GP 3	0.6662	0.684033	0.690648	1.72595	68.4033
4	Control Pool	GP	GP 1	0.6696	0.708704	0.690648	1.72595	70.8704
4	Control Pool	GP	GP 2	0.6592	0.687652	0.690648	1.72595	68.7652
4	Control Pool	GP	GP 3	0.665	0.699393	0.690648	1.72595	69.9393
4	Total Pool	TP	TP 1	0.6327	0.634008	0.648111	2.23541	63.4008
4	Total Pool	TP	TP 2	0.647	0.662955	0.648111	2.23541	66.2955
4	Total Pool	TP	TP 3	0.6393	0.647368	0.648111	2.23541	64.7368

## Sheet: Table S2
			Table S2: Clinical sample batches
Datum	Group	Group Number	Codierung	Gender	Protein Concentration (mg/mL)	Volume (µL) for 2 mg	Batch	Sample	Age	Graph Sample
20.11.2020	RA	9	R09	female	68.7	29.1	B1	B1_01	69	1
13.11.2020	RA	2	R02	female	67.5	29.6	B1	B1_02	83	2
27.08.2021	Ctrl	24	G24	male	69.4	28.8	B1	B1_03	63	29
08.12.2020	Ctrl	6	G06	female	68.2	29.3	B1	B1_04	60	21
12.07.2021	Ctrl	14	G14	female	62.3	32.1	B1	B1_05	58	22
02.08.2019	Ctrl	21	G21	female	59.1	33.8	B1	B1_06	84	23
12.07.2021	Ctrl	15	G15	male	75.5	26.5	B1	B1_07	57	30
20.11.2020	RA	10	R10	female	70.4	28.4	B1	B1_08	80	3
10.08.2021	Ctrl	20	G20	male	47.7	41.9	B1	B1_09	48	31
09.12.2020	RA	36	R36	male	52.8	37.8	B1	B1_10	83	16
17.11.2020	RA	3	R03	male	63	31.7	B1	B1_11	77	17
09.08.2021	Ctrl	17	G17	female	72.3	27.7	B1	B1_12	51	24
07.12.2020	RA	25	R25	female	69.1	28.9	B1	B1_13	87	4
07.12.2020	RA	27	R27	female	70.1	28.5	B1	B1_14	74	5
17.11.2020	RA	7	R07	male	61.9	32.3	B1	B1_15	63	18
08.12.2020	RA	28	R28	female	61.8	32.4	B1	B1_16	47	6
24.11.2020	RA	14	R14	female	79.7	25.1	B1	B1_17	71	7
08.12.2020	Ctrl	7	G07	female	74.3	26.9	B1	B1_18	57	25
08.09.2021	Ctrl	25	G25	female	73.9	27.1	B1	B1_19	53	26
17.11.2020	RA	5	R05	female	70.8	28.3	B1	B1_20	87	8
17.11.2020	RA	8	R08	female	76.4	26.2	B1	B1_21	82	9
17.11.2020	RA	6	R06	female	76.1	26.3	B1	B1_22	44	10
15.12.2020	Ctrl	1	G01	male	78.9	25.4	B1	B1_24	56	32
27.11.2021	RA	18	R18	male	76.1	26.3	B1	B1_25	58	19
26.11.2020	RA	16	R16	male	80	25	B1	B1_26	73	20
24.11.2020	RA	12	R12	female	73.9	27.1	B1	B1_27	74	11
02.12.2020	RA	23	R23	female	77.6	25.8	B1	B1_28	62	12
08.12.2020	RA	31	R31	female	53.8	37.2	B1	B1_29	71	13
15.12.2020	RA	39	R39	female	65.7	30.4	B1	B1_30	69	14
17.05.2019	Ctrl	29	G29	male	70.1	28.5	B1	B1_31	35	33
08.09.2021	Ctrl	27	G27	male	71.4	28	B1	B1_32	68	34
18.08.2021	Ctrl	23	G23	female	61.1	32.7	B1	B1_33	56	28
08.12.2020	RA	29	R29	female	65.9	30.3	B1	B1_34	73	15
Datum	Group	Group Number	Codierung	Gender	Protein Concentration (mg/mL)	Volume (µL) for 2 mg	Batch	Sample	Age	Graph Sample
09.12.2020	RA	37	R37	female	66.4	30.1	B2	B2_01	81	1
23.11.2020	RA	11	R11	female	70	28.6	B2	B2_02	63	21
12.07.2021	Ctrl	13	G13	male	68.5	29.2	B2	B2_03	65	22
27.11.2022	RA	19	R19	female	68.9	29	B2	B2_04	69	23
25.06.2021	Ctrl	9	G09	female	71.2	28.1	B2	B2_05	51	24
08.12.2020	RA	32	R32	female	74	27	B2	B2_06	57	25
26.07.2019	Ctrl	22	G22	female	64.3	31.1	B2	B2_07	68	16
17.11.2020	RA	4	R04	female	59.7	33.5	B2	B2_08	82	2
08.12.2020	RA	33	R33	female	68.6	29.1	B2	B2_09	79	3
02.12.2020	RA	24	R24	male	73	27.4	B2	B2_10	54	4
24.11.2020	RA	13	R13	female	73.5	27.2	B2	B2_11	80	5
01.07.2021	Ctrl	11	G11	male	74.4	26.9	B2	B2_12	46	29
22.07.2021	Ctrl	16	G16	male	74.2	27	B2	B2_13	55	6
15.12.2020	RA	38	R38	male	63.6	31.5	B2	B2_14	58	7
15.12.2020	Ctrl	5	G05	female	66.1	30.2	B2	B2_15	65	30
02.12.2020	Ctrl	2	G02	male	64.9	30.8	B2	B2_16	41	26
25.06.2021	Ctrl	8	G08	male	65.8	30.4	B2	B2_17	56	8
12.07.2021	Ctrl	12	G12	female	69.1	28.9	B2	B2_18	57	31
27.11.2020	RA	17	R17	female	69.2	28.9	B2	B2_19	53	27
09.12.2020	Ctrl	3	G03	male	69	29	B2	B2_20	68	9
01.07.2021	Ctrl	10	G10	female	70.1	28.5	B2	B2_21	53	10
30.11.2020	RA	20	R20	female	58.4	34.2	B2	B2_22	78	17
09.12.2020	RA	35	R35	female	63.3	31.6	B2	B2_23	70	32
01.12.2020	RA	22	R22	female	69.6	28.8	B2	B2_24	72	11
15.12.2020	Ctrl	4	G04	female	70.6	28.3	B2	B2_25	64	18
08.12.2020	RA	30	R30	female	65.5	30.5	B2	B2_26	73	12
09.12.2020	RA	34	R34	female	74.8	26.7	B2	B2_27	84	13
07.12.2020	RA	26	R26	female	68.6	29.2	B2	B2_28	80	33
25.11.2020	RA	15	R15	male	70.6	28.3	B2	B2_29	37	19
13.11.2020	RA	1	R01	male	67.8	29.5	B2	B2_30	58	34
09.08.2021	Ctrl	19	G19	female	61.8	32.4	B2	B2_31	48	28
30.11.2020	RA	21	R21	female	72.2	27.7	B2	B2_32	64	14
09.08.2021	Ctrl	18	G18	male	68.7	29.1	B2	B2_33	57	20
08.09.2021	Ctrl	26	G26	female	73.3	27.3	B2	B2_34	65	15
04.08.2021	Ctrl	28	G28	female	64.8	30.8	B1	B2_35	34	27

## Sheet: Table S3
Table S3: List of modifications searched in the current study
			ARP-derivatized Adduct							Non-derivatized Modification
Residue	Modification Type	Modification Abbreviation	Monoisotopic Mass Shift	Derivatized Composition Change	C	H	N	O	S	Monoisotopic Mass Shift	Composition Change	C	H	N	O	S	Unimod ID	Literature Source of carbonyl PTM (DOI)
M	Oxidation	Oxidation (M)	-	-	-	-	-	-	-	15.9949	O	0	0	0	1	0	35	10.1002/(SICI)1097-0231(199612)10:15<1905::AID-RCM755>3.0.CO;2-9
C	Alkylation by carbamidomethyl; artefact of alkylation	Carbamidomethyl (C)	-	-	-	-	-	-	-	57.0215	C2H3NO	2	3	1	1	0	4	10.1021/ac0103423
E (N-terminal)	Oxidation induced backbone cleavage	ARP glu ox bb cleavage	254.084	C10H14N4O2S	10	14	4	2	1	-59.0371	C-2H-5N-1O-1S0	-2	-5	-1	-1	0	-	10.1007/s00726-003-0011-2
Q (N-terminal)	Oxidation induced backbone cleavage	ARP gln ox bb cleavage	255.068	C10H13N3O3S	10	13	3	3	1	-58.0531	C-2H-6N-2O0S0	-2	-6	-2	0	0	-	10.1007/s00726-003-0011-2
D (N-terminal)	Oxidation induced backbone cleavage	ARP asp ox cleavage	268.099	C11H16N4O2S	11	16	4	2	1	-45.0215	C-1H-3N-1O-1S0	-1	-3	-1	-1	0	-	10.1007/s00726-003-0011-2
N (N-terminal)	Oxidation induced backbone cleavage	ARP asn ox cleavage	269.083	C11H15N3O3S	11	15	3	3	1	-44.0374	C-1H-4N-2O0S0	-1	-4	-2	0	0	-	10.1007/s00726-003-0011-2
R	Side chain oxidation truncation	ARP arg ox	270.067	C11H14N2O4S	11	14	2	4	1	-43.0534	C-1H-5N-3O1S0	-1	-5	-3	1	0	344	10.1007/s00216-010-4289-0; 10.1073/pnas.98.1.69
M	Side chain oxidation truncation	ARP met ox	281.112	C11H15N5O4	11	15	5	4	0	-32.0085	C-1H-4N0O1S-1	-1	-4	0	1	-1	1914	10.1016/j.jprot.2016.12.019
P (C-terminal)	Oxidation induced backbone cleavage	ARP pro ox bb cleavage	283.11	C11H17N5O2S	11	17	5	2	1	-30.0106	C-1H-2N0O-1S0	-1	-2	0	-1	0	360	10.1007/s00726-003-0011-2
E	Side chain oxidation truncation	ARP glu ox	283.11	C11H17N5O2S	11	17	5	2	1	-30.0106	C-1H-2N0O-1S0	-1	-2	0	-1	0	1915	10.1016/j.jprot.2016.12.019
D	Side chain oxidation truncation	ARP asp ox	283.11	C11H17N5O2S	11	17	5	2	1	-30.0106	C-1H-2N0O-1S0	-1	-2	0	-1	0	1915	10.1016/j.jprot.2016.12.019
C	Sulfenic acid induced carbonyl	ARP Sulfenic	295.128	C12H17N5O4	12	17	5	4	0	-17.9928	C0H-2N0O1S-1	0	-2	0	1	-1	402	10.1016/j.freeradbiomed.2009.02.024
K	Side chain oxidation truncation - CH4	ARP lys ox minCH4	296.058	C11H12N4O4S	11	12	4	4	1	-17.0629	C-1H-7N-1O1S0	-1	-7	-1	1	0	-	10.3390/antiox10030369
DE	Side chain oxidation truncation	ARP asp glu ox 2	297.126	C12H19N5O2S	12	19	5	2	1	-15.9949	C0H0N0O-1S0	0	0	0	-1	0	447	10.1021/ja0478781; 10.1074/jbc.REV119.006217
K	Side chain oxidation truncation - CH2	ARP lys ox minCH2	298.074	C11H14N4O4S	11	14	4	4	1	-15.0473	C-1H-5N-1O1S0	-1	-5	-1	1	0	-	10.3390/antiox10030369
QN	Side chain oxidation truncation - NH2	ARP gln asn ox 2	298.11	C12H18N4O3S	12	18	4	3	1	-15.0109	C0H-1N-1O0S0	0	-1	-1	0	0	-	10.1074/jbc.REV119.006217
T	Oxidation	ARP thr ox	311.105	C12H17N5O3S	12	17	5	3	1	-2.01565	C0H-2N0O0S0	0	-2	0	0	0	401	10.3390/antiox10030369; 10.1016/j.jprot.2016.12.019
S	Oxidation	ARP ser ox	311.105	C12H17N5O3S	12	17	5	3	1	-2.01565	C0H-2N0O0S0	0	-2	0	0	0	401	10.3390/antiox10030369
K	Side chain oxidation truncation	ARP lys ox	312.089	C12H16N4O4S	12	16	4	4	1	-1.03163	C0H-3N-1O1S0	0	-3	-1	1	0	352	10.1007/s00216-010-4289-0; 10.1073/pnas.98.1.69
AL (others pending)	Peroxyl radical induced backbone cleavage (N-terminus)	ARP bb cleavage (N-term)	312.089	C12H16N4O4S	12	16	4	4	1	-1.03163	C0H-3N-1O1S0	0	-3	-1	1	0	-	10.1042/BJ20151227
L	Side chain oxidation Truncation - CH2	ARP leu ox minCH2	313.084	C11H15N5O4S	11	15	5	4	1	-0.036385	C-1H-4N0O1S0	-1	-4	0	1	0	-
DE	Isomerization intermediate	ARP isoimide	313.121	C12H19N5O3S	12	19	5	3	1	0	C0H0N0O0S0	0	0	0	0	0	-	10.3390/antiox10030369
NQ	Deamidation intermediate	ARP imide	314.105	C12H18N4O4S	12	18	4	4	1	0.984014	C0H-1N-1O1S0	0	-1	-1	1	0	7	10.3390/antiox10030369
W	Oxidation truncation	ARP kynurenine	317.116	C11H19N5O4S	11	19	5	4	1	3.99491	C-1H0N0O1S0	-1	0	0	1	0	351	10.1074/jbc.C300135200
NQ	?	Unknown ARP adduct	326.116	Unkown	-	-	-	-	-	-	-	-	-	-	-	-	-	-
DE	Amidation and Oxidation Addition	ARP amid plus14 ox	326.116	C12H18N6O3S	12	18	6	3	1	12.9952	C0H-1N1O0S0	0	-1	1	0	0	-	-
KLVAIQEND	Oxidation addition	ARP plus14 ox	327.1	C12H17N5O4S	12	17	5	4	1	13.9793	C0H-2N0O1S0	0	-2	0	1	0	1918	10.1016/j.jprot.2016.12.019
W	Oxidation addition	ARP trp ox	329.116	C12H19N5O4S	12	19	5	4	1	15.9949	C0H0N0O1S0	0	0	0	1	0	-	10.1074/jbc.C300135200
H	Oxidation addition	ARP his ox	329.116	C12H19N5O4S	12	19	5	4	1	15.9949	C0H0N0O1S0	0	0	0	1	0	35	10.1016/0014-5793(93)80632-5
P	Oxidation induced side chain cleavage	ARP pro ox	329.116	C12H19N5O4S	12	19	5	4	1	15.9949	C0H0N0O1S0	0	0	0	1	0	35	10.1007/s00216-010-4289-0; 10.1073/pnas.98.1.69
W	Oxidation cleavage and Oxidation Addition	ARP Trp Formylkynurenine	345.111	C12H19N5O5S	12	19	5	5	1	31.9898	C0H0N0O2S0	0	0	0	2	0	425	10.1074/jbc.C300135200
R	Glyoxal-derived oxoimidazolidine (Glarg)	ARP Glarg	353.116	C14H19N5O4S	14	19	5	4	1	39.9949	C2H0N0O1S0	2	0	0	1	0	860	10.1039/c3an00724c; 10.1002/jms.1144
K	Glyoxal Schiff base	ARP go sb	353.116	C14H19N5O4S	14	19	5	4	1	39.9949	C2H0N0O1S0	2	0	0	1	0	-
K	Glycoaldehye schiff Base Rearrangement/Advanced glycation end product	ARP aldomine	355.131	C14H21N5O4S	14	21	5	4	1	42.0106	C2H2N0O1S0	2	2	0	1	0	-	10.1074/jbc.270.17.10017; 10.1073/pnas.80.12.3590; 10.1074/jbc.RA120.013179; 10.1074/jbc.M205688200
KRCH	Dehydrated malondialdehyde Michael adduct / Malondialdehyde Schiff base / methyl glyoxal Schiff base	ARP mda sb/ARP mgo sb (ARP mda mgo sb)	367.131	C15H21N5O4S	15	21	5	4	1	54.0106	C3H2N0O1S0	3	2	0	1	0	319/-	10.1016/S0021-9258(17)36271-3; 10.1074/jbc.273.39.25272
R	Arginine specific Methyl glyoxal adduct	ARP MGH-3	367.131	C15H21N5O4S	15	21	5	4	1	54.0106	C3H2N0O1S0	3	2	0	1	0	859	10.1039/c3an00724c; 10.1002/jms.1144
KRCH	Acrolein michael adduct	ARP acrolein ma	369.147	C15H23N5O4S	15	23	5	4	1	56.0262	C3H4N0O1S0	3	4	0	1	0	206	10.1016/j.freeradbiomed.2019.05.028; 10.1016/j.abb.2018.03.026; 10.1021/acs.chemrestox.2c00262
KRCH	Glyoxal Schiff base intermediate/Ages intermediate	ARP go	371.126	C14H21N5O5S	14	21	5	5	1	58.0055	C2H2N0O2S0	2	2	0	2	0	-	10.1021/pr500324y
KR	Unknown: + C4H4O	ARP diacetyl sb	381.147	C16H23N5O4S	16	23	5	4	1	68.0262	C4H4N0O1S0	4	4	0	1	0	-
KRCH	Unknown: +C2H2N2O	ARP C2H2N2O	383.138	C14H21N7O4S	14	21	7	4	1	70.0167	C2H2N2O1S0	2	2	2	1	0	-	-
KRCH	Crotonoaldehyde Michael adduct	ARP crotonoaldehyde ma	383.163	C16H25N5O4S	16	25	5	4	1	70.0419	C4H6N0O1S0	4	6	0	1	0	253	10.1074/jbc.M101947200
KRCH	Malondialdehyde Michael adduct / Methylglyoxal (enol form) Michael adduct	ARP mda ma/ ARP mgo ma (ARP mda mgo ma)	385.142	C15H23N5O5S	15	23	5	5	1	72.0211	C3H4N0O2S0	3	4	0	2	0	-	10.1016/j.redox.2018.101083
KRCH	Unknown: +C3H2N2O	ARP C3H2N2O	395.138	C15H21N7O4S	15	21	7	4	1	82.0167	C3H2N2O1S0	3	2	2	1	0	-
KRCH	Unknown: +C5H6O; Pent-2-enal Michael Adduct/ 4-Oxo-2-pentenal Schiff base (?)	ARP P2A ma/ARP OP2A sb	395.163	C17H25N5O4S	17	25	5	4	1	82.0419	C5H6N0O1S0	5	6	0	1	0	-
KRCH	Pentenal Michael adduct	ARP pentenal ma	397.178	C17H27N5O4S	17	25	5	4	1	84.0575	C5H6N0O1S0	5	6	0	1	0	-
C	Unknown: +C3H2O3; malonylation (?)	ARP C3H2O3	399.121	C15H21N5O6S	15	21	5	6	1	86.0004	C3H2N0O3S0	3	2	0	3	0	-	-
C	Unknown: +C2H2N2O2	ARP C2H2N2O2	399.132	C14H21N7O5S	14	21	7	5	1	86.0116	C2H2N2O2S0	2	2	2	2	0	-	-
C	Hydroxymethylvinyl ketone Michael adduct	ARP HMVK ma	399.158	C16H25N5O5S	16	25	5	5	1	86.0368	C4H6N0O2S0	4	6	0	2	0	371	10.1021/tx010117g
KRC	Diacetyl Michael adduct	ARP diacetyl ma	399.158	C16H25N5O5S	16	25	5	5	1	86.0368	C4H6N0O2S0	4	6	0	2	0	-
KR	4-oxo-2-hexenal Schiff base	ARP ohe sb	407.163	C18H25N5O4S	18	25	5	4	1	94.0419	C6H6N0O1S0	6	6	0	1	0	-	-
K	Two Acrolein Michael adducts rearrangment to Nε-(3-formyl-3,4-dehydropiperidino)lysine (FDP-lysine)	ARP lys fdp	407.163	C18H25N5O4S	18	25	5	4	1	94.0419	C6H6N0O1S0	6	6	0	1	0	205	10.1074/jbc.M202794200; 10.1021/acs.chemrestox.2c00262
K	Unknown: +C5H4O2	ARP C5H4O2	409.142	C17H23N5O5S	17	23	5	5	1	96.0211	C5H4N0O2S0	5	4	0	2	0	-	-
K	Unknown: +C6H2O2; Pyralline - H2 Deoxyglucosone derived advanced glycation end product (?)	ARP t1 pyrraline - H2	419.126	C18H21N5O5S	18	21	5	5	1	106.005	C6H2N0O2S0	6	2	0	2	0	-	-
K	Deoxyglucosone derived advanced glycation end product	ARP t1 pyrraline	421.142	C18H23N5O5S	18	23	5	5	1	108.021	C6H4N0O2S0	6	4	0	2	0	-	10.1007/s00217-013-2027-5
K	Two Acrolein Michael Adducts	ARP t1 bis acrolein ma	425.173	C18H27N5O5S	18	27	5	5	1	112.052	C6H8N0O2S0	6	8	0	2	0	209	10.1074/jbc.M309401200; 10.1016/j.redox.2018.101083
KRCH	4-oxo-2-hexenal Michael adduct	ARP ohe ma	425.173	C18H27N5O5S	18	27	5	5	1	112.052	C6H8N0O2S0	6	8	0	2	0	-	-
KRCH	4-hydroxy-2-hexenal Michael adduct	ARP hhe ma	427.189	C18H29N5O5S	18	29	5	5	1	114.068	C6H10N0O2S0	6	10	0	2	0	-	-
K	Two Malondialdehyde adducts and one acetaldehyde adduct rearrangement to Dihydropyridine-lysine (DHPK)	ARP DHPK	447.158	C20H25N5O5S	20	25	5	5	1	134.037	C8H6N0O2S0	8	6	0	2	0	-	10.1021/tx000222a; 10.1016/j.redox.2018.101083
KR	4-oxo-2-nonenal Schiff base	ARP one sb	449.21	C21H31N5O4S	21	31	5	4	1	136.089	C9H12N0O1S0	9	12	0	1	0	743	10.1021/tx0300030
K	4-hydroxy-2-nonenal Michael adduct rearrangement to 2,3-dihydro-pentyl-furan (DHPF)	ARP DHPF	451.225	C21H33N5O4S	21	33	5	4	1	138.104	C9H14N0O1S0	9	14	0	1	0	720	10.1016/j.redox.2018.101083; 10.1021/tx0300030
RK	Dehydrated Deoxyglucosone (enol form) Michael adduct / Deoxyglucosone Schiff base	ARP deoxyglucosone sb (?)	457.163	C18H27N5O7S	18	27	5	7	1	144.042	C6H8N0O4S0	6	8	0	4	0	-	-
KRCH	4-oxo-2-nonenal (ONE) Michael adduct/(ONE) 4-ketoamide rearrangement	ARP one ma	467.22	C21H33N5O5S	21	33	5	5	1	154.099	C9H14N0O2S0	9	14	0	2	0	721	10.1021/tx0300030; 10.1021/tx600295j
KRCH	4-hydroxy-2-nonenal Michael adduct	ARP hne ma	469.236	C21H35N5O5S	21	35	5	5	1	156.115	C9H16N0O2S0	9	16	0	2	0	53	10.1021/tx9002462; 10.3389/fchem.2016.00002
KRCH	Deoxyglucosone Michael adduct	ARP deoxyglucosone ma	475.174	C18H29N5O8S	18	29	5	8	1	162.053	C6H10N0O5S0	6	10	0	5	0	-	-
K	Hexose glycation	ARP hexose	475.174	C18H29N5O8S	18	29	5	8	1	162.053	C6H10N0O5S0	6	10	0	5	0	41	10.1002/mas.21576
W	Side chain oxidation cleavage and Oxidation Addition	ARP t2 Trp Formylkynurenine	658.232	C24H38N10O8S2	24	38	10	8	2	345.111	C12H19N5O5S1	12	19	5	5	1	-	10.1074/jbc.C300135200
K	Two Acrolein Michael adducts	ARP t2 bis acrolein ma	738.294	C30H46N10O8S2	30	46	10	8	2	425.173	C18H27N5O5S1	18	27	5	5	1
Bold red = Mass shift that can be accounted by two different adducts

## Sheet: Table S4
Table S4: PEAKS identification summary: 1% FDR at the peptide level
		HD-DDA Trap	HD-DDA Transfer
Protein Groups	Protein groups	226	182
		277*
	Protein groups with ARP‑peptide sequences	59	49
		74*
	Protein groups with ARP‑peptide sequences	50	32
	(no imide/isoimide)	58*
	Protein groups with ARP‑peptide sequences	10	10
	(confirmed sequences)	13*
Peptides	Unique peptide sequences	4040	2910
		4421*
	Unique ARP-peptide sequences	743	528
		891*
	Unique ARP-peptide sequences (no imide/isoimide)	473	270
		568*
	Manually Confirmed ARP‑Peptides	73	70
		88*
PSMs	Total PSMs	60655	40311
	ARP PSMs	5625	4029
	ARP PSMs (no imide/isoimide)	2570	1651
	PSMs corresponding to Confirmed Peptides	1159	893
* Combined IDs considering overlaps

## Sheet: Table S5
Table S5: Confirmed carbonylated proteins and peptides
UniProt ID	Protein Description	Peptide Modified Sequence	Modification	Modification Description	Unimod ID§	Modification Site$	Observed Ions Confirming Modification Site Bold = fragment ion carrying PTM	Notes	Exemplary Spectrum Scan
B9A064	Immunoglobulin lambda-like polypeptide 5	ADGSPVK[+312.089226]AGVETTKPSK	+312.1	Lysine oxidation to aminoadipic semialdehyde	352	K158	y11-331.1, y11, y10, b6		File: S4_22_16_69.mzXML; Scan: 4569
P01857	Immunoglobulin heavy constant gamma 1	DTLM[+281.112404]ISR	+281.1	Methionine oxidation to aspartic semialdehyde	1914	M135	y4, y4++, b4		File: S4_22_5_21.mzXML; Sacn: 2029
P01857	Immunoglobulin heavy constant gamma 1	TPEVTC[+57.021464]VVVDVSH[+329.115775]ED	+329.1	Proline oxidation to glutamic semialdehyde	35	H151	b12, y3	Due to missing y2 ion the mass shift is alocated somewhere between H13, E14 and D15	File: S4_22_10_09.mzXML; Scan: 3480
P01859	Immunoglobulin heavy constant gamma 2	DTLM[+281.112404]ISR	+281.1	Methionine oxidation to aspartic semialdehyde	1914	M131	y4, y4++, b4		File: S4_22_5_21.mzXML; Sacn: 2029
P01859	Immunoglobulin heavy constant gamma 2	TPEVTC[+57.021464]VVVDVSH[+329.115775]ED	+329.1	Proline oxidation to glutamic semialdehyde	35	H147	b12, y3	Due to missing y2 ion the mass shift is alocated somewhere between H13, E14 and D15	File: S4_22_10_09.mzXML; Scan: 3480
P01860	Immunoglobulin heavy constant gamma 3	DTLM[+281.112404]ISR	+281.1	Methionine oxidation to aspartic semialdehyde	1914	M182	y4, y4++, b4		File: S4_22_5_21.mzXML; Sacn: 2029
P01860	Immunoglobulin heavy constant gamma 3	TPEVTC[+57.021464]VVVDVSH[+329.115775]ED	+329.1	Proline oxidation to glutamic semialdehyde	35	H198	b12, y3	Due to missing y2 ion the mass shift is alocated somewhere between H13, E14 and D15	File: S4_22_10_09.mzXML; Scan: 3480
P01861	Immunoglobulin heavy constant gamma 4	DTLM[+281.112404]ISR	+281.1	Methionine oxidation to aspartic semialdehyde	1914	M132	y4, y4++, b4		File: S4_22_5_21.mzXML; Scan: 2029
P02647	Apolipoprotein A-I	WQEEM[+281.112404]ELYR	+281.1	Methionine oxidation to aspartic semialdehyde	1914	M136	y5, y4, b4		File: S4_22_10_30.mzXML; Scan: 3947
P02647	Apolipoprotein A-I	LSPLGEEM[+281.112404]R	+281.1	Methionine oxidation to aspartic semialdehyde	1914	M172	y2, y3		File: S4_22_5_23.mzXML; Scan: 2005
P02652	Apolipoprotein A-II	SK[+312.089226]EQLTPLIK	+312.1	Lysine oxidation to aminoadipic semialdehyde	352	K69	y9-331.1, y8, b2		File: S4_21_49_13.mzXML; Scan: 4452
P02768	Human Serum Albumin	DAHK[+312.089226]SEVAHR	+312.1	Lysine oxidation to aminoadipic semialdehyde	352	K28	y7-331.1, y7-331.1++, y8, b4, b3		File: S4_22_16_70.mzXML; Scan: 1955
P02768	Human Serum Albumin	DAH[+15.994915]K[+312.089226]SEVAHR	+312.1	Lysine oxidation to aminoadipic semialdehyde	352	K28	y7-331.1, y6		File: S4_22_10_30.mzXML; Scan: 631
P02768	Human Serum Albumin	FK[+312.089226]DLGEENFK	+312.1	Lysine oxidation to aminoadipic semialdehyde	352	K36	y9-331.1, y8, b2		File: S4_22_10_111.mzXML; Scan: 2670
P02768	Human Serum Albumin	FAQYLQQC[+355.131425]PFEDHVK	+355.1	Glycoaldehyde Schiff base Rearrangement/Advanced glycation end product	-	C58	y8-331.1, y7++, b7		File: S4_22_5_23.mzXML; Scan: 2353
P02768	Human Serum Albumin	AQYLQQC[+355.131425]PFEDHVK	+355.1	Glycoaldehyde Schiff base Rearrangement/Advanced glycation end product	-	C58	y9++, y8, y7, b7, b6		File: S4_22_5_21.mzXML; Scan: 2201
P02768	Human Serum Albumin	LQQC[+355.131425]PFEDHVK	+355.1	Glycoaldehyde Schiff base Rearrangement/Advanced glycation end product	-	C58	y9++, y8-331.1, y7, b4++, b3		File: S4_22_10_71.mzXML; Scan: 2294
P02768	Human Serum Albumin	IAFAQ[+314.104876]Y[+15.994915]LQQC[+57.021464]PFEDHVK	+16.0	Oxidation	35	Q53	y13++, b7, b6++, b4,	Not ARP mod; oxidation modification observed due to co-enrichment with imide modification; due to missing y12 and b5 modification mass shifts are located between Q5 and Y6	File: S4_22_5_21.mzXML; Scan: 2543
P02768	Human Serum Albumin	IAFAQYLQQC[+369.147075]PFEDHVK	+369.1	Acrolein michael adduct	206	C58	y9++, y8++, y8, y7, b8, b9		File: S4_22_5_23.mzXML; Scan: 2733
P02768	Human Serum Albumin	AQYLQQC[+369.147075]PFEDHVK	+369.1	Acrolein michael adduct	206	C58	y9++, y8++, y8, y7, b6		File: S4_22_5_21.mzXML; Scan: 2222
P02768	Human Serum Albumin	LQQC[+369.147075]PFEDHVK	+369.1	Acrolein michael adduct	206	C58	y9++, y8++, y8, y7, b4++, b3		File: S4_22_5_23.mzXML; Scan: 2057
P02768	Human Serum Albumin	LQQC[+399.121254]PFEDHVK	+399.1	Suggestion: +C2H2N2O2	-	C58	y9++, b4, b3		File: S4_22_10_71.mzXML; Scan: 2334
P02768	Human Serum Albumin	IAFAQYLQQC[+57.021464]P[+329.115775]FEDHVK	+329.1	Proline oxidation to glutamic semialdehyde	35	P59	y8, y8-331.1, y7-331.1, y6		File: S4_22_5_22.mzXML; Scan: 2646
P02768	Human Serum Albumin	AQYLQQC[+57.021464]P[+329.115775]FEDHVK	+329.1	Proline oxidation to glutamic semialdehyde	35	P59	y8, y8++, y7-331.1, y6		File: S4_22_5_22.mzXML; Scan: 2134
P02768	Human Serum Albumin	LQQC[+57.021464]P[+329.115775]FEDHVK	+329.1	Proline oxidation to glutamic semialdehyde	35	P59	y8, y7-331.1, y6		File: S4_22_10_04.mzXML; Scan: 4915
P02768	Human Serum Albumin	LC[+57.021464]TVAT[+311.10521]LR	+311.1	Threonine oxidation to oxoalanine; didehydro	401	T103	y4, y3, y3-288.1, y2, b5		File: S4_22_16_76.mzXML; Scan: 2981
P02768	Human Serum Albumin	ET[+311.10521]YGEMADC[+57.021464]C[+57.021464]AK	+311.1	Threonine oxidation to oxoalanine; didehydro	401	T107	y11-288.1, y10, b2, b3-288.1		File: S4_22_5_22.mzXML; Scan: 1996
P02768	Human Serum Albumin	ETYGEM[+281.112404]ADC[+57.021464]C[+57.021464]AK	+281.1	Methionine oxidation to aspartic semialdehyde	1914	M111	y8++, y7++, y7, b5		File: S4_22_10_110.mzXML; Scan: 1981
P02768	Human Serum Albumin	NEC[+57.021464]FLQHK[+312.089226]DDNPNLPR	+312.1	Lysine oxidation to aminoadipic semialdehyde	352	K130	y10, y9-331.1, y9, y8,		File: S4_22_10_04.mzXML; Scan 5826
P02768	Human Serum Albumin	DD[+15.994915]N[+314.104876]PNLPR	+16.0	Oxidation	35	D132	b3, y6	Not ARP mod; oxidation modification observed due to co-enrichment with imide modification	File: S4_22_16_69.mzXML; Scan: 4209
P02768	Human Serum Albumin	DDNP[+31.989829]N[+298.109961]LPR	+298.1	Glutamine side chain oxidation truncation	-	N135	y5++, y5, y3, b5, b3	Due to missing y4 and b4, mass shifts are located between P4 and N5	File: S4_22_10_30.mzXML; Scan: 1879
P02768	Human Serum Albumin	DDNPNLP[+329.115775]R	+329.1	Proline oxidation to glutamic semialdehyde	35	P137	y3, y2, y2-331.1, y1		File: S4_21_49_15.mzXML; Scan: 2487
P02768	Human Serum Albumin	C[+57.021464]TAFHDNEETFLK[+312.089226]K	+312.1	Lysine oxidation to aminoadipic semialdehyde	352	K160	y3, y2, y2-331.1, y1, b13++, b12		File: S4_22_10_08.mzXML; Scan: 3320
P02768	Human Serum Albumin	YK[+312.089226]AAFTEC[+57.021464]C[+57.021464]QAADK	+312.1	Lysine oxidation to aminoadipic semialdehyde	352	K186	b2, b3, b3-331, y13-331.1, y12		File: S4_22_5_22.mzXML; Scan: 2085
P02768	Human Serum Albumin	AAFTEC[+57.021464]CQ[+298.109961]AADK	+298.1	Glutamine side chain oxidation truncation	-	Q194	y6, y4, b9, b6	Due to missing y5 and nb7 ions, mass shift is located in between C7 and Q8	File: S4_21_48_19.mzXML; Scan: 3328
P02768	Human Serum Albumin	LDELR[+270.067428]DEGK	+270.1	Arginine oxidation to glutamic semialdehyde	344	R210	y6, y5-331.1, y4, b4, b5		File: S4_21_49_15.mzXML; Scan: 2667
P02768	Human Serum Albumin	LDELRDEGK[+369.147075]ASSAK	+369.1	Acrolein michael adduct	206	K214	y10, y5, b8	Detected by retention time matching; MSMS spectrum supporting identity is from dataset deposited under the ProteomeXchange identifier PXD023738	File: S4_20_20_11.mzXML; Scan: 2446
P02768	Human Serum Albumin	LDELRDEGK[+383.137573]ASSAK	+383.1	Suggestion: +C2H2N2O	-	K214	y13++, y12++	Fully cleaved peptide reported below; miscleaved peptide confirmed by fragment ion XICs of replicate S4_22_10_63 corresponding to donor R39	File: S4_22_10_63.raw; Scan: 3180.2.1590; ion mobility filter centered at 3.05 ms
P02768	Human Serum Albumin	LDELRDEGK[+312.089226]ASSAK	+312.1	Lysine oxidation to aminoadipic semialdehyde	352	K214	y7, y6-331.1, b8, b9	Fully cleaved peptide reported below; detected by retention time matching; MSMS spectrum supporting identity is from dataset deposited under the ProteomeXchange identifier PXD023738	File: S4_20_20_11.mzXML; Scan: 2845
P02768	Human Serum Albumin	DEGK[+381.147075]ASSAK	+381.1	Suggestion: +C4H4O	-	K214	y5	Incomplete sequence coverage: 55.5%; due to missing y6, y7, y8 and intense b ions, the mass shift is located to D1-K4	File: S4_22_16_66.mzXML; Scan: 805
P02768	Human Serum Albumin	DEGK[+312.089226]ASSAK	+312.1	Lysine oxidation to aminoadipic semialdehyde	352	K214	y7,y6, y6-331.1, y5, b4, b3		File: S4_22_10_71.mzXML; Scan: 1562
P02768	Human Serum Albumin	DEGK[+383.137573]ASSAK	+383.1	Suggestion: +C2H2N2O	-	K214	y7, y6, y5, b3		File: S4_22_10_05.mzXML; Scan: 4038
P02768	Human Serum Albumin	ASS[-18.010565]AK[+457.163119]QR	+457.2	Dehydrated Deoxyglucosone (enol form) Michael adduct / Deoxyglucosone Schiff base	-	K219&	y2, b5, b3, b2	Due to missing y3, y4, and reliable b4 ions, mass shift of 457.2 is located between A4 and K5	File: S4_21_49_16.mzXML; Scan: 2003
P02768	Human Serum Albumin	ASSAK[+395.137573]QR	+395.1	Suggestion: +C3H2N2O	-	K219	y4, y3, y2, b6, b5		File: S4_22_10_71.mzXML; Scan: 1582
P02768	Human Serum Albumin	ASSAK[+409.14199]QR	+409.1	Suggestion: +C5H4O2	-	K219	y4, y3, y2, b6, b5		File: S4_22_10_111.mzXML; Scan: 1761
P02768	Human Serum Albumin	ASSAK[+383.137573]QR	+383.1	Suggestion: +C2H2N2O	-	K219	y4, y3, y2, b6, b5		File: S4_22_10_09.mzXML; Scan: 1975
P02768	Human Serum Albumin	ASSAK[+312.089226]QR	+312.1	Lysine oxidation to aminoadipic semialdehyde	352	K219	y4, y3, y3-331.1, y2, b6, b5		File: S4_22_10_71.mzXML; Scan: 1038
P02768	Human Serum Albumin	LK[+383.137573]C[+57.021464]ASLQK	+383.1	Suggestion: +C2H2N2O	-	K223	y7, y7++, y6, b3, b2		File: S4_22_10_111.mzXML; Scan: 2234
P02768	Human Serum Albumin	LK[+399.121254]C[+57.021464]ASLQK	+399.1	Suggestion: +C2H2N2O2	-	K223	y7, y6, b3, b2		File: S4_22_16_75.mzXML; Scan: 3965
P02768	Human Serum Albumin	LK[+369.147075]C[+57.021464]ASLQK	+369.1	Acrolein michael adduct	206	K223	y7++, y6, y6++, b2, b3		File: S4_21_48_19.mzXML; Scan: 2963
P02768	Human Serum Albumin	LK[+312.089226]C[+57.021464]ASLQK	+312.1	Lysine oxidation to aminoadipic semialdehyde	352	K223	y7-331.1, y7-331.1++, y6, b3, b3-331.1, b2		File: S4_22_5_22.mzXML; Scan: 1880
P02768	Human Serum Albumin	LK[+385.14199]C[+57.021464]ASLQK	+385.1	Malondialdehyde Michael adduct/Methylglyoxal (enol form) Michael adduct	-	K223	y7++, y6, y6++, b2, b2++, b3, b3++		File: S4_21_49_17.mzXML; Scan: 2343
P02768	Human Serum Albumin	LK[+419.12634]C[+57.021464]ASLQK	+419.1	Suggestion: +C6H2O2	-	K223	y7++, y6, b2, b3		File: S4_22_5_23.mzXML; Scan: 1969
P02768	Human Serum Albumin	LK[+355.131425]C[+57.021464]ASLQK	+355.1	Glycoaldehyde Schiff base Rearrangement/Advanced glycation end product	-	K223	y7++, y6, y6++, b3, b3++, b2		File: S4_22_10_111.mzXML; Scan: 1897
P02768	Human Serum Albumin	LK[+395.137573]C[+57.021464]ASLQK	+395.1	Suggestion: +C3H2N2O	-	K223	y7, y7++, y6, b3, b2		File: S4_22_16_72.mzXML; Scan: 2692
P02768	Human Serum Albumin	LK[+475.173684]C[+57.021464]ASLQK	+475.2	Deoxyglucosone (enol form) Michael adduct/Hexose glycation	-/41	K223	y7, y7++, y6, y6++, b3++, b2		File: S4_21_49_15.mzXML; Scan: 2279
P02768	Human Serum Albumin	LK[+367.131425]C[+57.021464]ASLQK	+367.1	Dehydrated malondialdehyde Michael adduct / Malondialdehyde Schiff base / methyl glyoxal Schiff base	-/319	K223	y7++, y6, b3, b3++, b2		File: S4_22_16_70.mzXML; Scan: 2238
P02768	Human Serum Albumin	LK[+409.14199]C[+57.021464]ASLQK	+409.1	Suggestion: +C5H4O2	-	K223	y7++, y6, b3, b2		File: S4_21_48_19.mzXML; Scan: 3520
P02768	Human Serum Albumin	LK[+371.12634]C[+57.021464]ASLQK	+371.1	Glyoxal Schiff base intermediate/Ages intermediate	-	K223	y7++, y6, y6++, b2, b2++, b3, b3++		File: S4_22_16_76.mzXML; Scan: 1591
P02768	Human Serum Albumin	L[+312.089226]K[+353.115775]C[+57.021464]ASLQK	-		-	K223*	y6	Incomplete sequence coverage: 75%; due to missing y7 and intense b ions, the mass shifts is located to L1 and K2; most likely it is single mass shift on K2 of +665.205 Da but no mass shift could be deduced	File: S4_22_5_22.mzXML; Scan: 1857
P02768	Human Serum Albumin	FPK[+355.131425]AEFAEVSK	+355.1	Glycoaldehyde Schiff base Rearrangement/Advanced glycation end product	-	K249	y10++, y9++, y8, b4++, b3++, b2		File: S4_22_16_74.mzXML; Scan: 2991
P02768	Human Serum Albumin	AEFAEVSK[+312.089226]LVTDLTK	+312.1	Lysine oxidation to aminoadipic semialdehyde	352	K257	y9, y8, y8-331.1, y7		File: S4_22_10_05.mzXML; Scan: 8778
P02768	Human Serum Albumin	LK[+312.089226]EC[+57.021464]C[+57.021464]EKPLLEK	+312.1	Lysine oxidation to aminoadipic semialdehyde	352	K300	y11++, y11-331.1++, y11-331.1, y10, b2		File: S4_22_5_23.mzXML; Scan: 1961
P02768	Human Serum Albumin	SHC[+57.021464]IAEVENDEM[+281.112404]PADLPSLAADFVESK	+281.1	Methionine oxidation to aspartic semialdehyde	1914	M322	y15, b12, b11		File: S4_22_10_05.mzXML; Scan: 7930
P02768	Human Serum Albumin	LAK[+312.089226]TYETTLEK	+312.1	Lysine oxidation to aminoadipic semialdehyde	352	K375	y10++, y9-331.1, y9-331.1++, y8, b4, b3, b2		File: S4_22_5_22.mzXML; Scan: 2130
P02768	Human Serum Albumin	NLGK[+395.137573]VGSK	+395.1	Suggestion: +C3H2N2O	-	K456	y6, y5-331.1++, y4, b5, b4, b3		File: S4_22_16_74.mzXML; Scan: 2463
P02768	Human Serum Albumin	NLGK[+312.089226]VGSK	+312.1	Lysine oxidation to aminoadipic semialdehyde	352	K456	y6, y5, y5++, y4, b5, b4, b4++, b3		File: S4_22_10_07.mzXML; Scan: 2771
P02768	Human Serum Albumin	VGSK[+395.137573]C[+57.021464]C[+57.021464]K	+395.1	Suggestion: +C3H2N2O	-	K460	y5, y5++, y4, y4++, y3, b4		File: S4_21_48_15.mzXML; Scan: 4268
P02768	Human Serum Albumin	C[+57.021464]C[+57.021464]K[+312.089226]HPEAK	+312.1	Lysine oxidation to aminoadipic semialdehyde	352	K463	y7++, y7-331.1, y6-331.1, y5, b4++, b3-331.1, b2		File: S4_21_49_16.mzXML; Scan: 1837
P02768	Human Serum Albumin	RPC[+57.021464]FSALEVDET[+311.10521]YVPK	+311.1	Threonine oxidation to oxoalanine; didehydro	401	T520	y4, b10	Incomplete sequence coverage: 87.5%; due to missing intense y5, y6, b11, and b12 ions, the mass shift is located in between D11 and T12	File: S4_22_5_18.mzXML; Scan: 3084
P02768	Human Serum Albumin	TFHADIC[+57.021464]TLSEK[+312.089226]ER	+312.1	Lysine oxidation to aminoadipic semialdehyde	352	K543	y4, y4++, y3, y3-331.1, y2, b12++, b10++		File: S4_22_10_71.mzXML; Scan: 2563
P02768	Human Serum Albumin	TFHADIC[+57.021464]TLSEK[+383.137573]ER	+383.1	Suggestion: +C2H2N2O	-	K543	y4, y3, y2, b11		File: S4_22_10_04.mzXML; Scan: 6217
P02768	Human Serum Albumin	TFHADIC[+57.021464]TLSEK[+395.137573]ER	+395.1	Suggestion: +C3H2N2O	-	K543	y3, y2, b10		File: S4_22_10_04.mzXML; Scan: 6125
P02768	Human Serum Albumin	K[+395.137573]QTALVELVK	+395.1	Suggestion: +C3H2N2O	-	K549	y9, b3, b2, b1		File: S4_21_48_02.mzXMLL; Scan: 7162
P02768	Human Serum Albumin	K[+385.14199]QTALVELVK	+385.1	Malondialdehyde Michael adduct/Methylglyoxal (enol form) Michael adduct	-	K549	y9, b3, b3++, b2, b2++, b1		File: S4_22_5_22.mzXML; Scan: 2198
P02768	Human Serum Albumin	K[+385.14199]QT[-18.010565]ALVELVK	+385.1	Malondialdehyde Michael adduct/Methylglyoxal (enol form) Michael adduct	-	K549	y9, b3, b3++, b2		File: S4_22_10_110.mzXML; Scan: 2497
P02768	Human Serum Albumin	K[+475.173684]QTALVELVK	+475.2	Deoxyglucosone (enol form) Michael adduct/Hexose glycation	-/41	K549	y8, b3, b3++, b2, b1		File: S4_21_49_15.mzXML; Scan: 2987
P02768	Human Serum Albumin	K[+475.173684]Q[+0.984016]TALVELVK	+475.2	Deoxyglucosone (enol form) Michael adduct/Hexose glycation	-/41	K549	y8, b3, b3++, b2		File: S4_21_48_15.mzXML; Scan: 6288
P02768	Human Serum Albumin	K[+355.131425]QTALVELVK	+355.1	Glycoaldehyde Schiff base Rearrangement/Advanced glycation end product	-	K549	y9-17.02, y8, b2, b1		File: S4_22_16_71.mzXML; Scan: 5216
P02768	Human Serum Albumin	K[+419.12634]QTALVELVK	+419.1	Suggestion: +C6H2O2	-	K549	y9, b3, b2		File: S4_21_48_11.mzXML; Scan: 7475
P02768	Human Serum Albumin	K[+383.137573]QTALVELVK	+383.1	Suggestion: +C2H2N2O	-	K549	y9, b3, b2		File: S4_22_5_22.mzXML; Scan: 2486
P02768	Human Serum Albumin	ATK[+383.137573]EQLK	+383.1	Suggestion: +C2H2N2O	-	K565	y6, y5, y4, b4, b3, b2		File: S4_22_16_72.mzXML; Scan: 2492
P02768	Human Serum Albumin	ATK[+369.147075]EQLK	+369.1	Acrolein michael adduct	206	K565	y6++, y5++, y4, b4, b3, b2		File: S4_22_10_110.mzXML; Scan: 1577
P02768	Human Serum Albumin	ATK[+395.137573]EQLK	+395.1	Suggestion: +C3H2N2O	-	K565	y6, y5, y4, b4, b3		File: S4_22_16_70.mzXML; Scan: 2494
P02768	Human Serum Albumin	ATK[+312.089226]EQLK	+312.1	Lysine oxidation to aminoadipic semialdehyde	352	K565	y6, y5, y5-331.1, y4, b4, b3, b2		File: S4_22_10_30.mzXML; Scan: 1929
P02768	Human Serum Albumin	AVM[+281.112404]DDFAAFVEK	+281.1	Methionine oxidation to aspartic semialdehyde	1914	M572	y11++, y10, y10++, y9, b4, b3, b2		File: S4_22_5_22.mzXML; Scan: 2588
P02768	Human Serum Albumin	AVM[+281.112404]D[+15.994915]DFAAFVEK	+281.1	Methionine oxidation to aspartic semialdehyde	1914	M572	y11++, y10, y10++, y9, y8, b5, b4, b2		File: S4_22_16_66.mzXML; Scan: 3525
P02768	Human Serum Albumin	ADDK[+355.131425]ETC[+57.021464]FAEEGKK	+355.1	Glycoaldehyde Schiff base Rearrangement/Advanced glycation end product	-	K588	y9, b6, b5, b4	Detected by retention time matching; MSMS spectrum supporting identity is from dataset deposited under the ProteomeXchange identifier PXD023738	File: S4_20_20_11.mzXML; Scan: 2364
P02787	Serotransferrin	C[+367.131425]HLAQVPSHTVVAR	+367.1	Dehydrated malondialdehyde Michael adduct / Malondialdehyde Schiff base / methyl glyoxal Schiff base	319/-	C260	y13++, b2, b1		File: S4_21_48_18.mzXML; Scan: 6098
P04196	Histidine-rich glycoprotein	GPGK[+312.089226]GPRPF	+312.1	Lysine oxidation to aminoadipic semialdehyde	352	K445	y7, y7-331.1, y6-331.1, y5, b5, b5-331.1, b4, b3	Detected by retention time matching; MSMS spectrum supporting identity is from dataset deposited under the ProteomeXchange identifier PXD023738	File: S4_20_17_11.mzXML; Scan: 3619
P0CG04	Immunoglobulin lambda constant 1	ADGSPVK[+312.089226]AGVETTKPSK	+312.1	Lysine oxidation to aminoadipic semialdehyde	352	K50	y12, y11, y11-331.1, y10, b8, b7, b7-331.1, b6		File: S4_22_16_69.mzXML; Scan: 4569
P0DOY2	Immunoglobulin lambda constant 2	ADSSPVK[+312.089226]AGVETTTPSK	+312.1	Lysine oxidation to aminoadipic semialdehyde	352	K50	y12, y11, y11-331.1, y10, b8, b7, b7-331.1, b6		File: S4_22_16_69.mzXML; Scan: 4569
P0DOY3	Immunoglobulin lambda constant 3	ADSSPVK[+312.089226]AGVETTTPSK	+312.1	Lysine oxidation to aminoadipic semialdehyde	352	K50	y12, y11, y11-331.1, y10, b8, b7, b7-331.1, b6		File: S4_22_16_69.mzXML; Scan: 4569
Q14624	Inter-alpha-trypsin inhibitor heavy chain H4	GK[+312.089226]SAGLVK	+312.1	Lysine oxidation to aminoadipic semialdehyde	352	K113	y7-331.1, y6, b2, b2-227.1		File: S4_22_10_71.mzXML; Scan: 2066
Q66K66	Transmembrane protein 198	MPGTVAT[+311.10521]LR	+311.1	Threonine oxidation to oxoalanine; didehydro	401	T7	y4, y3, y3-331.1, y2, b7, b6	Detected by retention time matching; MSMS spectrum supporting identity is from dataset deposited under the ProteomeXchange identifier PXD023738	File: S4_20_20_11.mzXML; Scan: 3387
§Unimod ID is provided when available in www.unimod.org
$Modification site is based on the canonical protein sequence deposited in www.uniprot.org

## Sheet: Table S6
Table S6: Calculation of unknown PTM offsets
Exemplary suggested modified peptides	Observed precursor m/z *	Charged state	Modification mass shift after removal of aminoacids mass and ARP	Suggested Elemental Composition	Mass error [Da]
LK[+395.138]C[+57.021]ASLQK	671.841	2	+82.018	+C3H2N2O	0.00139
LQQC[+399.132]PFEDHVK	581.594	3	+86.004	+C3H2O3	0.0039
LK[+383.138]C[+57.021]ASLQK	665.843	2	+70.024	+C2H2N2O	0.00679
ASSAK[+409.142]QR	578.781	2	+96.021	+C5H4O2	6e-05
LK[+419.126]C[+57]ASLQK	683.831	2	+105.999	+C6H2O2	-0.00648
DEGK[+381.147]ASSAK	425.199	3	+68.0220	+C4H4O	-0.00422
*Monoisotopic m/z taken from mass correction performed by PEAKS

## Sheet: Table S7
Table S7: Precursor areas and signal-to-matrix background ratios
File Name	Order of Injection	Group	SampleId	Protein	Peptide Modified Sequence	Peptide Modified Sequence Monoisotopic Masses	Modified Peptide ID	Total Area MS1	Total Background MS1	Imide or isoimide	Ratio of total Area MS1 to Neg. Ctrl. Area
S4_22_10_23.raw	123	SPQC B1	SPQC B1 1	sp|P02768|ALBU_HUMAN	DAH[+16]K[+312.1]SEVAHR	DAH[+15.994915]K[+312.089226]SEVAHR	DAH[+16]K[+312.1]SEVAHR:3	213196	172	FALSE	71.1187
S4_22_10_24.raw	124	SPQC B1	SPQC B1 2	sp|P02768|ALBU_HUMAN	DAH[+16]K[+312.1]SEVAHR	DAH[+15.994915]K[+312.089226]SEVAHR	DAH[+16]K[+312.1]SEVAHR:3	216671	202	FALSE	72.2779
S4_22_10_25.raw	125	SPQC B1	SPQC B1 3	sp|P02768|ALBU_HUMAN	DAH[+16]K[+312.1]SEVAHR	DAH[+15.994915]K[+312.089226]SEVAHR	DAH[+16]K[+312.1]SEVAHR:3	260606	1230	FALSE	86.9339
S4_22_10_26.raw	126	SPQC B2	SPQC B2 1	sp|P02768|ALBU_HUMAN	DAH[+16]K[+312.1]SEVAHR	DAH[+15.994915]K[+312.089226]SEVAHR	DAH[+16]K[+312.1]SEVAHR:3	235210	9364	FALSE	78.4622
S4_22_10_27.raw	127	SPQC B2	SPQC B2 2	sp|P02768|ALBU_HUMAN	DAH[+16]K[+312.1]SEVAHR	DAH[+15.994915]K[+312.089226]SEVAHR	DAH[+16]K[+312.1]SEVAHR:3	288572	280	FALSE	96.2629
S4_22_10_28.raw	128	SPQC B2	SPQC B2 3	sp|P02768|ALBU_HUMAN	DAH[+16]K[+312.1]SEVAHR	DAH[+15.994915]K[+312.089226]SEVAHR	DAH[+16]K[+312.1]SEVAHR:3	202021	1155	FALSE	67.3909
S4_22_10_31.raw	131	RQC	RQC 01	sp|P02768|ALBU_HUMAN	DAH[+16]K[+312.1]SEVAHR	DAH[+15.994915]K[+312.089226]SEVAHR	DAH[+16]K[+312.1]SEVAHR:3	406316	32058	FALSE	135.54
S4_22_10_42.raw	142	RQC	RQC 02	sp|P02768|ALBU_HUMAN	DAH[+16]K[+312.1]SEVAHR	DAH[+15.994915]K[+312.089226]SEVAHR	DAH[+16]K[+312.1]SEVAHR:3	294871	18418	FALSE	98.3641
S4_22_10_53.raw	153	RQC	RQC 03	sp|P02768|ALBU_HUMAN	DAH[+16]K[+312.1]SEVAHR	DAH[+15.994915]K[+312.089226]SEVAHR	DAH[+16]K[+312.1]SEVAHR:3	179384	17185	FALSE	59.8395
S4_22_10_64.raw	164	RQC	RQC 04	sp|P02768|ALBU_HUMAN	DAH[+16]K[+312.1]SEVAHR	DAH[+15.994915]K[+312.089226]SEVAHR	DAH[+16]K[+312.1]SEVAHR:3	121305	12538	FALSE	40.4653
S4_22_10_69.raw	169	RQC	RQC 05	sp|P02768|ALBU_HUMAN	DAH[+16]K[+312.1]SEVAHR	DAH[+15.994915]K[+312.089226]SEVAHR	DAH[+16]K[+312.1]SEVAHR:3	184735	11654	FALSE	61.6246
S4_22_10_80.raw	180	RQC	RQC 06	sp|P02768|ALBU_HUMAN	DAH[+16]K[+312.1]SEVAHR	DAH[+15.994915]K[+312.089226]SEVAHR	DAH[+16]K[+312.1]SEVAHR:3	112270	11940	FALSE	37.4514
S4_22_10_91.raw	191	RQC	RQC 07	sp|P02768|ALBU_HUMAN	DAH[+16]K[+312.1]SEVAHR	DAH[+15.994915]K[+312.089226]SEVAHR	DAH[+16]K[+312.1]SEVAHR:3	123880	9430	FALSE	41.3243
S4_22_10_102.raw	202	RQC	RQC 08	sp|P02768|ALBU_HUMAN	DAH[+16]K[+312.1]SEVAHR	DAH[+15.994915]K[+312.089226]SEVAHR	DAH[+16]K[+312.1]SEVAHR:3	137578	7060	FALSE	45.8938
S4_22_10_112.raw	212	RQC	RQC 09	sp|P02768|ALBU_HUMAN	DAH[+16]K[+312.1]SEVAHR	DAH[+15.994915]K[+312.089226]SEVAHR	DAH[+16]K[+312.1]SEVAHR:3	116702	9916	FALSE	38.9299
S4_22_10_119.raw	219	RQC	RQC 10	sp|P02768|ALBU_HUMAN	DAH[+16]K[+312.1]SEVAHR	DAH[+15.994915]K[+312.089226]SEVAHR	DAH[+16]K[+312.1]SEVAHR:3	186832	10338	FALSE	62.3241
S4_22_10_32.raw	132	Donors	B1_01	sp|P02768|ALBU_HUMAN	DAH[+16]K[+312.1]SEVAHR	DAH[+15.994915]K[+312.089226]SEVAHR	DAH[+16]K[+312.1]SEVAHR:3	210105	14217	FALSE	70.0876
S4_22_10_33.raw	133	Donors	B1_02	sp|P02768|ALBU_HUMAN	DAH[+16]K[+312.1]SEVAHR	DAH[+15.994915]K[+312.089226]SEVAHR	DAH[+16]K[+312.1]SEVAHR:3	116286	10576	FALSE	38.7911
S4_22_10_34.raw	134	Donors	B1_03	sp|P02768|ALBU_HUMAN	DAH[+16]K[+312.1]SEVAHR	DAH[+15.994915]K[+312.089226]SEVAHR	DAH[+16]K[+312.1]SEVAHR:3	231052	15499	FALSE	77.0751
S4_22_10_35.raw	135	Donors	B1_04	sp|P02768|ALBU_HUMAN	DAH[+16]K[+312.1]SEVAHR	DAH[+15.994915]K[+312.089226]SEVAHR	DAH[+16]K[+312.1]SEVAHR:3	194007	15393	FALSE	64.7175
S4_22_10_36.raw	136	Donors	B1_05	sp|P02768|ALBU_HUMAN	DAH[+16]K[+312.1]SEVAHR	DAH[+15.994915]K[+312.089226]SEVAHR	DAH[+16]K[+312.1]SEVAHR:3	434523	16885	FALSE	144.95
S4_22_10_37.raw	137	Donors	B1_06	sp|P02768|ALBU_HUMAN	DAH[+16]K[+312.1]SEVAHR	DAH[+15.994915]K[+312.089226]SEVAHR	DAH[+16]K[+312.1]SEVAHR:3	257656	22118	FALSE	85.9498
S4_22_10_38.raw	138	Donors	B1_07	sp|P02768|ALBU_HUMAN	DAH[+16]K[+312.1]SEVAHR	DAH[+15.994915]K[+312.089226]SEVAHR	DAH[+16]K[+312.1]SEVAHR:3	194182	20713	FALSE	64.7759
S4_22_10_39.raw	139	Donors	B1_08	sp|P02768|ALBU_HUMAN	DAH[+16]K[+312.1]SEVAHR	DAH[+15.994915]K[+312.089226]SEVAHR	DAH[+16]K[+312.1]SEVAHR:3	162140	21544	FALSE	54.0872
S4_22_10_40.raw	140	Donors	B1_09	sp|P02768|ALBU_HUMAN	DAH[+16]K[+312.1]SEVAHR	DAH[+15.994915]K[+312.089226]SEVAHR	DAH[+16]K[+312.1]SEVAHR:3	246954	15782	FALSE	82.3798
S4_22_10_41.raw	141	Donors	B1_10	sp|P02768|ALBU_HUMAN	DAH[+16]K[+312.1]SEVAHR	DAH[+15.994915]K[+312.089226]SEVAHR	DAH[+16]K[+312.1]SEVAHR:3	86108	8590	FALSE	28.7242
S4_22_10_43.raw	143	Donors	B1_11	sp|P02768|ALBU_HUMAN	DAH[+16]K[+312.1]SEVAHR	DAH[+15.994915]K[+312.089226]SEVAHR	DAH[+16]K[+312.1]SEVAHR:3	245433	17782	FALSE	81.8724
S4_22_10_44.raw	144	Donors	B1_12	sp|P02768|ALBU_HUMAN	DAH[+16]K[+312.1]SEVAHR	DAH[+15.994915]K[+312.089226]SEVAHR	DAH[+16]K[+312.1]SEVAHR:3	164913	21745	FALSE	55.0123
S4_22_10_45.raw	145	Donors	B1_13	sp|P02768|ALBU_HUMAN	DAH[+16]K[+312.1]SEVAHR	DAH[+15.994915]K[+312.089226]SEVAHR	DAH[+16]K[+312.1]SEVAHR:3	127849	17508	FALSE	42.6483
S4_22_10_46.raw	146	Donors	B1_14	sp|P02768|ALBU_HUMAN	DAH[+16]K[+312.1]SEVAHR	DAH[+15.994915]K[+312.089226]SEVAHR	DAH[+16]K[+312.1]SEVAHR:3	192270	33392	FALSE	64.1381
S4_22_10_47.raw	147	Donors	B1_15	sp|P02768|ALBU_HUMAN	DAH[+16]K[+312.1]SEVAHR	DAH[+15.994915]K[+312.089226]SEVAHR	DAH[+16]K[+312.1]SEVAHR:3	167498	14718	FALSE	55.8746
S4_22_10_48.raw	148	Donors	B1_16	sp|P02768|ALBU_HUMAN	DAH[+16]K[+312.1]SEVAHR	DAH[+15.994915]K[+312.089226]SEVAHR	DAH[+16]K[+312.1]SEVAHR:3	138379	18856	FALSE	46.161
S4_22_10_49.raw	149	Donors	B1_17	sp|P02768|ALBU_HUMAN	DAH[+16]K[+312.1]SEVAHR	DAH[+15.994915]K[+312.089226]SEVAHR	DAH[+16]K[+312.1]SEVAHR:3	157317	13723	FALSE	52.4784
S4_22_10_50.raw	150	Donors	B1_18	sp|P02768|ALBU_HUMAN	DAH[+16]K[+312.1]SEVAHR	DAH[+15.994915]K[+312.089226]SEVAHR	DAH[+16]K[+312.1]SEVAHR:3	284639	20205	FALSE	94.9509
S4_22_10_51.raw	151	Donors	B1_19	sp|P02768|ALBU_HUMAN	DAH[+16]K[+312.1]SEVAHR	DAH[+15.994915]K[+312.089226]SEVAHR	DAH[+16]K[+312.1]SEVAHR:3	39130	14693	FALSE	13.0531
S4_22_10_52.raw	152	Donors	B1_20	sp|P02768|ALBU_HUMAN	DAH[+16]K[+312.1]SEVAHR	DAH[+15.994915]K[+312.089226]SEVAHR	DAH[+16]K[+312.1]SEVAHR:3	140832	9205	FALSE	46.9792
S4_22_10_54.raw	154	Donors	B1_21	sp|P02768|ALBU_HUMAN	DAH[+16]K[+312.1]SEVAHR	DAH[+15.994915]K[+312.089226]SEVAHR	DAH[+16]K[+312.1]SEVAHR:3	235762	15474	FALSE	78.6463
S4_22_10_55.raw	155	Donors	B1_22	sp|P02768|ALBU_HUMAN	DAH[+16]K[+312.1]SEVAHR	DAH[+15.994915]K[+312.089226]SEVAHR	DAH[+16]K[+312.1]SEVAHR:3	229079	12679	FALSE	76.417
S4_22_10_57.raw	157	Donors	B1_24	sp|P02768|ALBU_HUMAN	DAH[+16]K[+312.1]SEVAHR	DAH[+15.994915]K[+312.089226]SEVAHR	DAH[+16]K[+312.1]SEVAHR:3	323541	19715	FALSE	107.928
S4_22_10_58.raw	158	Donors	B1_25	sp|P02768|ALBU_HUMAN	DAH[+16]K[+312.1]SEVAHR	DAH[+15.994915]K[+312.089226]SEVAHR	DAH[+16]K[+312.1]SEVAHR:3	148646	7183	FALSE	49.5859
S4_22_10_59.raw	159	Donors	B1_26	sp|P02768|ALBU_HUMAN	DAH[+16]K[+312.1]SEVAHR	DAH[+15.994915]K[+312.089226]SEVAHR	DAH[+16]K[+312.1]SEVAHR:3	193158	12893	FALSE	64.4343
S4_22_10_60.raw	160	Donors	B1_27	sp|P02768|ALBU_HUMAN	DAH[+16]K[+312.1]SEVAHR	DAH[+15.994915]K[+312.089226]SEVAHR	DAH[+16]K[+312.1]SEVAHR:3	148761	12818	FALSE	49.6242
S4_22_10_61.raw	161	Donors	B1_28	sp|P02768|ALBU_HUMAN	DAH[+16]K[+312.1]SEVAHR	DAH[+15.994915]K[+312.089226]SEVAHR	DAH[+16]K[+312.1]SEVAHR:3	145961	8226	FALSE	48.6902
S4_22_10_62.raw	162	Donors	B1_29	sp|P02768|ALBU_HUMAN	DAH[+16]K[+312.1]SEVAHR	DAH[+15.994915]K[+312.089226]SEVAHR	DAH[+16]K[+312.1]SEVAHR:3	188749	12883	FALSE	62.9636
S4_22_10_63.raw	163	Donors	B1_30	sp|P02768|ALBU_HUMAN	DAH[+16]K[+312.1]SEVAHR	DAH[+15.994915]K[+312.089226]SEVAHR	DAH[+16]K[+312.1]SEVAHR:3	241960	0	FALSE	80.7139
S4_22_10_65.raw	165	Donors	B1_31	sp|P02768|ALBU_HUMAN	DAH[+16]K[+312.1]SEVAHR	DAH[+15.994915]K[+312.089226]SEVAHR	DAH[+16]K[+312.1]SEVAHR:3	138304	6051	FALSE	46.1359
S4_22_10_66.raw	166	Donors	B1_32	sp|P02768|ALBU_HUMAN	DAH[+16]K[+312.1]SEVAHR	DAH[+15.994915]K[+312.089226]SEVAHR	DAH[+16]K[+312.1]SEVAHR:3	143966	10496	FALSE	48.0247
S4_22_10_67.raw	167	Donors	B1_33	sp|P02768|ALBU_HUMAN	DAH[+16]K[+312.1]SEVAHR	DAH[+15.994915]K[+312.089226]SEVAHR	DAH[+16]K[+312.1]SEVAHR:3	203726	11467	FALSE	67.9596
S4_22_10_68.raw	168	Donors	B1_34	sp|P02768|ALBU_HUMAN	DAH[+16]K[+312.1]SEVAHR	DAH[+15.994915]K[+312.089226]SEVAHR	DAH[+16]K[+312.1]SEVAHR:3	244121	5021	FALSE	81.4347
S4_22_10_73.raw	173	Donors	B2_01	sp|P02768|ALBU_HUMAN	DAH[+16]K[+312.1]SEVAHR	DAH[+15.994915]K[+312.089226]SEVAHR	DAH[+16]K[+312.1]SEVAHR:3	93267	7453	FALSE	31.1123
S4_22_10_74.raw	174	Donors	B2_02	sp|P02768|ALBU_HUMAN	DAH[+16]K[+312.1]SEVAHR	DAH[+15.994915]K[+312.089226]SEVAHR	DAH[+16]K[+312.1]SEVAHR:3	90921	10036	FALSE	30.3297
S4_22_10_75.raw	175	Donors	B2_03	sp|P02768|ALBU_HUMAN	DAH[+16]K[+312.1]SEVAHR	DAH[+15.994915]K[+312.089226]SEVAHR	DAH[+16]K[+312.1]SEVAHR:3	82322	4179	FALSE	27.4613
S4_22_10_76.raw	176	Donors	B2_04	sp|P02768|ALBU_HUMAN	DAH[+16]K[+312.1]SEVAHR	DAH[+15.994915]K[+312.089226]SEVAHR	DAH[+16]K[+312.1]SEVAHR:3	115885	16394	FALSE	38.6573
S4_22_10_77.raw	177	Donors	B2_05	sp|P02768|ALBU_HUMAN	DAH[+16]K[+312.1]SEVAHR	DAH[+15.994915]K[+312.089226]SEVAHR	DAH[+16]K[+312.1]SEVAHR:3	71926	23574	FALSE	23.9933
S4_22_10_78.raw	178	Donors	B2_06	sp|P02768|ALBU_HUMAN	DAH[+16]K[+312.1]SEVAHR	DAH[+15.994915]K[+312.089226]SEVAHR	DAH[+16]K[+312.1]SEVAHR:3	97543	2883	FALSE	32.5387
S4_22_10_79.raw	179	Donors	B2_07	sp|P02768|ALBU_HUMAN	DAH[+16]K[+312.1]SEVAHR	DAH[+15.994915]K[+312.089226]SEVAHR	DAH[+16]K[+312.1]SEVAHR:3	111976	8314	FALSE	37.3533
S4_22_10_81.raw	181	Donors	B2_08	sp|P02768|ALBU_HUMAN	DAH[+16]K[+312.1]SEVAHR	DAH[+15.994915]K[+312.089226]SEVAHR	DAH[+16]K[+312.1]SEVAHR:3	132116	4152	FALSE	44.0717
S4_22_10_82.raw	182	Donors	B2_09	sp|P02768|ALBU_HUMAN	DAH[+16]K[+312.1]SEVAHR	DAH[+15.994915]K[+312.089226]SEVAHR	DAH[+16]K[+312.1]SEVAHR:3	65206	962	FALSE	21.7516
S4_22_10_83.raw	183	Donors	B2_10	sp|P02768|ALBU_HUMAN	DAH[+16]K[+312.1]SEVAHR	DAH[+15.994915]K[+312.089226]SEVAHR	DAH[+16]K[+312.1]SEVAHR:3	128760	8991	FALSE	42.9522
S4_22_10_84.raw	184	Donors	B2_11	sp|P02768|ALBU_HUMAN	DAH[+16]K[+312.1]SEVAHR	DAH[+15.994915]K[+312.089226]SEVAHR	DAH[+16]K[+312.1]SEVAHR:3	51000	7847	FALSE	17.0128
S4_22_10_85.raw	185	Donors	B2_12	sp|P02768|ALBU_HUMAN	DAH[+16]K[+312.1]SEVAHR	DAH[+15.994915]K[+312.089226]SEVAHR	DAH[+16]K[+312.1]SEVAHR:3	79915	6692	FALSE	26.6583
S4_22_10_86.raw	186	Donors	B2_13	sp|P02768|ALBU_HUMAN	DAH[+16]K[+312.1]SEVAHR	DAH[+15.994915]K[+312.089226]SEVAHR	DAH[+16]K[+312.1]SEVAHR:3	108870	10087	FALSE	36.3172
S4_22_10_87.raw	187	Donors	B2_14	sp|P02768|ALBU_HUMAN	DAH[+16]K[+312.1]SEVAHR	DAH[+15.994915]K[+312.089226]SEVAHR	DAH[+16]K[+312.1]SEVAHR:3	122069	7454	FALSE	40.7202
S4_22_10_88.raw	188	Donors	B2_15	sp|P02768|ALBU_HUMAN	DAH[+16]K[+312.1]SEVAHR	DAH[+15.994915]K[+312.089226]SEVAHR	DAH[+16]K[+312.1]SEVAHR:3	66957	4342	FALSE	22.3358
S4_22_10_89.raw	189	Donors	B2_16	sp|P02768|ALBU_HUMAN	DAH[+16]K[+312.1]SEVAHR	DAH[+15.994915]K[+312.089226]SEVAHR	DAH[+16]K[+312.1]SEVAHR:3	49338	5734	FALSE	16.4583
S4_22_10_90.raw	190	Donors	B2_17	sp|P02768|ALBU_HUMAN	DAH[+16]K[+312.1]SEVAHR	DAH[+15.994915]K[+312.089226]SEVAHR	DAH[+16]K[+312.1]SEVAHR:3	56514	8255	FALSE	18.8521
S4_22_10_92.raw	192	Donors	B2_18	sp|P02768|ALBU_HUMAN	DAH[+16]K[+312.1]SEVAHR	DAH[+15.994915]K[+312.089226]SEVAHR	DAH[+16]K[+312.1]SEVAHR:3	96710	5609	FALSE	32.2609
S4_22_10_93.raw	193	Donors	B2_19	sp|P02768|ALBU_HUMAN	DAH[+16]K[+312.1]SEVAHR	DAH[+15.994915]K[+312.089226]SEVAHR	DAH[+16]K[+312.1]SEVAHR:3	167841	10970	FALSE	55.989
S4_22_10_94.raw	194	Donors	B2_20	sp|P02768|ALBU_HUMAN	DAH[+16]K[+312.1]SEVAHR	DAH[+15.994915]K[+312.089226]SEVAHR	DAH[+16]K[+312.1]SEVAHR:3	109072	9018	FALSE	36.3846
S4_22_10_95.raw	195	Donors	B2_21	sp|P02768|ALBU_HUMAN	DAH[+16]K[+312.1]SEVAHR	DAH[+15.994915]K[+312.089226]SEVAHR	DAH[+16]K[+312.1]SEVAHR:3	137460	8720	FALSE	45.8544
S4_22_10_96.raw	196	Donors	B2_22	sp|P02768|ALBU_HUMAN	DAH[+16]K[+312.1]SEVAHR	DAH[+15.994915]K[+312.089226]SEVAHR	DAH[+16]K[+312.1]SEVAHR:3	93467	6261	FALSE	31.1791
S4_22_10_97.raw	197	Donors	B2_23	sp|P02768|ALBU_HUMAN	DAH[+16]K[+312.1]SEVAHR	DAH[+15.994915]K[+312.089226]SEVAHR	DAH[+16]K[+312.1]SEVAHR:3	114903	14485	FALSE	38.3297
S4_22_10_98.raw	198	Donors	B2_24	sp|P02768|ALBU_HUMAN	DAH[+16]K[+312.1]SEVAHR	DAH[+15.994915]K[+312.089226]SEVAHR	DAH[+16]K[+312.1]SEVAHR:3	94434	6645	FALSE	31.5016
S4_22_10_99.raw	199	Donors	B2_25	sp|P02768|ALBU_HUMAN	DAH[+16]K[+312.1]SEVAHR	DAH[+15.994915]K[+312.089226]SEVAHR	DAH[+16]K[+312.1]SEVAHR:3	104290	4953	FALSE	34.7894
S4_22_10_100.raw	200	Donors	B2_26	sp|P02768|ALBU_HUMAN	DAH[+16]K[+312.1]SEVAHR	DAH[+15.994915]K[+312.089226]SEVAHR	DAH[+16]K[+312.1]SEVAHR:3	177449	11012	FALSE	59.1941
S4_22_10_101.raw	201	Donors	B2_27	sp|P02768|ALBU_HUMAN	DAH[+16]K[+312.1]SEVAHR	DAH[+15.994915]K[+312.089226]SEVAHR	DAH[+16]K[+312.1]SEVAHR:3	136995	11691	FALSE	45.6993
S4_22_10_103.raw	203	Donors	B2_28	sp|P02768|ALBU_HUMAN	DAH[+16]K[+312.1]SEVAHR	DAH[+15.994915]K[+312.089226]SEVAHR	DAH[+16]K[+312.1]SEVAHR:3	78572	9699	FALSE	26.2103
S4_22_10_104.raw	204	Donors	B2_29	sp|P02768|ALBU_HUMAN	DAH[+16]K[+312.1]SEVAHR	DAH[+15.994915]K[+312.089226]SEVAHR	DAH[+16]K[+312.1]SEVAHR:3	279538	13548	FALSE	93.2493
S4_22_10_105.raw	205	Donors	B2_30	sp|P02768|ALBU_HUMAN	DAH[+16]K[+312.1]SEVAHR	DAH[+15.994915]K[+312.089226]SEVAHR	DAH[+16]K[+312.1]SEVAHR:3	158904	11034	FALSE	53.0078
S4_22_10_106.raw	206	Donors	B2_31	sp|P02768|ALBU_HUMAN	DAH[+16]K[+312.1]SEVAHR	DAH[+15.994915]K[+312.089226]SEVAHR	DAH[+16]K[+312.1]SEVAHR:3	110252	10279	FALSE	36.7783
S4_22_10_107.raw	207	Donors	B2_32	sp|P02768|ALBU_HUMAN	DAH[+16]K[+312.1]SEVAHR	DAH[+15.994915]K[+312.089226]SEVAHR	DAH[+16]K[+312.1]SEVAHR:3	73414	9059	FALSE	24.4897
S4_22_10_108.raw	208	Donors	B2_33	sp|P02768|ALBU_HUMAN	DAH[+16]K[+312.1]SEVAHR	DAH[+15.994915]K[+312.089226]SEVAHR	DAH[+16]K[+312.1]SEVAHR:3	63689	5956	FALSE	21.2456
S4_22_10_113.raw	213	Donors	B2_34	sp|P02768|ALBU_HUMAN	DAH[+16]K[+312.1]SEVAHR	DAH[+15.994915]K[+312.089226]SEVAHR	DAH[+16]K[+312.1]SEVAHR:3	74854	6259	FALSE	24.9701
S4_22_10_114.raw	214	Donors	B2_35	sp|P02768|ALBU_HUMAN	DAH[+16]K[+312.1]SEVAHR	DAH[+15.994915]K[+312.089226]SEVAHR	DAH[+16]K[+312.1]SEVAHR:3	85147	6812	FALSE	28.4036
S4_22_10_115.raw	215	NegCtrl	B1_NegCtrl_01	sp|P02768|ALBU_HUMAN	DAH[+16]K[+312.1]SEVAHR	DAH[+15.994915]K[+312.089226]SEVAHR	DAH[+16]K[+312.1]SEVAHR:3	4640	232	FALSE	1.54783
S4_22_10_116.raw	216	NegCtrl	B1_NegCtrl_02	sp|P02768|ALBU_HUMAN	DAH[+16]K[+312.1]SEVAHR	DAH[+15.994915]K[+312.089226]SEVAHR	DAH[+16]K[+312.1]SEVAHR:3	1575	317	FALSE	0.525394
S4_22_10_117.raw	217	NegCtrl	B2_NegCtrl_01	sp|P02768|ALBU_HUMAN	DAH[+16]K[+312.1]SEVAHR	DAH[+15.994915]K[+312.089226]SEVAHR	DAH[+16]K[+312.1]SEVAHR:3	3625	1519	FALSE	1.20924
S4_22_10_118.raw	218	NegCtrl	B2_NegCtrl_02	sp|P02768|ALBU_HUMAN	DAH[+16]K[+312.1]SEVAHR	DAH[+15.994915]K[+312.089226]SEVAHR	DAH[+16]K[+312.1]SEVAHR:3	2151	355	FALSE	0.717538
S4_22_10_120.raw	220	Blank	Blank 01	sp|P02768|ALBU_HUMAN	DAH[+16]K[+312.1]SEVAHR	DAH[+15.994915]K[+312.089226]SEVAHR	DAH[+16]K[+312.1]SEVAHR:3	296	51	FALSE	0.0987407
S4_22_10_121.raw	221	Blank	Blank 02	sp|P02768|ALBU_HUMAN	DAH[+16]K[+312.1]SEVAHR	DAH[+15.994915]K[+312.089226]SEVAHR	DAH[+16]K[+312.1]SEVAHR:3	454	0	FALSE	0.151447
S4_22_10_122.raw	222	Blank	Blank 03	sp|P02768|ALBU_HUMAN	DAH[+16]K[+312.1]SEVAHR	DAH[+15.994915]K[+312.089226]SEVAHR	DAH[+16]K[+312.1]SEVAHR:3	225	0	FALSE	0.0750563
S4_22_10_23.raw	123	SPQC B1	SPQC B1 1	sp|P02768|ALBU_HUMAN	DEGK[+381.1]ASSAK	DEGK[+381.147075]ASSAK	DEGK[+381.1]ASSAK:3	184489	14071	FALSE	53.3938
S4_22_10_24.raw	124	SPQC B1	SPQC B1 2	sp|P02768|ALBU_HUMAN	DEGK[+381.1]ASSAK	DEGK[+381.147075]ASSAK	DEGK[+381.1]ASSAK:3	154015	11911	FALSE	44.5742
S4_22_10_25.raw	125	SPQC B1	SPQC B1 3	sp|P02768|ALBU_HUMAN	DEGK[+381.1]ASSAK	DEGK[+381.147075]ASSAK	DEGK[+381.1]ASSAK:3	51396	16494	FALSE	14.8748
S4_22_10_26.raw	126	SPQC B2	SPQC B2 1	sp|P02768|ALBU_HUMAN	DEGK[+381.1]ASSAK	DEGK[+381.147075]ASSAK	DEGK[+381.1]ASSAK:3	503095	32048	FALSE	145.603
S4_22_10_27.raw	127	SPQC B2	SPQC B2 2	sp|P02768|ALBU_HUMAN	DEGK[+381.1]ASSAK	DEGK[+381.147075]ASSAK	DEGK[+381.1]ASSAK:3	376822	59709	FALSE	109.058
S4_22_10_28.raw	128	SPQC B2	SPQC B2 3	sp|P02768|ALBU_HUMAN	DEGK[+381.1]ASSAK	DEGK[+381.147075]ASSAK	DEGK[+381.1]ASSAK:3	430775	61823	FALSE	124.673
S4_22_10_31.raw	131	RQC	RQC 01	sp|P02768|ALBU_HUMAN	DEGK[+381.1]ASSAK	DEGK[+381.147075]ASSAK	DEGK[+381.1]ASSAK:3	191406	19235	FALSE	55.3957
S4_22_10_42.raw	142	RQC	RQC 02	sp|P02768|ALBU_HUMAN	DEGK[+381.1]ASSAK	DEGK[+381.147075]ASSAK	DEGK[+381.1]ASSAK:3	166362	25499	FALSE	48.1476
S4_22_10_53.raw	153	RQC	RQC 03	sp|P02768|ALBU_HUMAN	DEGK[+381.1]ASSAK	DEGK[+381.147075]ASSAK	DEGK[+381.1]ASSAK:3	165553	27002	FALSE	47.9135
S4_22_10_64.raw	164	RQC	RQC 04	sp|P02768|ALBU_HUMAN	DEGK[+381.1]ASSAK	DEGK[+381.147075]ASSAK	DEGK[+381.1]ASSAK:3	135224	8470	FALSE	39.1358
S4_22_10_69.raw	169	RQC	RQC 05	sp|P02768|ALBU_HUMAN	DEGK[+381.1]ASSAK	DEGK[+381.147075]ASSAK	DEGK[+381.1]ASSAK:3	157788	15633	FALSE	45.6662
S4_22_10_80.raw	180	RQC	RQC 06	sp|P02768|ALBU_HUMAN	DEGK[+381.1]ASSAK	DEGK[+381.147075]ASSAK	DEGK[+381.1]ASSAK:3	108610	14254	FALSE	31.4333
S4_22_10_91.raw	191	RQC	RQC 07	sp|P02768|ALBU_HUMAN	DEGK[+381.1]ASSAK	DEGK[+381.147075]ASSAK	DEGK[+381.1]ASSAK:3	115477	8889	FALSE	33.4207
S4_22_10_102.raw	202	RQC	RQC 08	sp|P02768|ALBU_HUMAN	DEGK[+381.1]ASSAK	DEGK[+381.147075]ASSAK	DEGK[+381.1]ASSAK:3	115042	19298	FALSE	33.2948
S4_22_10_112.raw	212	RQC	RQC 09	sp|P02768|ALBU_HUMAN	DEGK[+381.1]ASSAK	DEGK[+381.147075]ASSAK	DEGK[+381.1]ASSAK:3	105125	10116	FALSE	30.4247
S4_22_10_119.raw	219	RQC	RQC 10	sp|P02768|ALBU_HUMAN	DEGK[+381.1]ASSAK	DEGK[+381.147075]ASSAK	DEGK[+381.1]ASSAK:3	123004	2856	FALSE	35.5992
S4_22_10_32.raw	132	Donors	B1_01	sp|P02768|ALBU_HUMAN	DEGK[+381.1]ASSAK	DEGK[+381.147075]ASSAK	DEGK[+381.1]ASSAK:3	96123	21082	FALSE	27.8194
S4_22_10_33.raw	133	Donors	B1_02	sp|P02768|ALBU_HUMAN	DEGK[+381.1]ASSAK	DEGK[+381.147075]ASSAK	DEGK[+381.1]ASSAK:3	24521	5863	FALSE	7.09674
S4_22_10_34.raw	134	Donors	B1_03	sp|P02768|ALBU_HUMAN	DEGK[+381.1]ASSAK	DEGK[+381.147075]ASSAK	DEGK[+381.1]ASSAK:3	94826	13847	FALSE	27.444
S4_22_10_35.raw	135	Donors	B1_04	sp|P02768|ALBU_HUMAN	DEGK[+381.1]ASSAK	DEGK[+381.147075]ASSAK	DEGK[+381.1]ASSAK:3	42725	15646	FALSE	12.3652
S4_22_10_36.raw	136	Donors	B1_05	sp|P02768|ALBU_HUMAN	DEGK[+381.1]ASSAK	DEGK[+381.147075]ASSAK	DEGK[+381.1]ASSAK:3	99297	11231	FALSE	28.738
S4_22_10_37.raw	137	Donors	B1_06	sp|P02768|ALBU_HUMAN	DEGK[+381.1]ASSAK	DEGK[+381.147075]ASSAK	DEGK[+381.1]ASSAK:3	158486	16075	FALSE	45.8682
S4_22_10_38.raw	138	Donors	B1_07	sp|P02768|ALBU_HUMAN	DEGK[+381.1]ASSAK	DEGK[+381.147075]ASSAK	DEGK[+381.1]ASSAK:3	180576	24418	FALSE	52.2613
S4_22_10_39.raw	139	Donors	B1_08	sp|P02768|ALBU_HUMAN	DEGK[+381.1]ASSAK	DEGK[+381.147075]ASSAK	DEGK[+381.1]ASSAK:3	157442	29242	FALSE	45.566
S4_22_10_40.raw	140	Donors	B1_09	sp|P02768|ALBU_HUMAN	DEGK[+381.1]ASSAK	DEGK[+381.147075]ASSAK	DEGK[+381.1]ASSAK:3	194634	27674	FALSE	56.3299
S4_22_10_41.raw	141	Donors	B1_10	sp|P02768|ALBU_HUMAN	DEGK[+381.1]ASSAK	DEGK[+381.147075]ASSAK	DEGK[+381.1]ASSAK:3	92092	9516	FALSE	26.6528
S4_22_10_43.raw	143	Donors	B1_11	sp|P02768|ALBU_HUMAN	DEGK[+381.1]ASSAK	DEGK[+381.147075]ASSAK	DEGK[+381.1]ASSAK:3	187647	17848	FALSE	54.3078
S4_22_10_44.raw	144	Donors	B1_12	sp|P02768|ALBU_HUMAN	DEGK[+381.1]ASSAK	DEGK[+381.147075]ASSAK	DEGK[+381.1]ASSAK:3	158266	18660	FALSE	45.8045
S4_22_10_45.raw	145	Donors	B1_13	sp|P02768|ALBU_HUMAN	DEGK[+381.1]ASSAK	DEGK[+381.147075]ASSAK	DEGK[+381.1]ASSAK:3	77108	13938	FALSE	22.3162
S4_22_10_46.raw	146	Donors	B1_14	sp|P02768|ALBU_HUMAN	DEGK[+381.1]ASSAK	DEGK[+381.147075]ASSAK	DEGK[+381.1]ASSAK:3	108325	12285	FALSE	31.3508
S4_22_10_47.raw	147	Donors	B1_15	sp|P02768|ALBU_HUMAN	DEGK[+381.1]ASSAK	DEGK[+381.147075]ASSAK	DEGK[+381.1]ASSAK:3	105368	23599	FALSE	30.495
S4_22_10_48.raw	148	Donors	B1_16	sp|P02768|ALBU_HUMAN	DEGK[+381.1]ASSAK	DEGK[+381.147075]ASSAK	DEGK[+381.1]ASSAK:3	100754	5735	FALSE	29.1597
S4_22_10_49.raw	149	Donors	B1_17	sp|P02768|ALBU_HUMAN	DEGK[+381.1]ASSAK	DEGK[+381.147075]ASSAK	DEGK[+381.1]ASSAK:3	144782	16467	FALSE	41.902
S4_22_10_50.raw	150	Donors	B1_18	sp|P02768|ALBU_HUMAN	DEGK[+381.1]ASSAK	DEGK[+381.147075]ASSAK	DEGK[+381.1]ASSAK:3	141901	32715	FALSE	41.0682
S4_22_10_51.raw	151	Donors	B1_19	sp|P02768|ALBU_HUMAN	DEGK[+381.1]ASSAK	DEGK[+381.147075]ASSAK	DEGK[+381.1]ASSAK:3	127593	12689	FALSE	36.9273
S4_22_10_52.raw	152	Donors	B1_20	sp|P02768|ALBU_HUMAN	DEGK[+381.1]ASSAK	DEGK[+381.147075]ASSAK	DEGK[+381.1]ASSAK:3	20900	3627	FALSE	6.04877
S4_22_10_54.raw	154	Donors	B1_21	sp|P02768|ALBU_HUMAN	DEGK[+381.1]ASSAK	DEGK[+381.147075]ASSAK	DEGK[+381.1]ASSAK:3	84047	21288	FALSE	24.3244
S4_22_10_55.raw	155	Donors	B1_22	sp|P02768|ALBU_HUMAN	DEGK[+381.1]ASSAK	DEGK[+381.147075]ASSAK	DEGK[+381.1]ASSAK:3	113843	9261	FALSE	32.9478
S4_22_10_57.raw	157	Donors	B1_24	sp|P02768|ALBU_HUMAN	DEGK[+381.1]ASSAK	DEGK[+381.147075]ASSAK	DEGK[+381.1]ASSAK:3	131447	16835	FALSE	38.0427
S4_22_10_58.raw	158	Donors	B1_25	sp|P02768|ALBU_HUMAN	DEGK[+381.1]ASSAK	DEGK[+381.147075]ASSAK	DEGK[+381.1]ASSAK:3	29763	3394	FALSE	8.61385
S4_22_10_59.raw	159	Donors	B1_26	sp|P02768|ALBU_HUMAN	DEGK[+381.1]ASSAK	DEGK[+381.147075]ASSAK	DEGK[+381.1]ASSAK:3	61632	9936	FALSE	17.8372
S4_22_10_60.raw	160	Donors	B1_27	sp|P02768|ALBU_HUMAN	DEGK[+381.1]ASSAK	DEGK[+381.147075]ASSAK	DEGK[+381.1]ASSAK:3	61381	5812	FALSE	17.7646
S4_22_10_61.raw	161	Donors	B1_28	sp|P02768|ALBU_HUMAN	DEGK[+381.1]ASSAK	DEGK[+381.147075]ASSAK	DEGK[+381.1]ASSAK:3	26314	2356	FALSE	7.61566
S4_22_10_62.raw	162	Donors	B1_29	sp|P02768|ALBU_HUMAN	DEGK[+381.1]ASSAK	DEGK[+381.147075]ASSAK	DEGK[+381.1]ASSAK:3	36650	244	FALSE	10.607
S4_22_10_63.raw	163	Donors	B1_30	sp|P02768|ALBU_HUMAN	DEGK[+381.1]ASSAK	DEGK[+381.147075]ASSAK	DEGK[+381.1]ASSAK:3	45172	19772	FALSE	13.0734
S4_22_10_65.raw	165	Donors	B1_31	sp|P02768|ALBU_HUMAN	DEGK[+381.1]ASSAK	DEGK[+381.147075]ASSAK	DEGK[+381.1]ASSAK:3	52584	22383	FALSE	15.2186
S4_22_10_66.raw	166	Donors	B1_32	sp|P02768|ALBU_HUMAN	DEGK[+381.1]ASSAK	DEGK[+381.147075]ASSAK	DEGK[+381.1]ASSAK:3	143275	11999	FALSE	41.4659
S4_22_10_67.raw	167	Donors	B1_33	sp|P02768|ALBU_HUMAN	DEGK[+381.1]ASSAK	DEGK[+381.147075]ASSAK	DEGK[+381.1]ASSAK:3	96112	11838	FALSE	27.8162
S4_22_10_68.raw	168	Donors	B1_34	sp|P02768|ALBU_HUMAN	DEGK[+381.1]ASSAK	DEGK[+381.147075]ASSAK	DEGK[+381.1]ASSAK:3	46210	10758	FALSE	13.3739
S4_22_10_73.raw	173	Donors	B2_01	sp|P02768|ALBU_HUMAN	DEGK[+381.1]ASSAK	DEGK[+381.147075]ASSAK	DEGK[+381.1]ASSAK:3	86884	11534	FALSE	25.1455
S4_22_10_74.raw	174	Donors	B2_02	sp|P02768|ALBU_HUMAN	DEGK[+381.1]ASSAK	DEGK[+381.147075]ASSAK	DEGK[+381.1]ASSAK:3	80019	12612	FALSE	23.1587
S4_22_10_75.raw	175	Donors	B2_03	sp|P02768|ALBU_HUMAN	DEGK[+381.1]ASSAK	DEGK[+381.147075]ASSAK	DEGK[+381.1]ASSAK:3	96426	28988	FALSE	27.9071
S4_22_10_76.raw	176	Donors	B2_04	sp|P02768|ALBU_HUMAN	DEGK[+381.1]ASSAK	DEGK[+381.147075]ASSAK	DEGK[+381.1]ASSAK:3	141309	26382	FALSE	40.8969
S4_22_10_77.raw	177	Donors	B2_05	sp|P02768|ALBU_HUMAN	DEGK[+381.1]ASSAK	DEGK[+381.147075]ASSAK	DEGK[+381.1]ASSAK:3	137253	16301	FALSE	39.723
S4_22_10_78.raw	178	Donors	B2_06	sp|P02768|ALBU_HUMAN	DEGK[+381.1]ASSAK	DEGK[+381.147075]ASSAK	DEGK[+381.1]ASSAK:3	60134	544	FALSE	17.4037
S4_22_10_79.raw	179	Donors	B2_07	sp|P02768|ALBU_HUMAN	DEGK[+381.1]ASSAK	DEGK[+381.147075]ASSAK	DEGK[+381.1]ASSAK:3	75464	15166	FALSE	21.8404
S4_22_10_81.raw	181	Donors	B2_08	sp|P02768|ALBU_HUMAN	DEGK[+381.1]ASSAK	DEGK[+381.147075]ASSAK	DEGK[+381.1]ASSAK:3	60146	16533	FALSE	17.4071
S4_22_10_82.raw	182	Donors	B2_09	sp|P02768|ALBU_HUMAN	DEGK[+381.1]ASSAK	DEGK[+381.147075]ASSAK	DEGK[+381.1]ASSAK:3	76156	7439	FALSE	22.0407
S4_22_10_83.raw	183	Donors	B2_10	sp|P02768|ALBU_HUMAN	DEGK[+381.1]ASSAK	DEGK[+381.147075]ASSAK	DEGK[+381.1]ASSAK:3	53628	2784	FALSE	15.5207
S4_22_10_84.raw	184	Donors	B2_11	sp|P02768|ALBU_HUMAN	DEGK[+381.1]ASSAK	DEGK[+381.147075]ASSAK	DEGK[+381.1]ASSAK:3	81171	12732	FALSE	23.4921
S4_22_10_85.raw	185	Donors	B2_12	sp|P02768|ALBU_HUMAN	DEGK[+381.1]ASSAK	DEGK[+381.147075]ASSAK	DEGK[+381.1]ASSAK:3	113515	16805	FALSE	32.8529
S4_22_10_86.raw	186	Donors	B2_13	sp|P02768|ALBU_HUMAN	DEGK[+381.1]ASSAK	DEGK[+381.147075]ASSAK	DEGK[+381.1]ASSAK:3	58119	4538	FALSE	16.8205
S4_22_10_87.raw	187	Donors	B2_14	sp|P02768|ALBU_HUMAN	DEGK[+381.1]ASSAK	DEGK[+381.147075]ASSAK	DEGK[+381.1]ASSAK:3	58494	16566	FALSE	16.929
S4_22_10_88.raw	188	Donors	B2_15	sp|P02768|ALBU_HUMAN	DEGK[+381.1]ASSAK	DEGK[+381.147075]ASSAK	DEGK[+381.1]ASSAK:3	240653	25109	FALSE	69.6485
S4_22_10_89.raw	189	Donors	B2_16	sp|P02768|ALBU_HUMAN	DEGK[+381.1]ASSAK	DEGK[+381.147075]ASSAK	DEGK[+381.1]ASSAK:3	237605	20407	FALSE	68.7664
S4_22_10_90.raw	190	Donors	B2_17	sp|P02768|ALBU_HUMAN	DEGK[+381.1]ASSAK	DEGK[+381.147075]ASSAK	DEGK[+381.1]ASSAK:3	204932	16819	FALSE	59.3103
S4_22_10_92.raw	192	Donors	B2_18	sp|P02768|ALBU_HUMAN	DEGK[+381.1]ASSAK	DEGK[+381.147075]ASSAK	DEGK[+381.1]ASSAK:3	79487	6118	FALSE	23.0047
S4_22_10_93.raw	193	Donors	B2_19	sp|P02768|ALBU_HUMAN	DEGK[+381.1]ASSAK	DEGK[+381.147075]ASSAK	DEGK[+381.1]ASSAK:3	97207	16455	FALSE	28.1331
S4_22_10_94.raw	194	Donors	B2_20	sp|P02768|ALBU_HUMAN	DEGK[+381.1]ASSAK	DEGK[+381.147075]ASSAK	DEGK[+381.1]ASSAK:3	384874	32113	FALSE	111.388
S4_22_10_95.raw	195	Donors	B2_21	sp|P02768|ALBU_HUMAN	DEGK[+381.1]ASSAK	DEGK[+381.147075]ASSAK	DEGK[+381.1]ASSAK:3	188746	14430	FALSE	54.6259
S4_22_10_96.raw	196	Donors	B2_22	sp|P02768|ALBU_HUMAN	DEGK[+381.1]ASSAK	DEGK[+381.147075]ASSAK	DEGK[+381.1]ASSAK:3	64152	13992	FALSE	18.5665
S4_22_10_97.raw	197	Donors	B2_23	sp|P02768|ALBU_HUMAN	DEGK[+381.1]ASSAK	DEGK[+381.147075]ASSAK	DEGK[+381.1]ASSAK:3	105210	1186	FALSE	30.4493
S4_22_10_98.raw	198	Donors	B2_24	sp|P02768|ALBU_HUMAN	DEGK[+381.1]ASSAK	DEGK[+381.147075]ASSAK	DEGK[+381.1]ASSAK:3	24317	8414	FALSE	7.0377
S4_22_10_99.raw	199	Donors	B2_25	sp|P02768|ALBU_HUMAN	DEGK[+381.1]ASSAK	DEGK[+381.147075]ASSAK	DEGK[+381.1]ASSAK:3	64465	6451	FALSE	18.6571
S4_22_10_100.raw	200	Donors	B2_26	sp|P02768|ALBU_HUMAN	DEGK[+381.1]ASSAK	DEGK[+381.147075]ASSAK	DEGK[+381.1]ASSAK:3	49727	4496	FALSE	14.3917
S4_22_10_101.raw	201	Donors	B2_27	sp|P02768|ALBU_HUMAN	DEGK[+381.1]ASSAK	DEGK[+381.147075]ASSAK	DEGK[+381.1]ASSAK:3	41908	1738	FALSE	12.1288
S4_22_10_103.raw	203	Donors	B2_28	sp|P02768|ALBU_HUMAN	DEGK[+381.1]ASSAK	DEGK[+381.147075]ASSAK	DEGK[+381.1]ASSAK:3	59406	4716	FALSE	17.193
S4_22_10_104.raw	204	Donors	B2_29	sp|P02768|ALBU_HUMAN	DEGK[+381.1]ASSAK	DEGK[+381.147075]ASSAK	DEGK[+381.1]ASSAK:3	74860	11790	FALSE	21.6656
S4_22_10_105.raw	205	Donors	B2_30	sp|P02768|ALBU_HUMAN	DEGK[+381.1]ASSAK	DEGK[+381.147075]ASSAK	DEGK[+381.1]ASSAK:3	81438	17288	FALSE	23.5694
S4_22_10_106.raw	206	Donors	B2_31	sp|P02768|ALBU_HUMAN	DEGK[+381.1]ASSAK	DEGK[+381.147075]ASSAK	DEGK[+381.1]ASSAK:3	112424	10659	FALSE	32.5372
S4_22_10_107.raw	207	Donors	B2_32	sp|P02768|ALBU_HUMAN	DEGK[+381.1]ASSAK	DEGK[+381.147075]ASSAK	DEGK[+381.1]ASSAK:3	257079	13797	FALSE	74.4024
S4_22_10_108.raw	208	Donors	B2_33	sp|P02768|ALBU_HUMAN	DEGK[+381.1]ASSAK	DEGK[+381.147075]ASSAK	DEGK[+381.1]ASSAK:3	269248	12666	FALSE	77.9243
S4_22_10_113.raw	213	Donors	B2_34	sp|P02768|ALBU_HUMAN	DEGK[+381.1]ASSAK	DEGK[+381.147075]ASSAK	DEGK[+381.1]ASSAK:3	401228	2904	FALSE	116.121
S4_22_10_114.raw	214	Donors	B2_35	sp|P02768|ALBU_HUMAN	DEGK[+381.1]ASSAK	DEGK[+381.147075]ASSAK	DEGK[+381.1]ASSAK:3	549576	48286	FALSE	159.055
S4_22_10_115.raw	215	NegCtrl	B1_NegCtrl_01	sp|P02768|ALBU_HUMAN	DEGK[+381.1]ASSAK	DEGK[+381.147075]ASSAK	DEGK[+381.1]ASSAK:3	3098	46	FALSE	0.896607
S4_22_10_116.raw	216	NegCtrl	B1_NegCtrl_02	sp|P02768|ALBU_HUMAN	DEGK[+381.1]ASSAK	DEGK[+381.147075]ASSAK	DEGK[+381.1]ASSAK:3	3496	0	FALSE	1.01179
S4_22_10_117.raw	217	NegCtrl	B2_NegCtrl_01	sp|P02768|ALBU_HUMAN	DEGK[+381.1]ASSAK	DEGK[+381.147075]ASSAK	DEGK[+381.1]ASSAK:3	4335	742	FALSE	1.25461
S4_22_10_118.raw	218	NegCtrl	B2_NegCtrl_02	sp|P02768|ALBU_HUMAN	DEGK[+381.1]ASSAK	DEGK[+381.147075]ASSAK	DEGK[+381.1]ASSAK:3	2892	318	FALSE	0.836987
S4_22_10_120.raw	220	Blank	Blank 01	sp|P02768|ALBU_HUMAN	DEGK[+381.1]ASSAK	DEGK[+381.147075]ASSAK	DEGK[+381.1]ASSAK:3	1337	248	FALSE	0.386947
S4_22_10_121.raw	221	Blank	Blank 02	sp|P02768|ALBU_HUMAN	DEGK[+381.1]ASSAK	DEGK[+381.147075]ASSAK	DEGK[+381.1]ASSAK:3	1489	18	FALSE	0.430938
S4_22_10_122.raw	222	Blank	Blank 03	sp|P02768|ALBU_HUMAN	DEGK[+381.1]ASSAK	DEGK[+381.147075]ASSAK	DEGK[+381.1]ASSAK:3	963	0	FALSE	0.278706
S4_22_10_23.raw	123	SPQC B1	SPQC B1 1	sp|P02768|ALBU_HUMAN	ASSAK[+312.1]QR	ASSAK[+312.089226]QR	ASSAK[+312.1]QR:2	3524931	138611	FALSE	214.546
S4_22_10_24.raw	124	SPQC B1	SPQC B1 2	sp|P02768|ALBU_HUMAN	ASSAK[+312.1]QR	ASSAK[+312.089226]QR	ASSAK[+312.1]QR:2	4830315	85315	FALSE	293.998
S4_22_10_25.raw	125	SPQC B1	SPQC B1 3	sp|P02768|ALBU_HUMAN	ASSAK[+312.1]QR	ASSAK[+312.089226]QR	ASSAK[+312.1]QR:2	3742821	96421	FALSE	227.808
S4_22_10_26.raw	126	SPQC B2	SPQC B2 1	sp|P02768|ALBU_HUMAN	ASSAK[+312.1]QR	ASSAK[+312.089226]QR	ASSAK[+312.1]QR:2	4928668	148202	FALSE	299.984
S4_22_10_27.raw	127	SPQC B2	SPQC B2 2	sp|P02768|ALBU_HUMAN	ASSAK[+312.1]QR	ASSAK[+312.089226]QR	ASSAK[+312.1]QR:2	6026008	154463	FALSE	366.774
S4_22_10_28.raw	128	SPQC B2	SPQC B2 3	sp|P02768|ALBU_HUMAN	ASSAK[+312.1]QR	ASSAK[+312.089226]QR	ASSAK[+312.1]QR:2	4066931	408403	FALSE	247.535
S4_22_10_31.raw	131	RQC	RQC 01	sp|P02768|ALBU_HUMAN	ASSAK[+312.1]QR	ASSAK[+312.089226]QR	ASSAK[+312.1]QR:2	4607813	125235	FALSE	280.455
S4_22_10_42.raw	142	RQC	RQC 02	sp|P02768|ALBU_HUMAN	ASSAK[+312.1]QR	ASSAK[+312.089226]QR	ASSAK[+312.1]QR:2	3996613	211695	FALSE	243.255
S4_22_10_53.raw	153	RQC	RQC 03	sp|P02768|ALBU_HUMAN	ASSAK[+312.1]QR	ASSAK[+312.089226]QR	ASSAK[+312.1]QR:2	4103562	106621	FALSE	249.764
S4_22_10_64.raw	164	RQC	RQC 04	sp|P02768|ALBU_HUMAN	ASSAK[+312.1]QR	ASSAK[+312.089226]QR	ASSAK[+312.1]QR:2	2778002	41298	FALSE	169.084
S4_22_10_69.raw	169	RQC	RQC 05	sp|P02768|ALBU_HUMAN	ASSAK[+312.1]QR	ASSAK[+312.089226]QR	ASSAK[+312.1]QR:2	3939583	85038	FALSE	239.784
S4_22_10_80.raw	180	RQC	RQC 06	sp|P02768|ALBU_HUMAN	ASSAK[+312.1]QR	ASSAK[+312.089226]QR	ASSAK[+312.1]QR:2	2221360	43764	FALSE	135.204
S4_22_10_91.raw	191	RQC	RQC 07	sp|P02768|ALBU_HUMAN	ASSAK[+312.1]QR	ASSAK[+312.089226]QR	ASSAK[+312.1]QR:2	1979088	51682	FALSE	120.458
S4_22_10_102.raw	202	RQC	RQC 08	sp|P02768|ALBU_HUMAN	ASSAK[+312.1]QR	ASSAK[+312.089226]QR	ASSAK[+312.1]QR:2	2068116	106221	FALSE	125.876
S4_22_10_112.raw	212	RQC	RQC 09	sp|P02768|ALBU_HUMAN	ASSAK[+312.1]QR	ASSAK[+312.089226]QR	ASSAK[+312.1]QR:2	1827116	37862	FALSE	111.208
S4_22_10_119.raw	219	RQC	RQC 10	sp|P02768|ALBU_HUMAN	ASSAK[+312.1]QR	ASSAK[+312.089226]QR	ASSAK[+312.1]QR:2	2468892	63449	FALSE	150.27
S4_22_10_32.raw	132	Donors	B1_01	sp|P02768|ALBU_HUMAN	ASSAK[+312.1]QR	ASSAK[+312.089226]QR	ASSAK[+312.1]QR:2	2957109	99727	FALSE	179.985
S4_22_10_33.raw	133	Donors	B1_02	sp|P02768|ALBU_HUMAN	ASSAK[+312.1]QR	ASSAK[+312.089226]QR	ASSAK[+312.1]QR:2	7145878	147485	FALSE	434.935
S4_22_10_34.raw	134	Donors	B1_03	sp|P02768|ALBU_HUMAN	ASSAK[+312.1]QR	ASSAK[+312.089226]QR	ASSAK[+312.1]QR:2	4025567	164350	FALSE	245.017
S4_22_10_35.raw	135	Donors	B1_04	sp|P02768|ALBU_HUMAN	ASSAK[+312.1]QR	ASSAK[+312.089226]QR	ASSAK[+312.1]QR:2	2493586	88308	FALSE	151.773
S4_22_10_36.raw	136	Donors	B1_05	sp|P02768|ALBU_HUMAN	ASSAK[+312.1]QR	ASSAK[+312.089226]QR	ASSAK[+312.1]QR:2	5522781	199985	FALSE	336.145
S4_22_10_37.raw	137	Donors	B1_06	sp|P02768|ALBU_HUMAN	ASSAK[+312.1]QR	ASSAK[+312.089226]QR	ASSAK[+312.1]QR:2	2340785	72007	FALSE	142.472
S4_22_10_38.raw	138	Donors	B1_07	sp|P02768|ALBU_HUMAN	ASSAK[+312.1]QR	ASSAK[+312.089226]QR	ASSAK[+312.1]QR:2	3774777	120455	FALSE	229.753
S4_22_10_39.raw	139	Donors	B1_08	sp|P02768|ALBU_HUMAN	ASSAK[+312.1]QR	ASSAK[+312.089226]QR	ASSAK[+312.1]QR:2	2899349	87045	FALSE	176.469
S4_22_10_40.raw	140	Donors	B1_09	sp|P02768|ALBU_HUMAN	ASSAK[+312.1]QR	ASSAK[+312.089226]QR	ASSAK[+312.1]QR:2	3818895	187445	FALSE	232.438
S4_22_10_41.raw	141	Donors	B1_10	sp|P02768|ALBU_HUMAN	ASSAK[+312.1]QR	ASSAK[+312.089226]QR	ASSAK[+312.1]QR:2	2779430	47441	FALSE	169.171
S4_22_10_43.raw	143	Donors	B1_11	sp|P02768|ALBU_HUMAN	ASSAK[+312.1]QR	ASSAK[+312.089226]QR	ASSAK[+312.1]QR:2	3899529	70018	FALSE	237.346
S4_22_10_44.raw	144	Donors	B1_12	sp|P02768|ALBU_HUMAN	ASSAK[+312.1]QR	ASSAK[+312.089226]QR	ASSAK[+312.1]QR:2	2077103	133721	FALSE	126.423
S4_22_10_45.raw	145	Donors	B1_13	sp|P02768|ALBU_HUMAN	ASSAK[+312.1]QR	ASSAK[+312.089226]QR	ASSAK[+312.1]QR:2	2405637	55845	FALSE	146.42
S4_22_10_46.raw	146	Donors	B1_14	sp|P02768|ALBU_HUMAN	ASSAK[+312.1]QR	ASSAK[+312.089226]QR	ASSAK[+312.1]QR:2	2425941	49674	FALSE	147.655
S4_22_10_47.raw	147	Donors	B1_15	sp|P02768|ALBU_HUMAN	ASSAK[+312.1]QR	ASSAK[+312.089226]QR	ASSAK[+312.1]QR:2	2326219	48154	FALSE	141.586
S4_22_10_48.raw	148	Donors	B1_16	sp|P02768|ALBU_HUMAN	ASSAK[+312.1]QR	ASSAK[+312.089226]QR	ASSAK[+312.1]QR:2	2148539	102154	FALSE	130.771
S4_22_10_49.raw	149	Donors	B1_17	sp|P02768|ALBU_HUMAN	ASSAK[+312.1]QR	ASSAK[+312.089226]QR	ASSAK[+312.1]QR:2	2611883	110912	FALSE	158.973
S4_22_10_50.raw	150	Donors	B1_18	sp|P02768|ALBU_HUMAN	ASSAK[+312.1]QR	ASSAK[+312.089226]QR	ASSAK[+312.1]QR:2	2823594	96647	FALSE	171.859
S4_22_10_51.raw	151	Donors	B1_19	sp|P02768|ALBU_HUMAN	ASSAK[+312.1]QR	ASSAK[+312.089226]QR	ASSAK[+312.1]QR:2	3331249	88330	FALSE	202.757
S4_22_10_52.raw	152	Donors	B1_20	sp|P02768|ALBU_HUMAN	ASSAK[+312.1]QR	ASSAK[+312.089226]QR	ASSAK[+312.1]QR:2	3434990	156730	FALSE	209.071
S4_22_10_54.raw	154	Donors	B1_21	sp|P02768|ALBU_HUMAN	ASSAK[+312.1]QR	ASSAK[+312.089226]QR	ASSAK[+312.1]QR:2	9770491	352091	FALSE	594.683
S4_22_10_55.raw	155	Donors	B1_22	sp|P02768|ALBU_HUMAN	ASSAK[+312.1]QR	ASSAK[+312.089226]QR	ASSAK[+312.1]QR:2	3646979	51458	FALSE	221.974
S4_22_10_57.raw	157	Donors	B1_24	sp|P02768|ALBU_HUMAN	ASSAK[+312.1]QR	ASSAK[+312.089226]QR	ASSAK[+312.1]QR:2	4905837	132631	FALSE	298.595
S4_22_10_58.raw	158	Donors	B1_25	sp|P02768|ALBU_HUMAN	ASSAK[+312.1]QR	ASSAK[+312.089226]QR	ASSAK[+312.1]QR:2	4063817	49570	FALSE	247.345
S4_22_10_59.raw	159	Donors	B1_26	sp|P02768|ALBU_HUMAN	ASSAK[+312.1]QR	ASSAK[+312.089226]QR	ASSAK[+312.1]QR:2	3759335	80219	FALSE	228.813
S4_22_10_60.raw	160	Donors	B1_27	sp|P02768|ALBU_HUMAN	ASSAK[+312.1]QR	ASSAK[+312.089226]QR	ASSAK[+312.1]QR:2	4756162	124263	FALSE	289.485
S4_22_10_61.raw	161	Donors	B1_28	sp|P02768|ALBU_HUMAN	ASSAK[+312.1]QR	ASSAK[+312.089226]QR	ASSAK[+312.1]QR:2	4381309	97681	FALSE	266.669
S4_22_10_62.raw	162	Donors	B1_29	sp|P02768|ALBU_HUMAN	ASSAK[+312.1]QR	ASSAK[+312.089226]QR	ASSAK[+312.1]QR:2	3458269	67808	FALSE	210.488
S4_22_10_63.raw	163	Donors	B1_30	sp|P02768|ALBU_HUMAN	ASSAK[+312.1]QR	ASSAK[+312.089226]QR	ASSAK[+312.1]QR:2	7135352	146886	FALSE	434.295
S4_22_10_65.raw	165	Donors	B1_31	sp|P02768|ALBU_HUMAN	ASSAK[+312.1]QR	ASSAK[+312.089226]QR	ASSAK[+312.1]QR:2	2868473	43715	FALSE	174.59
S4_22_10_66.raw	166	Donors	B1_32	sp|P02768|ALBU_HUMAN	ASSAK[+312.1]QR	ASSAK[+312.089226]QR	ASSAK[+312.1]QR:2	3527623	50298	FALSE	214.709
S4_22_10_67.raw	167	Donors	B1_33	sp|P02768|ALBU_HUMAN	ASSAK[+312.1]QR	ASSAK[+312.089226]QR	ASSAK[+312.1]QR:2	3394768	95845	FALSE	206.623
S4_22_10_68.raw	168	Donors	B1_34	sp|P02768|ALBU_HUMAN	ASSAK[+312.1]QR	ASSAK[+312.089226]QR	ASSAK[+312.1]QR:2	3216076	84622	FALSE	195.747
S4_22_10_73.raw	173	Donors	B2_01	sp|P02768|ALBU_HUMAN	ASSAK[+312.1]QR	ASSAK[+312.089226]QR	ASSAK[+312.1]QR:2	2042955	33129	FALSE	124.345
S4_22_10_74.raw	174	Donors	B2_02	sp|P02768|ALBU_HUMAN	ASSAK[+312.1]QR	ASSAK[+312.089226]QR	ASSAK[+312.1]QR:2	2286361	53322	FALSE	139.16
S4_22_10_75.raw	175	Donors	B2_03	sp|P02768|ALBU_HUMAN	ASSAK[+312.1]QR	ASSAK[+312.089226]QR	ASSAK[+312.1]QR:2	2771652	38707	FALSE	168.697
S4_22_10_76.raw	176	Donors	B2_04	sp|P02768|ALBU_HUMAN	ASSAK[+312.1]QR	ASSAK[+312.089226]QR	ASSAK[+312.1]QR:2	2587772	58847	FALSE	157.505
S4_22_10_77.raw	177	Donors	B2_05	sp|P02768|ALBU_HUMAN	ASSAK[+312.1]QR	ASSAK[+312.089226]QR	ASSAK[+312.1]QR:2	1009224	16351	FALSE	61.4266
S4_22_10_78.raw	178	Donors	B2_06	sp|P02768|ALBU_HUMAN	ASSAK[+312.1]QR	ASSAK[+312.089226]QR	ASSAK[+312.1]QR:2	1580870	39259	FALSE	96.22
S4_22_10_79.raw	179	Donors	B2_07	sp|P02768|ALBU_HUMAN	ASSAK[+312.1]QR	ASSAK[+312.089226]QR	ASSAK[+312.1]QR:2	2628365	75741	FALSE	159.976
S4_22_10_81.raw	181	Donors	B2_08	sp|P02768|ALBU_HUMAN	ASSAK[+312.1]QR	ASSAK[+312.089226]QR	ASSAK[+312.1]QR:2	3376010	78639	FALSE	205.482
S4_22_10_82.raw	182	Donors	B2_09	sp|P02768|ALBU_HUMAN	ASSAK[+312.1]QR	ASSAK[+312.089226]QR	ASSAK[+312.1]QR:2	5744441	105972	FALSE	349.637
S4_22_10_83.raw	183	Donors	B2_10	sp|P02768|ALBU_HUMAN	ASSAK[+312.1]QR	ASSAK[+312.089226]QR	ASSAK[+312.1]QR:2	1713722	40166	FALSE	104.306
S4_22_10_84.raw	184	Donors	B2_11	sp|P02768|ALBU_HUMAN	ASSAK[+312.1]QR	ASSAK[+312.089226]QR	ASSAK[+312.1]QR:2	1915704	26056	FALSE	116.6
S4_22_10_85.raw	185	Donors	B2_12	sp|P02768|ALBU_HUMAN	ASSAK[+312.1]QR	ASSAK[+312.089226]QR	ASSAK[+312.1]QR:2	2849835	54017	FALSE	173.456
S4_22_10_86.raw	186	Donors	B2_13	sp|P02768|ALBU_HUMAN	ASSAK[+312.1]QR	ASSAK[+312.089226]QR	ASSAK[+312.1]QR:2	2806590	65938	FALSE	170.824
S4_22_10_87.raw	187	Donors	B2_14	sp|P02768|ALBU_HUMAN	ASSAK[+312.1]QR	ASSAK[+312.089226]QR	ASSAK[+312.1]QR:2	3040385	34917	FALSE	185.054
S4_22_10_88.raw	188	Donors	B2_15	sp|P02768|ALBU_HUMAN	ASSAK[+312.1]QR	ASSAK[+312.089226]QR	ASSAK[+312.1]QR:2	713544	36517	FALSE	43.43
S4_22_10_89.raw	189	Donors	B2_16	sp|P02768|ALBU_HUMAN	ASSAK[+312.1]QR	ASSAK[+312.089226]QR	ASSAK[+312.1]QR:2	1003271	38752	FALSE	61.0643
S4_22_10_90.raw	190	Donors	B2_17	sp|P02768|ALBU_HUMAN	ASSAK[+312.1]QR	ASSAK[+312.089226]QR	ASSAK[+312.1]QR:2	1431265	37811	FALSE	87.1142
S4_22_10_92.raw	192	Donors	B2_18	sp|P02768|ALBU_HUMAN	ASSAK[+312.1]QR	ASSAK[+312.089226]QR	ASSAK[+312.1]QR:2	2284126	38214	FALSE	139.024
S4_22_10_93.raw	193	Donors	B2_19	sp|P02768|ALBU_HUMAN	ASSAK[+312.1]QR	ASSAK[+312.089226]QR	ASSAK[+312.1]QR:2	3229269	69468	FALSE	196.55
S4_22_10_94.raw	194	Donors	B2_20	sp|P02768|ALBU_HUMAN	ASSAK[+312.1]QR	ASSAK[+312.089226]QR	ASSAK[+312.1]QR:2	1457083	49176	FALSE	88.6856
S4_22_10_95.raw	195	Donors	B2_21	sp|P02768|ALBU_HUMAN	ASSAK[+312.1]QR	ASSAK[+312.089226]QR	ASSAK[+312.1]QR:2	2810958	49974	FALSE	171.09
S4_22_10_96.raw	196	Donors	B2_22	sp|P02768|ALBU_HUMAN	ASSAK[+312.1]QR	ASSAK[+312.089226]QR	ASSAK[+312.1]QR:2	3650800	104745	FALSE	222.207
S4_22_10_97.raw	197	Donors	B2_23	sp|P02768|ALBU_HUMAN	ASSAK[+312.1]QR	ASSAK[+312.089226]QR	ASSAK[+312.1]QR:2	2900189	124266	FALSE	176.521
S4_22_10_98.raw	198	Donors	B2_24	sp|P02768|ALBU_HUMAN	ASSAK[+312.1]QR	ASSAK[+312.089226]QR	ASSAK[+312.1]QR:2	1861980	51311	FALSE	113.33
S4_22_10_99.raw	199	Donors	B2_25	sp|P02768|ALBU_HUMAN	ASSAK[+312.1]QR	ASSAK[+312.089226]QR	ASSAK[+312.1]QR:2	4479137	53203	FALSE	272.624
S4_22_10_100.raw	200	Donors	B2_26	sp|P02768|ALBU_HUMAN	ASSAK[+312.1]QR	ASSAK[+312.089226]QR	ASSAK[+312.1]QR:2	2190142	34888	FALSE	133.303
S4_22_10_101.raw	201	Donors	B2_27	sp|P02768|ALBU_HUMAN	ASSAK[+312.1]QR	ASSAK[+312.089226]QR	ASSAK[+312.1]QR:2	3336386	103421	FALSE	203.07
S4_22_10_103.raw	203	Donors	B2_28	sp|P02768|ALBU_HUMAN	ASSAK[+312.1]QR	ASSAK[+312.089226]QR	ASSAK[+312.1]QR:2	2876257	72473	FALSE	175.064
S4_22_10_104.raw	204	Donors	B2_29	sp|P02768|ALBU_HUMAN	ASSAK[+312.1]QR	ASSAK[+312.089226]QR	ASSAK[+312.1]QR:2	2164445	44854	FALSE	131.739
S4_22_10_105.raw	205	Donors	B2_30	sp|P02768|ALBU_HUMAN	ASSAK[+312.1]QR	ASSAK[+312.089226]QR	ASSAK[+312.1]QR:2	3502443	119276	FALSE	213.177
S4_22_10_106.raw	206	Donors	B2_31	sp|P02768|ALBU_HUMAN	ASSAK[+312.1]QR	ASSAK[+312.089226]QR	ASSAK[+312.1]QR:2	3536051	103138	FALSE	215.222
S4_22_10_107.raw	207	Donors	B2_32	sp|P02768|ALBU_HUMAN	ASSAK[+312.1]QR	ASSAK[+312.089226]QR	ASSAK[+312.1]QR:2	570032	39692	FALSE	34.6951
S4_22_10_108.raw	208	Donors	B2_33	sp|P02768|ALBU_HUMAN	ASSAK[+312.1]QR	ASSAK[+312.089226]QR	ASSAK[+312.1]QR:2	644233	25751	FALSE	39.2114
S4_22_10_113.raw	213	Donors	B2_34	sp|P02768|ALBU_HUMAN	ASSAK[+312.1]QR	ASSAK[+312.089226]QR	ASSAK[+312.1]QR:2	397457	36794	FALSE	24.1913
S4_22_10_114.raw	214	Donors	B2_35	sp|P02768|ALBU_HUMAN	ASSAK[+312.1]QR	ASSAK[+312.089226]QR	ASSAK[+312.1]QR:2	357151	18392	FALSE	21.7381
S4_22_10_115.raw	215	NegCtrl	B1_NegCtrl_01	sp|P02768|ALBU_HUMAN	ASSAK[+312.1]QR	ASSAK[+312.089226]QR	ASSAK[+312.1]QR:2	17058	4240	FALSE	1.03824
S4_22_10_116.raw	216	NegCtrl	B1_NegCtrl_02	sp|P02768|ALBU_HUMAN	ASSAK[+312.1]QR	ASSAK[+312.089226]QR	ASSAK[+312.1]QR:2	14186	4489	FALSE	0.863434
S4_22_10_117.raw	217	NegCtrl	B2_NegCtrl_01	sp|P02768|ALBU_HUMAN	ASSAK[+312.1]QR	ASSAK[+312.089226]QR	ASSAK[+312.1]QR:2	23475	9256	FALSE	1.42881
S4_22_10_118.raw	218	NegCtrl	B2_NegCtrl_02	sp|P02768|ALBU_HUMAN	ASSAK[+312.1]QR	ASSAK[+312.089226]QR	ASSAK[+312.1]QR:2	11000	1809	FALSE	0.669517
S4_22_10_120.raw	220	Blank	Blank 01	sp|P02768|ALBU_HUMAN	ASSAK[+312.1]QR	ASSAK[+312.089226]QR	ASSAK[+312.1]QR:2	3497	0	FALSE	0.212846
S4_22_10_121.raw	221	Blank	Blank 02	sp|P02768|ALBU_HUMAN	ASSAK[+312.1]QR	ASSAK[+312.089226]QR	ASSAK[+312.1]QR:2	2813	1667	FALSE	0.171214
S4_22_10_122.raw	222	Blank	Blank 03	sp|P02768|ALBU_HUMAN	ASSAK[+312.1]QR	ASSAK[+312.089226]QR	ASSAK[+312.1]QR:2	3015	2070	FALSE	0.183509
S4_22_10_23.raw	123	SPQC B1	SPQC B1 1	sp|P02768|ALBU_HUMAN	C[+57]C[+57]K[+312.1]HPEAK	C[+57.021464]C[+57.021464]K[+312.089226]HPEAK	C[+57]C[+57]K[+312.1]HPEAK:2	254007	71425	FALSE	46.0345
S4_22_10_24.raw	124	SPQC B1	SPQC B1 2	sp|P02768|ALBU_HUMAN	C[+57]C[+57]K[+312.1]HPEAK	C[+57.021464]C[+57.021464]K[+312.089226]HPEAK	C[+57]C[+57]K[+312.1]HPEAK:2	208248	22297	FALSE	37.7415
S4_22_10_25.raw	125	SPQC B1	SPQC B1 3	sp|P02768|ALBU_HUMAN	C[+57]C[+57]K[+312.1]HPEAK	C[+57.021464]C[+57.021464]K[+312.089226]HPEAK	C[+57]C[+57]K[+312.1]HPEAK:2	228547	42446	FALSE	41.4203
S4_22_10_26.raw	126	SPQC B2	SPQC B2 1	sp|P02768|ALBU_HUMAN	C[+57]C[+57]K[+312.1]HPEAK	C[+57.021464]C[+57.021464]K[+312.089226]HPEAK	C[+57]C[+57]K[+312.1]HPEAK:2	243284	34665	FALSE	44.0912
S4_22_10_27.raw	127	SPQC B2	SPQC B2 2	sp|P02768|ALBU_HUMAN	C[+57]C[+57]K[+312.1]HPEAK	C[+57.021464]C[+57.021464]K[+312.089226]HPEAK	C[+57]C[+57]K[+312.1]HPEAK:2	303354	44657	FALSE	54.9778
S4_22_10_28.raw	128	SPQC B2	SPQC B2 3	sp|P02768|ALBU_HUMAN	C[+57]C[+57]K[+312.1]HPEAK	C[+57.021464]C[+57.021464]K[+312.089226]HPEAK	C[+57]C[+57]K[+312.1]HPEAK:2	216821	32403	FALSE	39.2952
S4_22_10_31.raw	131	RQC	RQC 01	sp|P02768|ALBU_HUMAN	C[+57]C[+57]K[+312.1]HPEAK	C[+57.021464]C[+57.021464]K[+312.089226]HPEAK	C[+57]C[+57]K[+312.1]HPEAK:2	167640	27439	FALSE	30.3819
S4_22_10_42.raw	142	RQC	RQC 02	sp|P02768|ALBU_HUMAN	C[+57]C[+57]K[+312.1]HPEAK	C[+57.021464]C[+57.021464]K[+312.089226]HPEAK	C[+57]C[+57]K[+312.1]HPEAK:2	150591	33030	FALSE	27.2921
S4_22_10_53.raw	153	RQC	RQC 03	sp|P02768|ALBU_HUMAN	C[+57]C[+57]K[+312.1]HPEAK	C[+57.021464]C[+57.021464]K[+312.089226]HPEAK	C[+57]C[+57]K[+312.1]HPEAK:2	166688	26285	FALSE	30.2094
S4_22_10_64.raw	164	RQC	RQC 04	sp|P02768|ALBU_HUMAN	C[+57]C[+57]K[+312.1]HPEAK	C[+57.021464]C[+57.021464]K[+312.089226]HPEAK	C[+57]C[+57]K[+312.1]HPEAK:2	151881	52499	FALSE	27.5259
S4_22_10_69.raw	169	RQC	RQC 05	sp|P02768|ALBU_HUMAN	C[+57]C[+57]K[+312.1]HPEAK	C[+57.021464]C[+57.021464]K[+312.089226]HPEAK	C[+57]C[+57]K[+312.1]HPEAK:2	97544	21723	FALSE	17.6782
S4_22_10_80.raw	180	RQC	RQC 06	sp|P02768|ALBU_HUMAN	C[+57]C[+57]K[+312.1]HPEAK	C[+57.021464]C[+57.021464]K[+312.089226]HPEAK	C[+57]C[+57]K[+312.1]HPEAK:2	150064	17219	FALSE	27.1966
S4_22_10_91.raw	191	RQC	RQC 07	sp|P02768|ALBU_HUMAN	C[+57]C[+57]K[+312.1]HPEAK	C[+57.021464]C[+57.021464]K[+312.089226]HPEAK	C[+57]C[+57]K[+312.1]HPEAK:2	115049	17216	FALSE	20.8507
S4_22_10_102.raw	202	RQC	RQC 08	sp|P02768|ALBU_HUMAN	C[+57]C[+57]K[+312.1]HPEAK	C[+57.021464]C[+57.021464]K[+312.089226]HPEAK	C[+57]C[+57]K[+312.1]HPEAK:2	90539	11911	FALSE	16.4087
S4_22_10_112.raw	212	RQC	RQC 09	sp|P02768|ALBU_HUMAN	C[+57]C[+57]K[+312.1]HPEAK	C[+57.021464]C[+57.021464]K[+312.089226]HPEAK	C[+57]C[+57]K[+312.1]HPEAK:2	79675	13108	FALSE	14.4398
S4_22_10_119.raw	219	RQC	RQC 10	sp|P02768|ALBU_HUMAN	C[+57]C[+57]K[+312.1]HPEAK	C[+57.021464]C[+57.021464]K[+312.089226]HPEAK	C[+57]C[+57]K[+312.1]HPEAK:2	57974	13556	FALSE	10.5068
S4_22_10_32.raw	132	Donors	B1_01	sp|P02768|ALBU_HUMAN	C[+57]C[+57]K[+312.1]HPEAK	C[+57.021464]C[+57.021464]K[+312.089226]HPEAK	C[+57]C[+57]K[+312.1]HPEAK:2	146572	22254	FALSE	26.5637
S4_22_10_33.raw	133	Donors	B1_02	sp|P02768|ALBU_HUMAN	C[+57]C[+57]K[+312.1]HPEAK	C[+57.021464]C[+57.021464]K[+312.089226]HPEAK	C[+57]C[+57]K[+312.1]HPEAK:2	259215	22394	FALSE	46.9784
S4_22_10_34.raw	134	Donors	B1_03	sp|P02768|ALBU_HUMAN	C[+57]C[+57]K[+312.1]HPEAK	C[+57.021464]C[+57.021464]K[+312.089226]HPEAK	C[+57]C[+57]K[+312.1]HPEAK:2	203256	34827	FALSE	36.8368
S4_22_10_35.raw	135	Donors	B1_04	sp|P02768|ALBU_HUMAN	C[+57]C[+57]K[+312.1]HPEAK	C[+57.021464]C[+57.021464]K[+312.089226]HPEAK	C[+57]C[+57]K[+312.1]HPEAK:2	204896	38938	FALSE	37.134
S4_22_10_36.raw	136	Donors	B1_05	sp|P02768|ALBU_HUMAN	C[+57]C[+57]K[+312.1]HPEAK	C[+57.021464]C[+57.021464]K[+312.089226]HPEAK	C[+57]C[+57]K[+312.1]HPEAK:2	193312	28516	FALSE	35.0346
S4_22_10_37.raw	137	Donors	B1_06	sp|P02768|ALBU_HUMAN	C[+57]C[+57]K[+312.1]HPEAK	C[+57.021464]C[+57.021464]K[+312.089226]HPEAK	C[+57]C[+57]K[+312.1]HPEAK:2	162765	62828	FALSE	29.4984
S4_22_10_38.raw	138	Donors	B1_07	sp|P02768|ALBU_HUMAN	C[+57]C[+57]K[+312.1]HPEAK	C[+57.021464]C[+57.021464]K[+312.089226]HPEAK	C[+57]C[+57]K[+312.1]HPEAK:2	168640	38305	FALSE	30.5632
S4_22_10_39.raw	139	Donors	B1_08	sp|P02768|ALBU_HUMAN	C[+57]C[+57]K[+312.1]HPEAK	C[+57.021464]C[+57.021464]K[+312.089226]HPEAK	C[+57]C[+57]K[+312.1]HPEAK:2	185337	49063	FALSE	33.5892
S4_22_10_40.raw	140	Donors	B1_09	sp|P02768|ALBU_HUMAN	C[+57]C[+57]K[+312.1]HPEAK	C[+57.021464]C[+57.021464]K[+312.089226]HPEAK	C[+57]C[+57]K[+312.1]HPEAK:2	172915	32098	FALSE	31.338
S4_22_10_41.raw	141	Donors	B1_10	sp|P02768|ALBU_HUMAN	C[+57]C[+57]K[+312.1]HPEAK	C[+57.021464]C[+57.021464]K[+312.089226]HPEAK	C[+57]C[+57]K[+312.1]HPEAK:2	113530	20965	FALSE	20.5754
S4_22_10_43.raw	143	Donors	B1_11	sp|P02768|ALBU_HUMAN	C[+57]C[+57]K[+312.1]HPEAK	C[+57.021464]C[+57.021464]K[+312.089226]HPEAK	C[+57]C[+57]K[+312.1]HPEAK:2	151871	21278	FALSE	27.5241
S4_22_10_44.raw	144	Donors	B1_12	sp|P02768|ALBU_HUMAN	C[+57]C[+57]K[+312.1]HPEAK	C[+57.021464]C[+57.021464]K[+312.089226]HPEAK	C[+57]C[+57]K[+312.1]HPEAK:2	156698	15126	FALSE	28.3989
S4_22_10_45.raw	145	Donors	B1_13	sp|P02768|ALBU_HUMAN	C[+57]C[+57]K[+312.1]HPEAK	C[+57.021464]C[+57.021464]K[+312.089226]HPEAK	C[+57]C[+57]K[+312.1]HPEAK:2	132585	20687	FALSE	24.0288
S4_22_10_46.raw	146	Donors	B1_14	sp|P02768|ALBU_HUMAN	C[+57]C[+57]K[+312.1]HPEAK	C[+57.021464]C[+57.021464]K[+312.089226]HPEAK	C[+57]C[+57]K[+312.1]HPEAK:2	212738	71154	FALSE	38.5552
S4_22_10_47.raw	147	Donors	B1_15	sp|P02768|ALBU_HUMAN	C[+57]C[+57]K[+312.1]HPEAK	C[+57.021464]C[+57.021464]K[+312.089226]HPEAK	C[+57]C[+57]K[+312.1]HPEAK:2	187418	27972	FALSE	33.9664
S4_22_10_48.raw	148	Donors	B1_16	sp|P02768|ALBU_HUMAN	C[+57]C[+57]K[+312.1]HPEAK	C[+57.021464]C[+57.021464]K[+312.089226]HPEAK	C[+57]C[+57]K[+312.1]HPEAK:2	142385	34494	FALSE	25.8049
S4_22_10_49.raw	149	Donors	B1_17	sp|P02768|ALBU_HUMAN	C[+57]C[+57]K[+312.1]HPEAK	C[+57.021464]C[+57.021464]K[+312.089226]HPEAK	C[+57]C[+57]K[+312.1]HPEAK:2	158021	37490	FALSE	28.6387
S4_22_10_50.raw	150	Donors	B1_18	sp|P02768|ALBU_HUMAN	C[+57]C[+57]K[+312.1]HPEAK	C[+57.021464]C[+57.021464]K[+312.089226]HPEAK	C[+57]C[+57]K[+312.1]HPEAK:2	161957	24167	FALSE	29.352
S4_22_10_51.raw	151	Donors	B1_19	sp|P02768|ALBU_HUMAN	C[+57]C[+57]K[+312.1]HPEAK	C[+57.021464]C[+57.021464]K[+312.089226]HPEAK	C[+57]C[+57]K[+312.1]HPEAK:2	145590	16722	FALSE	26.3858
S4_22_10_52.raw	152	Donors	B1_20	sp|P02768|ALBU_HUMAN	C[+57]C[+57]K[+312.1]HPEAK	C[+57.021464]C[+57.021464]K[+312.089226]HPEAK	C[+57]C[+57]K[+312.1]HPEAK:2	218974	18055	FALSE	39.6854
S4_22_10_54.raw	154	Donors	B1_21	sp|P02768|ALBU_HUMAN	C[+57]C[+57]K[+312.1]HPEAK	C[+57.021464]C[+57.021464]K[+312.089226]HPEAK	C[+57]C[+57]K[+312.1]HPEAK:2	177540	31532	FALSE	32.1762
S4_22_10_55.raw	155	Donors	B1_22	sp|P02768|ALBU_HUMAN	C[+57]C[+57]K[+312.1]HPEAK	C[+57.021464]C[+57.021464]K[+312.089226]HPEAK	C[+57]C[+57]K[+312.1]HPEAK:2	197959	28349	FALSE	35.8768
S4_22_10_57.raw	157	Donors	B1_24	sp|P02768|ALBU_HUMAN	C[+57]C[+57]K[+312.1]HPEAK	C[+57.021464]C[+57.021464]K[+312.089226]HPEAK	C[+57]C[+57]K[+312.1]HPEAK:2	170642	28223	FALSE	30.926
S4_22_10_58.raw	158	Donors	B1_25	sp|P02768|ALBU_HUMAN	C[+57]C[+57]K[+312.1]HPEAK	C[+57.021464]C[+57.021464]K[+312.089226]HPEAK	C[+57]C[+57]K[+312.1]HPEAK:2	159669	11802	FALSE	28.9373
S4_22_10_59.raw	159	Donors	B1_26	sp|P02768|ALBU_HUMAN	C[+57]C[+57]K[+312.1]HPEAK	C[+57.021464]C[+57.021464]K[+312.089226]HPEAK	C[+57]C[+57]K[+312.1]HPEAK:2	143653	31865	FALSE	26.0347
S4_22_10_60.raw	160	Donors	B1_27	sp|P02768|ALBU_HUMAN	C[+57]C[+57]K[+312.1]HPEAK	C[+57.021464]C[+57.021464]K[+312.089226]HPEAK	C[+57]C[+57]K[+312.1]HPEAK:2	199832	38148	FALSE	36.2162
S4_22_10_61.raw	161	Donors	B1_28	sp|P02768|ALBU_HUMAN	C[+57]C[+57]K[+312.1]HPEAK	C[+57.021464]C[+57.021464]K[+312.089226]HPEAK	C[+57]C[+57]K[+312.1]HPEAK:2	175373	14893	FALSE	31.7834
S4_22_10_62.raw	162	Donors	B1_29	sp|P02768|ALBU_HUMAN	C[+57]C[+57]K[+312.1]HPEAK	C[+57.021464]C[+57.021464]K[+312.089226]HPEAK	C[+57]C[+57]K[+312.1]HPEAK:2	195018	15672	FALSE	35.3438
S4_22_10_63.raw	163	Donors	B1_30	sp|P02768|ALBU_HUMAN	C[+57]C[+57]K[+312.1]HPEAK	C[+57.021464]C[+57.021464]K[+312.089226]HPEAK	C[+57]C[+57]K[+312.1]HPEAK:2	155514	14453	FALSE	28.1843
S4_22_10_65.raw	165	Donors	B1_31	sp|P02768|ALBU_HUMAN	C[+57]C[+57]K[+312.1]HPEAK	C[+57.021464]C[+57.021464]K[+312.089226]HPEAK	C[+57]C[+57]K[+312.1]HPEAK:2	176394	16977	FALSE	31.9685
S4_22_10_66.raw	166	Donors	B1_32	sp|P02768|ALBU_HUMAN	C[+57]C[+57]K[+312.1]HPEAK	C[+57.021464]C[+57.021464]K[+312.089226]HPEAK	C[+57]C[+57]K[+312.1]HPEAK:2	117860	27380	FALSE	21.3602
S4_22_10_67.raw	167	Donors	B1_33	sp|P02768|ALBU_HUMAN	C[+57]C[+57]K[+312.1]HPEAK	C[+57.021464]C[+57.021464]K[+312.089226]HPEAK	C[+57]C[+57]K[+312.1]HPEAK:2	181055	33708	FALSE	32.8132
S4_22_10_68.raw	168	Donors	B1_34	sp|P02768|ALBU_HUMAN	C[+57]C[+57]K[+312.1]HPEAK	C[+57.021464]C[+57.021464]K[+312.089226]HPEAK	C[+57]C[+57]K[+312.1]HPEAK:2	137112	30066	FALSE	24.8493
S4_22_10_73.raw	173	Donors	B2_01	sp|P02768|ALBU_HUMAN	C[+57]C[+57]K[+312.1]HPEAK	C[+57.021464]C[+57.021464]K[+312.089226]HPEAK	C[+57]C[+57]K[+312.1]HPEAK:2	137355	11117	FALSE	24.8933
S4_22_10_74.raw	174	Donors	B2_02	sp|P02768|ALBU_HUMAN	C[+57]C[+57]K[+312.1]HPEAK	C[+57.021464]C[+57.021464]K[+312.089226]HPEAK	C[+57]C[+57]K[+312.1]HPEAK:2	189600	28468	FALSE	34.3618
S4_22_10_75.raw	175	Donors	B2_03	sp|P02768|ALBU_HUMAN	C[+57]C[+57]K[+312.1]HPEAK	C[+57.021464]C[+57.021464]K[+312.089226]HPEAK	C[+57]C[+57]K[+312.1]HPEAK:2	166300	11890	FALSE	30.1391
S4_22_10_76.raw	176	Donors	B2_04	sp|P02768|ALBU_HUMAN	C[+57]C[+57]K[+312.1]HPEAK	C[+57.021464]C[+57.021464]K[+312.089226]HPEAK	C[+57]C[+57]K[+312.1]HPEAK:2	171094	11017	FALSE	31.0079
S4_22_10_77.raw	177	Donors	B2_05	sp|P02768|ALBU_HUMAN	C[+57]C[+57]K[+312.1]HPEAK	C[+57.021464]C[+57.021464]K[+312.089226]HPEAK	C[+57]C[+57]K[+312.1]HPEAK:2	121982	36519	FALSE	22.1072
S4_22_10_78.raw	178	Donors	B2_06	sp|P02768|ALBU_HUMAN	C[+57]C[+57]K[+312.1]HPEAK	C[+57.021464]C[+57.021464]K[+312.089226]HPEAK	C[+57]C[+57]K[+312.1]HPEAK:2	172170	22338	FALSE	31.2029
S4_22_10_79.raw	179	Donors	B2_07	sp|P02768|ALBU_HUMAN	C[+57]C[+57]K[+312.1]HPEAK	C[+57.021464]C[+57.021464]K[+312.089226]HPEAK	C[+57]C[+57]K[+312.1]HPEAK:2	232723	10410	FALSE	42.1772
S4_22_10_81.raw	181	Donors	B2_08	sp|P02768|ALBU_HUMAN	C[+57]C[+57]K[+312.1]HPEAK	C[+57.021464]C[+57.021464]K[+312.089226]HPEAK	C[+57]C[+57]K[+312.1]HPEAK:2	216788	23029	FALSE	39.2892
S4_22_10_82.raw	182	Donors	B2_09	sp|P02768|ALBU_HUMAN	C[+57]C[+57]K[+312.1]HPEAK	C[+57.021464]C[+57.021464]K[+312.089226]HPEAK	C[+57]C[+57]K[+312.1]HPEAK:2	260055	33153	FALSE	47.1306
S4_22_10_83.raw	183	Donors	B2_10	sp|P02768|ALBU_HUMAN	C[+57]C[+57]K[+312.1]HPEAK	C[+57.021464]C[+57.021464]K[+312.089226]HPEAK	C[+57]C[+57]K[+312.1]HPEAK:2	118605	16450	FALSE	21.4952
S4_22_10_84.raw	184	Donors	B2_11	sp|P02768|ALBU_HUMAN	C[+57]C[+57]K[+312.1]HPEAK	C[+57.021464]C[+57.021464]K[+312.089226]HPEAK	C[+57]C[+57]K[+312.1]HPEAK:2	140018	12702	FALSE	25.3759
S4_22_10_85.raw	185	Donors	B2_12	sp|P02768|ALBU_HUMAN	C[+57]C[+57]K[+312.1]HPEAK	C[+57.021464]C[+57.021464]K[+312.089226]HPEAK	C[+57]C[+57]K[+312.1]HPEAK:2	123525	17048	FALSE	22.3868
S4_22_10_86.raw	186	Donors	B2_13	sp|P02768|ALBU_HUMAN	C[+57]C[+57]K[+312.1]HPEAK	C[+57.021464]C[+57.021464]K[+312.089226]HPEAK	C[+57]C[+57]K[+312.1]HPEAK:2	118659	12057	FALSE	21.505
S4_22_10_87.raw	187	Donors	B2_14	sp|P02768|ALBU_HUMAN	C[+57]C[+57]K[+312.1]HPEAK	C[+57.021464]C[+57.021464]K[+312.089226]HPEAK	C[+57]C[+57]K[+312.1]HPEAK:2	127784	24850	FALSE	23.1587
S4_22_10_88.raw	188	Donors	B2_15	sp|P02768|ALBU_HUMAN	C[+57]C[+57]K[+312.1]HPEAK	C[+57.021464]C[+57.021464]K[+312.089226]HPEAK	C[+57]C[+57]K[+312.1]HPEAK:2	39328	11460	FALSE	7.12754
S4_22_10_89.raw	189	Donors	B2_16	sp|P02768|ALBU_HUMAN	C[+57]C[+57]K[+312.1]HPEAK	C[+57.021464]C[+57.021464]K[+312.089226]HPEAK	C[+57]C[+57]K[+312.1]HPEAK:2	67763	15783	FALSE	12.2809
S4_22_10_90.raw	190	Donors	B2_17	sp|P02768|ALBU_HUMAN	C[+57]C[+57]K[+312.1]HPEAK	C[+57.021464]C[+57.021464]K[+312.089226]HPEAK	C[+57]C[+57]K[+312.1]HPEAK:2	100421	29007	FALSE	18.1996
S4_22_10_92.raw	192	Donors	B2_18	sp|P02768|ALBU_HUMAN	C[+57]C[+57]K[+312.1]HPEAK	C[+57.021464]C[+57.021464]K[+312.089226]HPEAK	C[+57]C[+57]K[+312.1]HPEAK:2	166941	22608	FALSE	30.2553
S4_22_10_93.raw	193	Donors	B2_19	sp|P02768|ALBU_HUMAN	C[+57]C[+57]K[+312.1]HPEAK	C[+57.021464]C[+57.021464]K[+312.089226]HPEAK	C[+57]C[+57]K[+312.1]HPEAK:2	134566	7810	FALSE	24.3878
S4_22_10_94.raw	194	Donors	B2_20	sp|P02768|ALBU_HUMAN	C[+57]C[+57]K[+312.1]HPEAK	C[+57.021464]C[+57.021464]K[+312.089226]HPEAK	C[+57]C[+57]K[+312.1]HPEAK:2	27638	7349	FALSE	5.00893
S4_22_10_95.raw	195	Donors	B2_21	sp|P02768|ALBU_HUMAN	C[+57]C[+57]K[+312.1]HPEAK	C[+57.021464]C[+57.021464]K[+312.089226]HPEAK	C[+57]C[+57]K[+312.1]HPEAK:2	97272	17232	FALSE	17.6289
S4_22_10_96.raw	196	Donors	B2_22	sp|P02768|ALBU_HUMAN	C[+57]C[+57]K[+312.1]HPEAK	C[+57.021464]C[+57.021464]K[+312.089226]HPEAK	C[+57]C[+57]K[+312.1]HPEAK:2	189252	18661	FALSE	34.2988
S4_22_10_97.raw	197	Donors	B2_23	sp|P02768|ALBU_HUMAN	C[+57]C[+57]K[+312.1]HPEAK	C[+57.021464]C[+57.021464]K[+312.089226]HPEAK	C[+57]C[+57]K[+312.1]HPEAK:2	128997	12471	FALSE	23.3786
S4_22_10_98.raw	198	Donors	B2_24	sp|P02768|ALBU_HUMAN	C[+57]C[+57]K[+312.1]HPEAK	C[+57.021464]C[+57.021464]K[+312.089226]HPEAK	C[+57]C[+57]K[+312.1]HPEAK:2	119178	8632	FALSE	21.599
S4_22_10_99.raw	199	Donors	B2_25	sp|P02768|ALBU_HUMAN	C[+57]C[+57]K[+312.1]HPEAK	C[+57.021464]C[+57.021464]K[+312.089226]HPEAK	C[+57]C[+57]K[+312.1]HPEAK:2	136942	10340	FALSE	24.8184
S4_22_10_100.raw	200	Donors	B2_26	sp|P02768|ALBU_HUMAN	C[+57]C[+57]K[+312.1]HPEAK	C[+57.021464]C[+57.021464]K[+312.089226]HPEAK	C[+57]C[+57]K[+312.1]HPEAK:2	100468	22277	FALSE	18.2081
S4_22_10_101.raw	201	Donors	B2_27	sp|P02768|ALBU_HUMAN	C[+57]C[+57]K[+312.1]HPEAK	C[+57.021464]C[+57.021464]K[+312.089226]HPEAK	C[+57]C[+57]K[+312.1]HPEAK:2	132621	17647	FALSE	24.0353
S4_22_10_103.raw	203	Donors	B2_28	sp|P02768|ALBU_HUMAN	C[+57]C[+57]K[+312.1]HPEAK	C[+57.021464]C[+57.021464]K[+312.089226]HPEAK	C[+57]C[+57]K[+312.1]HPEAK:2	150935	10896	FALSE	27.3544
S4_22_10_104.raw	204	Donors	B2_29	sp|P02768|ALBU_HUMAN	C[+57]C[+57]K[+312.1]HPEAK	C[+57.021464]C[+57.021464]K[+312.089226]HPEAK	C[+57]C[+57]K[+312.1]HPEAK:2	125369	10435	FALSE	22.721
S4_22_10_105.raw	205	Donors	B2_30	sp|P02768|ALBU_HUMAN	C[+57]C[+57]K[+312.1]HPEAK	C[+57.021464]C[+57.021464]K[+312.089226]HPEAK	C[+57]C[+57]K[+312.1]HPEAK:2	61645	3941	FALSE	11.1721
S4_22_10_106.raw	206	Donors	B2_31	sp|P02768|ALBU_HUMAN	C[+57]C[+57]K[+312.1]HPEAK	C[+57.021464]C[+57.021464]K[+312.089226]HPEAK	C[+57]C[+57]K[+312.1]HPEAK:2	237776	22034	FALSE	43.0929
S4_22_10_107.raw	207	Donors	B2_32	sp|P02768|ALBU_HUMAN	C[+57]C[+57]K[+312.1]HPEAK	C[+57.021464]C[+57.021464]K[+312.089226]HPEAK	C[+57]C[+57]K[+312.1]HPEAK:2	31573	7606	FALSE	5.72208
S4_22_10_108.raw	208	Donors	B2_33	sp|P02768|ALBU_HUMAN	C[+57]C[+57]K[+312.1]HPEAK	C[+57.021464]C[+57.021464]K[+312.089226]HPEAK	C[+57]C[+57]K[+312.1]HPEAK:2	24703	7160	FALSE	4.47701
S4_22_10_113.raw	213	Donors	B2_34	sp|P02768|ALBU_HUMAN	C[+57]C[+57]K[+312.1]HPEAK	C[+57.021464]C[+57.021464]K[+312.089226]HPEAK	C[+57]C[+57]K[+312.1]HPEAK:2	37531	14070	FALSE	6.80187
S4_22_10_114.raw	214	Donors	B2_35	sp|P02768|ALBU_HUMAN	C[+57]C[+57]K[+312.1]HPEAK	C[+57.021464]C[+57.021464]K[+312.089226]HPEAK	C[+57]C[+57]K[+312.1]HPEAK:2	51103	8381	FALSE	9.26156
S4_22_10_115.raw	215	NegCtrl	B1_NegCtrl_01	sp|P02768|ALBU_HUMAN	C[+57]C[+57]K[+312.1]HPEAK	C[+57.021464]C[+57.021464]K[+312.089226]HPEAK	C[+57]C[+57]K[+312.1]HPEAK:2	6016	3117	FALSE	1.0903
S4_22_10_116.raw	216	NegCtrl	B1_NegCtrl_02	sp|P02768|ALBU_HUMAN	C[+57]C[+57]K[+312.1]HPEAK	C[+57.021464]C[+57.021464]K[+312.089226]HPEAK	C[+57]C[+57]K[+312.1]HPEAK:2	6280	2858	FALSE	1.13815
S4_22_10_117.raw	217	NegCtrl	B2_NegCtrl_01	sp|P02768|ALBU_HUMAN	C[+57]C[+57]K[+312.1]HPEAK	C[+57.021464]C[+57.021464]K[+312.089226]HPEAK	C[+57]C[+57]K[+312.1]HPEAK:2	5724	3454	FALSE	1.03738
S4_22_10_118.raw	218	NegCtrl	B2_NegCtrl_02	sp|P02768|ALBU_HUMAN	C[+57]C[+57]K[+312.1]HPEAK	C[+57.021464]C[+57.021464]K[+312.089226]HPEAK	C[+57]C[+57]K[+312.1]HPEAK:2	4051	2300	FALSE	0.734176
S4_22_10_120.raw	220	Blank	Blank 01	sp|P02768|ALBU_HUMAN	C[+57]C[+57]K[+312.1]HPEAK	C[+57.021464]C[+57.021464]K[+312.089226]HPEAK	C[+57]C[+57]K[+312.1]HPEAK:2	671	0	FALSE	0.121608
S4_22_10_121.raw	221	Blank	Blank 02	sp|P02768|ALBU_HUMAN	C[+57]C[+57]K[+312.1]HPEAK	C[+57.021464]C[+57.021464]K[+312.089226]HPEAK	C[+57]C[+57]K[+312.1]HPEAK:2	403	0	FALSE	0.073037
S4_22_10_122.raw	222	Blank	Blank 03	sp|P02768|ALBU_HUMAN	C[+57]C[+57]K[+312.1]HPEAK	C[+57.021464]C[+57.021464]K[+312.089226]HPEAK	C[+57]C[+57]K[+312.1]HPEAK:2	377	0	FALSE	0.068325
S4_22_10_23.raw	123	SPQC B1	SPQC B1 1	sp|P02768|ALBU_HUMAN	C[+57]C[+57]K[+312.1]HPEAK	C[+57.021464]C[+57.021464]K[+312.089226]HPEAK	C[+57]C[+57]K[+312.1]HPEAK:3	1574611	138974	FALSE	167.503
S4_22_10_24.raw	124	SPQC B1	SPQC B1 2	sp|P02768|ALBU_HUMAN	C[+57]C[+57]K[+312.1]HPEAK	C[+57.021464]C[+57.021464]K[+312.089226]HPEAK	C[+57]C[+57]K[+312.1]HPEAK:3	1528882	60714	FALSE	162.638
S4_22_10_25.raw	125	SPQC B1	SPQC B1 3	sp|P02768|ALBU_HUMAN	C[+57]C[+57]K[+312.1]HPEAK	C[+57.021464]C[+57.021464]K[+312.089226]HPEAK	C[+57]C[+57]K[+312.1]HPEAK:3	1705262	72054	FALSE	181.401
S4_22_10_26.raw	126	SPQC B2	SPQC B2 1	sp|P02768|ALBU_HUMAN	C[+57]C[+57]K[+312.1]HPEAK	C[+57.021464]C[+57.021464]K[+312.089226]HPEAK	C[+57]C[+57]K[+312.1]HPEAK:3	1070710	54420	FALSE	113.899
S4_22_10_27.raw	127	SPQC B2	SPQC B2 2	sp|P02768|ALBU_HUMAN	C[+57]C[+57]K[+312.1]HPEAK	C[+57.021464]C[+57.021464]K[+312.089226]HPEAK	C[+57]C[+57]K[+312.1]HPEAK:3	1440821	90185	FALSE	153.271
S4_22_10_28.raw	128	SPQC B2	SPQC B2 3	sp|P02768|ALBU_HUMAN	C[+57]C[+57]K[+312.1]HPEAK	C[+57.021464]C[+57.021464]K[+312.089226]HPEAK	C[+57]C[+57]K[+312.1]HPEAK:3	1058264	59731	FALSE	112.575
S4_22_10_31.raw	131	RQC	RQC 01	sp|P02768|ALBU_HUMAN	C[+57]C[+57]K[+312.1]HPEAK	C[+57.021464]C[+57.021464]K[+312.089226]HPEAK	C[+57]C[+57]K[+312.1]HPEAK:3	1276229	46265	FALSE	135.762
S4_22_10_42.raw	142	RQC	RQC 02	sp|P02768|ALBU_HUMAN	C[+57]C[+57]K[+312.1]HPEAK	C[+57.021464]C[+57.021464]K[+312.089226]HPEAK	C[+57]C[+57]K[+312.1]HPEAK:3	1003204	28023	FALSE	106.718
S4_22_10_53.raw	153	RQC	RQC 03	sp|P02768|ALBU_HUMAN	C[+57]C[+57]K[+312.1]HPEAK	C[+57.021464]C[+57.021464]K[+312.089226]HPEAK	C[+57]C[+57]K[+312.1]HPEAK:3	1108510	25327	FALSE	117.92
S4_22_10_64.raw	164	RQC	RQC 04	sp|P02768|ALBU_HUMAN	C[+57]C[+57]K[+312.1]HPEAK	C[+57.021464]C[+57.021464]K[+312.089226]HPEAK	C[+57]C[+57]K[+312.1]HPEAK:3	993690	75071	FALSE	105.706
S4_22_10_69.raw	169	RQC	RQC 05	sp|P02768|ALBU_HUMAN	C[+57]C[+57]K[+312.1]HPEAK	C[+57.021464]C[+57.021464]K[+312.089226]HPEAK	C[+57]C[+57]K[+312.1]HPEAK:3	828177	36185	FALSE	88.0993
S4_22_10_80.raw	180	RQC	RQC 06	sp|P02768|ALBU_HUMAN	C[+57]C[+57]K[+312.1]HPEAK	C[+57.021464]C[+57.021464]K[+312.089226]HPEAK	C[+57]C[+57]K[+312.1]HPEAK:3	851672	54036	FALSE	90.5986
S4_22_10_91.raw	191	RQC	RQC 07	sp|P02768|ALBU_HUMAN	C[+57]C[+57]K[+312.1]HPEAK	C[+57.021464]C[+57.021464]K[+312.089226]HPEAK	C[+57]C[+57]K[+312.1]HPEAK:3	790531	46381	FALSE	84.0946
S4_22_10_102.raw	202	RQC	RQC 08	sp|P02768|ALBU_HUMAN	C[+57]C[+57]K[+312.1]HPEAK	C[+57.021464]C[+57.021464]K[+312.089226]HPEAK	C[+57]C[+57]K[+312.1]HPEAK:3	691788	30481	FALSE	73.5906
S4_22_10_112.raw	212	RQC	RQC 09	sp|P02768|ALBU_HUMAN	C[+57]C[+57]K[+312.1]HPEAK	C[+57.021464]C[+57.021464]K[+312.089226]HPEAK	C[+57]C[+57]K[+312.1]HPEAK:3	677248	27484	FALSE	72.0438
S4_22_10_119.raw	219	RQC	RQC 10	sp|P02768|ALBU_HUMAN	C[+57]C[+57]K[+312.1]HPEAK	C[+57.021464]C[+57.021464]K[+312.089226]HPEAK	C[+57]C[+57]K[+312.1]HPEAK:3	541891	37843	FALSE	57.6449
S4_22_10_32.raw	132	Donors	B1_01	sp|P02768|ALBU_HUMAN	C[+57]C[+57]K[+312.1]HPEAK	C[+57.021464]C[+57.021464]K[+312.089226]HPEAK	C[+57]C[+57]K[+312.1]HPEAK:3	1192379	42596	FALSE	126.842
S4_22_10_33.raw	133	Donors	B1_02	sp|P02768|ALBU_HUMAN	C[+57]C[+57]K[+312.1]HPEAK	C[+57.021464]C[+57.021464]K[+312.089226]HPEAK	C[+57]C[+57]K[+312.1]HPEAK:3	1584471	42874	FALSE	168.552
S4_22_10_34.raw	134	Donors	B1_03	sp|P02768|ALBU_HUMAN	C[+57]C[+57]K[+312.1]HPEAK	C[+57.021464]C[+57.021464]K[+312.089226]HPEAK	C[+57]C[+57]K[+312.1]HPEAK:3	1497729	92367	FALSE	159.324
S4_22_10_35.raw	135	Donors	B1_04	sp|P02768|ALBU_HUMAN	C[+57]C[+57]K[+312.1]HPEAK	C[+57.021464]C[+57.021464]K[+312.089226]HPEAK	C[+57]C[+57]K[+312.1]HPEAK:3	1527545	71063	FALSE	162.496
S4_22_10_36.raw	136	Donors	B1_05	sp|P02768|ALBU_HUMAN	C[+57]C[+57]K[+312.1]HPEAK	C[+57.021464]C[+57.021464]K[+312.089226]HPEAK	C[+57]C[+57]K[+312.1]HPEAK:3	1401682	55627	FALSE	149.107
S4_22_10_37.raw	137	Donors	B1_06	sp|P02768|ALBU_HUMAN	C[+57]C[+57]K[+312.1]HPEAK	C[+57.021464]C[+57.021464]K[+312.089226]HPEAK	C[+57]C[+57]K[+312.1]HPEAK:3	996160	48892	FALSE	105.969
S4_22_10_38.raw	138	Donors	B1_07	sp|P02768|ALBU_HUMAN	C[+57]C[+57]K[+312.1]HPEAK	C[+57.021464]C[+57.021464]K[+312.089226]HPEAK	C[+57]C[+57]K[+312.1]HPEAK:3	1215966	78563	FALSE	129.351
S4_22_10_39.raw	139	Donors	B1_08	sp|P02768|ALBU_HUMAN	C[+57]C[+57]K[+312.1]HPEAK	C[+57.021464]C[+57.021464]K[+312.089226]HPEAK	C[+57]C[+57]K[+312.1]HPEAK:3	1308555	162421	FALSE	139.201
S4_22_10_40.raw	140	Donors	B1_09	sp|P02768|ALBU_HUMAN	C[+57]C[+57]K[+312.1]HPEAK	C[+57.021464]C[+57.021464]K[+312.089226]HPEAK	C[+57]C[+57]K[+312.1]HPEAK:3	1372827	39735	FALSE	146.038
S4_22_10_41.raw	141	Donors	B1_10	sp|P02768|ALBU_HUMAN	C[+57]C[+57]K[+312.1]HPEAK	C[+57.021464]C[+57.021464]K[+312.089226]HPEAK	C[+57]C[+57]K[+312.1]HPEAK:3	823471	77073	FALSE	87.5986
S4_22_10_43.raw	143	Donors	B1_11	sp|P02768|ALBU_HUMAN	C[+57]C[+57]K[+312.1]HPEAK	C[+57.021464]C[+57.021464]K[+312.089226]HPEAK	C[+57]C[+57]K[+312.1]HPEAK:3	1249428	63625	FALSE	132.911
S4_22_10_44.raw	144	Donors	B1_12	sp|P02768|ALBU_HUMAN	C[+57]C[+57]K[+312.1]HPEAK	C[+57.021464]C[+57.021464]K[+312.089226]HPEAK	C[+57]C[+57]K[+312.1]HPEAK:3	1115880	72856	FALSE	118.704
S4_22_10_45.raw	145	Donors	B1_13	sp|P02768|ALBU_HUMAN	C[+57]C[+57]K[+312.1]HPEAK	C[+57.021464]C[+57.021464]K[+312.089226]HPEAK	C[+57]C[+57]K[+312.1]HPEAK:3	936109	67066	FALSE	99.5808
S4_22_10_46.raw	146	Donors	B1_14	sp|P02768|ALBU_HUMAN	C[+57]C[+57]K[+312.1]HPEAK	C[+57.021464]C[+57.021464]K[+312.089226]HPEAK	C[+57]C[+57]K[+312.1]HPEAK:3	1339244	112993	FALSE	142.465
S4_22_10_47.raw	147	Donors	B1_15	sp|P02768|ALBU_HUMAN	C[+57]C[+57]K[+312.1]HPEAK	C[+57.021464]C[+57.021464]K[+312.089226]HPEAK	C[+57]C[+57]K[+312.1]HPEAK:3	1164328	62381	FALSE	123.858
S4_22_10_48.raw	148	Donors	B1_16	sp|P02768|ALBU_HUMAN	C[+57]C[+57]K[+312.1]HPEAK	C[+57.021464]C[+57.021464]K[+312.089226]HPEAK	C[+57]C[+57]K[+312.1]HPEAK:3	1020861	25515	FALSE	108.596
S4_22_10_49.raw	149	Donors	B1_17	sp|P02768|ALBU_HUMAN	C[+57]C[+57]K[+312.1]HPEAK	C[+57.021464]C[+57.021464]K[+312.089226]HPEAK	C[+57]C[+57]K[+312.1]HPEAK:3	1061467	81777	FALSE	112.916
S4_22_10_50.raw	150	Donors	B1_18	sp|P02768|ALBU_HUMAN	C[+57]C[+57]K[+312.1]HPEAK	C[+57.021464]C[+57.021464]K[+312.089226]HPEAK	C[+57]C[+57]K[+312.1]HPEAK:3	1220310	55770	FALSE	129.813
S4_22_10_51.raw	151	Donors	B1_19	sp|P02768|ALBU_HUMAN	C[+57]C[+57]K[+312.1]HPEAK	C[+57.021464]C[+57.021464]K[+312.089226]HPEAK	C[+57]C[+57]K[+312.1]HPEAK:3	1108655	33490	FALSE	117.936
S4_22_10_52.raw	152	Donors	B1_20	sp|P02768|ALBU_HUMAN	C[+57]C[+57]K[+312.1]HPEAK	C[+57.021464]C[+57.021464]K[+312.089226]HPEAK	C[+57]C[+57]K[+312.1]HPEAK:3	1515222	61308	FALSE	161.185
S4_22_10_54.raw	154	Donors	B1_21	sp|P02768|ALBU_HUMAN	C[+57]C[+57]K[+312.1]HPEAK	C[+57.021464]C[+57.021464]K[+312.089226]HPEAK	C[+57]C[+57]K[+312.1]HPEAK:3	1260705	39540	FALSE	134.11
S4_22_10_55.raw	155	Donors	B1_22	sp|P02768|ALBU_HUMAN	C[+57]C[+57]K[+312.1]HPEAK	C[+57.021464]C[+57.021464]K[+312.089226]HPEAK	C[+57]C[+57]K[+312.1]HPEAK:3	1397638	105158	FALSE	148.677
S4_22_10_57.raw	157	Donors	B1_24	sp|P02768|ALBU_HUMAN	C[+57]C[+57]K[+312.1]HPEAK	C[+57.021464]C[+57.021464]K[+312.089226]HPEAK	C[+57]C[+57]K[+312.1]HPEAK:3	1254044	37309	FALSE	133.402
S4_22_10_58.raw	158	Donors	B1_25	sp|P02768|ALBU_HUMAN	C[+57]C[+57]K[+312.1]HPEAK	C[+57.021464]C[+57.021464]K[+312.089226]HPEAK	C[+57]C[+57]K[+312.1]HPEAK:3	1159186	80288	FALSE	123.311
S4_22_10_59.raw	159	Donors	B1_26	sp|P02768|ALBU_HUMAN	C[+57]C[+57]K[+312.1]HPEAK	C[+57.021464]C[+57.021464]K[+312.089226]HPEAK	C[+57]C[+57]K[+312.1]HPEAK:3	1117634	116482	FALSE	118.891
S4_22_10_60.raw	160	Donors	B1_27	sp|P02768|ALBU_HUMAN	C[+57]C[+57]K[+312.1]HPEAK	C[+57.021464]C[+57.021464]K[+312.089226]HPEAK	C[+57]C[+57]K[+312.1]HPEAK:3	1423603	48202	FALSE	151.439
S4_22_10_61.raw	161	Donors	B1_28	sp|P02768|ALBU_HUMAN	C[+57]C[+57]K[+312.1]HPEAK	C[+57.021464]C[+57.021464]K[+312.089226]HPEAK	C[+57]C[+57]K[+312.1]HPEAK:3	1093551	55228	FALSE	116.329
S4_22_10_62.raw	162	Donors	B1_29	sp|P02768|ALBU_HUMAN	C[+57]C[+57]K[+312.1]HPEAK	C[+57.021464]C[+57.021464]K[+312.089226]HPEAK	C[+57]C[+57]K[+312.1]HPEAK:3	1528593	38136	FALSE	162.608
S4_22_10_63.raw	163	Donors	B1_30	sp|P02768|ALBU_HUMAN	C[+57]C[+57]K[+312.1]HPEAK	C[+57.021464]C[+57.021464]K[+312.089226]HPEAK	C[+57]C[+57]K[+312.1]HPEAK:3	1177773	80165	FALSE	125.288
S4_22_10_65.raw	165	Donors	B1_31	sp|P02768|ALBU_HUMAN	C[+57]C[+57]K[+312.1]HPEAK	C[+57.021464]C[+57.021464]K[+312.089226]HPEAK	C[+57]C[+57]K[+312.1]HPEAK:3	1384093	31891	FALSE	147.236
S4_22_10_66.raw	166	Donors	B1_32	sp|P02768|ALBU_HUMAN	C[+57]C[+57]K[+312.1]HPEAK	C[+57.021464]C[+57.021464]K[+312.089226]HPEAK	C[+57]C[+57]K[+312.1]HPEAK:3	943160	81571	FALSE	100.331
S4_22_10_67.raw	167	Donors	B1_33	sp|P02768|ALBU_HUMAN	C[+57]C[+57]K[+312.1]HPEAK	C[+57.021464]C[+57.021464]K[+312.089226]HPEAK	C[+57]C[+57]K[+312.1]HPEAK:3	1336808	71195	FALSE	142.206
S4_22_10_68.raw	168	Donors	B1_34	sp|P02768|ALBU_HUMAN	C[+57]C[+57]K[+312.1]HPEAK	C[+57.021464]C[+57.021464]K[+312.089226]HPEAK	C[+57]C[+57]K[+312.1]HPEAK:3	1015111	40477	FALSE	107.985
S4_22_10_73.raw	173	Donors	B2_01	sp|P02768|ALBU_HUMAN	C[+57]C[+57]K[+312.1]HPEAK	C[+57.021464]C[+57.021464]K[+312.089226]HPEAK	C[+57]C[+57]K[+312.1]HPEAK:3	788741	70534	FALSE	83.9042
S4_22_10_74.raw	174	Donors	B2_02	sp|P02768|ALBU_HUMAN	C[+57]C[+57]K[+312.1]HPEAK	C[+57.021464]C[+57.021464]K[+312.089226]HPEAK	C[+57]C[+57]K[+312.1]HPEAK:3	1124188	50600	FALSE	119.588
S4_22_10_75.raw	175	Donors	B2_03	sp|P02768|ALBU_HUMAN	C[+57]C[+57]K[+312.1]HPEAK	C[+57.021464]C[+57.021464]K[+312.089226]HPEAK	C[+57]C[+57]K[+312.1]HPEAK:3	900090	25117	FALSE	95.7492
S4_22_10_76.raw	176	Donors	B2_04	sp|P02768|ALBU_HUMAN	C[+57]C[+57]K[+312.1]HPEAK	C[+57.021464]C[+57.021464]K[+312.089226]HPEAK	C[+57]C[+57]K[+312.1]HPEAK:3	994995	73161	FALSE	105.845
S4_22_10_77.raw	177	Donors	B2_05	sp|P02768|ALBU_HUMAN	C[+57]C[+57]K[+312.1]HPEAK	C[+57.021464]C[+57.021464]K[+312.089226]HPEAK	C[+57]C[+57]K[+312.1]HPEAK:3	657678	129370	FALSE	69.962
S4_22_10_78.raw	178	Donors	B2_06	sp|P02768|ALBU_HUMAN	C[+57]C[+57]K[+312.1]HPEAK	C[+57.021464]C[+57.021464]K[+312.089226]HPEAK	C[+57]C[+57]K[+312.1]HPEAK:3	855754	66143	FALSE	91.0328
S4_22_10_79.raw	179	Donors	B2_07	sp|P02768|ALBU_HUMAN	C[+57]C[+57]K[+312.1]HPEAK	C[+57.021464]C[+57.021464]K[+312.089226]HPEAK	C[+57]C[+57]K[+312.1]HPEAK:3	1244424	35868	FALSE	132.378
S4_22_10_81.raw	181	Donors	B2_08	sp|P02768|ALBU_HUMAN	C[+57]C[+57]K[+312.1]HPEAK	C[+57.021464]C[+57.021464]K[+312.089226]HPEAK	C[+57]C[+57]K[+312.1]HPEAK:3	1264240	31537	FALSE	134.486
S4_22_10_82.raw	182	Donors	B2_09	sp|P02768|ALBU_HUMAN	C[+57]C[+57]K[+312.1]HPEAK	C[+57.021464]C[+57.021464]K[+312.089226]HPEAK	C[+57]C[+57]K[+312.1]HPEAK:3	1324969	59442	FALSE	140.947
S4_22_10_83.raw	183	Donors	B2_10	sp|P02768|ALBU_HUMAN	C[+57]C[+57]K[+312.1]HPEAK	C[+57.021464]C[+57.021464]K[+312.089226]HPEAK	C[+57]C[+57]K[+312.1]HPEAK:3	752893	39792	FALSE	80.0907
S4_22_10_84.raw	184	Donors	B2_11	sp|P02768|ALBU_HUMAN	C[+57]C[+57]K[+312.1]HPEAK	C[+57.021464]C[+57.021464]K[+312.089226]HPEAK	C[+57]C[+57]K[+312.1]HPEAK:3	835193	53071	FALSE	88.8456
S4_22_10_85.raw	185	Donors	B2_12	sp|P02768|ALBU_HUMAN	C[+57]C[+57]K[+312.1]HPEAK	C[+57.021464]C[+57.021464]K[+312.089226]HPEAK	C[+57]C[+57]K[+312.1]HPEAK:3	985947	41757	FALSE	104.882
S4_22_10_86.raw	186	Donors	B2_13	sp|P02768|ALBU_HUMAN	C[+57]C[+57]K[+312.1]HPEAK	C[+57.021464]C[+57.021464]K[+312.089226]HPEAK	C[+57]C[+57]K[+312.1]HPEAK:3	943335	27524	FALSE	100.349
S4_22_10_87.raw	187	Donors	B2_14	sp|P02768|ALBU_HUMAN	C[+57]C[+57]K[+312.1]HPEAK	C[+57.021464]C[+57.021464]K[+312.089226]HPEAK	C[+57]C[+57]K[+312.1]HPEAK:3	1089594	45924	FALSE	115.908
S4_22_10_88.raw	188	Donors	B2_15	sp|P02768|ALBU_HUMAN	C[+57]C[+57]K[+312.1]HPEAK	C[+57.021464]C[+57.021464]K[+312.089226]HPEAK	C[+57]C[+57]K[+312.1]HPEAK:3	253655	35474	FALSE	26.9831
S4_22_10_89.raw	189	Donors	B2_16	sp|P02768|ALBU_HUMAN	C[+57]C[+57]K[+312.1]HPEAK	C[+57.021464]C[+57.021464]K[+312.089226]HPEAK	C[+57]C[+57]K[+312.1]HPEAK:3	358666	37778	FALSE	38.1539
S4_22_10_90.raw	190	Donors	B2_17	sp|P02768|ALBU_HUMAN	C[+57]C[+57]K[+312.1]HPEAK	C[+57.021464]C[+57.021464]K[+312.089226]HPEAK	C[+57]C[+57]K[+312.1]HPEAK:3	626986	22737	FALSE	66.6971
S4_22_10_92.raw	192	Donors	B2_18	sp|P02768|ALBU_HUMAN	C[+57]C[+57]K[+312.1]HPEAK	C[+57.021464]C[+57.021464]K[+312.089226]HPEAK	C[+57]C[+57]K[+312.1]HPEAK:3	1406177	73591	FALSE	149.585
S4_22_10_93.raw	193	Donors	B2_19	sp|P02768|ALBU_HUMAN	C[+57]C[+57]K[+312.1]HPEAK	C[+57.021464]C[+57.021464]K[+312.089226]HPEAK	C[+57]C[+57]K[+312.1]HPEAK:3	1150840	25842	FALSE	122.423
S4_22_10_94.raw	194	Donors	B2_20	sp|P02768|ALBU_HUMAN	C[+57]C[+57]K[+312.1]HPEAK	C[+57.021464]C[+57.021464]K[+312.089226]HPEAK	C[+57]C[+57]K[+312.1]HPEAK:3	181632	17016	FALSE	19.3215
S4_22_10_95.raw	195	Donors	B2_21	sp|P02768|ALBU_HUMAN	C[+57]C[+57]K[+312.1]HPEAK	C[+57.021464]C[+57.021464]K[+312.089226]HPEAK	C[+57]C[+57]K[+312.1]HPEAK:3	667342	61997	FALSE	70.9901
S4_22_10_96.raw	196	Donors	B2_22	sp|P02768|ALBU_HUMAN	C[+57]C[+57]K[+312.1]HPEAK	C[+57.021464]C[+57.021464]K[+312.089226]HPEAK	C[+57]C[+57]K[+312.1]HPEAK:3	1351719	54879	FALSE	143.792
S4_22_10_97.raw	197	Donors	B2_23	sp|P02768|ALBU_HUMAN	C[+57]C[+57]K[+312.1]HPEAK	C[+57.021464]C[+57.021464]K[+312.089226]HPEAK	C[+57]C[+57]K[+312.1]HPEAK:3	1042244	46305	FALSE	110.871
S4_22_10_98.raw	198	Donors	B2_24	sp|P02768|ALBU_HUMAN	C[+57]C[+57]K[+312.1]HPEAK	C[+57.021464]C[+57.021464]K[+312.089226]HPEAK	C[+57]C[+57]K[+312.1]HPEAK:3	910023	22727	FALSE	96.8058
S4_22_10_99.raw	199	Donors	B2_25	sp|P02768|ALBU_HUMAN	C[+57]C[+57]K[+312.1]HPEAK	C[+57.021464]C[+57.021464]K[+312.089226]HPEAK	C[+57]C[+57]K[+312.1]HPEAK:3	1108047	35776	FALSE	117.871
S4_22_10_100.raw	200	Donors	B2_26	sp|P02768|ALBU_HUMAN	C[+57]C[+57]K[+312.1]HPEAK	C[+57.021464]C[+57.021464]K[+312.089226]HPEAK	C[+57]C[+57]K[+312.1]HPEAK:3	791154	34846	FALSE	84.1608
S4_22_10_101.raw	201	Donors	B2_27	sp|P02768|ALBU_HUMAN	C[+57]C[+57]K[+312.1]HPEAK	C[+57.021464]C[+57.021464]K[+312.089226]HPEAK	C[+57]C[+57]K[+312.1]HPEAK:3	1020355	45510	FALSE	108.543
S4_22_10_103.raw	203	Donors	B2_28	sp|P02768|ALBU_HUMAN	C[+57]C[+57]K[+312.1]HPEAK	C[+57.021464]C[+57.021464]K[+312.089226]HPEAK	C[+57]C[+57]K[+312.1]HPEAK:3	1207154	52151	FALSE	128.414
S4_22_10_104.raw	204	Donors	B2_29	sp|P02768|ALBU_HUMAN	C[+57]C[+57]K[+312.1]HPEAK	C[+57.021464]C[+57.021464]K[+312.089226]HPEAK	C[+57]C[+57]K[+312.1]HPEAK:3	1076786	36006	FALSE	114.546
S4_22_10_105.raw	205	Donors	B2_30	sp|P02768|ALBU_HUMAN	C[+57]C[+57]K[+312.1]HPEAK	C[+57.021464]C[+57.021464]K[+312.089226]HPEAK	C[+57]C[+57]K[+312.1]HPEAK:3	610678	28260	FALSE	64.9623
S4_22_10_106.raw	206	Donors	B2_31	sp|P02768|ALBU_HUMAN	C[+57]C[+57]K[+312.1]HPEAK	C[+57.021464]C[+57.021464]K[+312.089226]HPEAK	C[+57]C[+57]K[+312.1]HPEAK:3	1494471	73278	FALSE	158.978
S4_22_10_107.raw	207	Donors	B2_32	sp|P02768|ALBU_HUMAN	C[+57]C[+57]K[+312.1]HPEAK	C[+57.021464]C[+57.021464]K[+312.089226]HPEAK	C[+57]C[+57]K[+312.1]HPEAK:3	193155	18991	FALSE	20.5473
S4_22_10_108.raw	208	Donors	B2_33	sp|P02768|ALBU_HUMAN	C[+57]C[+57]K[+312.1]HPEAK	C[+57.021464]C[+57.021464]K[+312.089226]HPEAK	C[+57]C[+57]K[+312.1]HPEAK:3	161925	23394	FALSE	17.2251
S4_22_10_113.raw	213	Donors	B2_34	sp|P02768|ALBU_HUMAN	C[+57]C[+57]K[+312.1]HPEAK	C[+57.021464]C[+57.021464]K[+312.089226]HPEAK	C[+57]C[+57]K[+312.1]HPEAK:3	228809	45244	FALSE	24.3401
S4_22_10_114.raw	214	Donors	B2_35	sp|P02768|ALBU_HUMAN	C[+57]C[+57]K[+312.1]HPEAK	C[+57.021464]C[+57.021464]K[+312.089226]HPEAK	C[+57]C[+57]K[+312.1]HPEAK:3	290916	27901	FALSE	30.9469
S4_22_10_115.raw	215	NegCtrl	B1_NegCtrl_01	sp|P02768|ALBU_HUMAN	C[+57]C[+57]K[+312.1]HPEAK	C[+57.021464]C[+57.021464]K[+312.089226]HPEAK	C[+57]C[+57]K[+312.1]HPEAK:3	11756	3100	FALSE	1.25057
S4_22_10_116.raw	216	NegCtrl	B1_NegCtrl_02	sp|P02768|ALBU_HUMAN	C[+57]C[+57]K[+312.1]HPEAK	C[+57.021464]C[+57.021464]K[+312.089226]HPEAK	C[+57]C[+57]K[+312.1]HPEAK:3	5621	3681	FALSE	0.597947
S4_22_10_117.raw	217	NegCtrl	B2_NegCtrl_01	sp|P02768|ALBU_HUMAN	C[+57]C[+57]K[+312.1]HPEAK	C[+57.021464]C[+57.021464]K[+312.089226]HPEAK	C[+57]C[+57]K[+312.1]HPEAK:3	14123	7727	FALSE	1.50237
S4_22_10_118.raw	218	NegCtrl	B2_NegCtrl_02	sp|P02768|ALBU_HUMAN	C[+57]C[+57]K[+312.1]HPEAK	C[+57.021464]C[+57.021464]K[+312.089226]HPEAK	C[+57]C[+57]K[+312.1]HPEAK:3	6102	2227	FALSE	0.649114
S4_22_10_120.raw	220	Blank	Blank 01	sp|P02768|ALBU_HUMAN	C[+57]C[+57]K[+312.1]HPEAK	C[+57.021464]C[+57.021464]K[+312.089226]HPEAK	C[+57]C[+57]K[+312.1]HPEAK:3	499	0	FALSE	0.0530823
S4_22_10_121.raw	221	Blank	Blank 02	sp|P02768|ALBU_HUMAN	C[+57]C[+57]K[+312.1]HPEAK	C[+57.021464]C[+57.021464]K[+312.089226]HPEAK	C[+57]C[+57]K[+312.1]HPEAK:3	356	0	FALSE	0.0378703
S4_22_10_122.raw	222	Blank	Blank 03	sp|P02768|ALBU_HUMAN	C[+57]C[+57]K[+312.1]HPEAK	C[+57.021464]C[+57.021464]K[+312.089226]HPEAK	C[+57]C[+57]K[+312.1]HPEAK:3	149	0	FALSE	0.0158502
S4_22_10_23.raw	123	SPQC B1	SPQC B1 1	sp|P02768|ALBU_HUMAN	LK[+371.1]C[+57]ASLQK	LK[+371.12634]C[+57.021464]ASLQK	LK[+371.1]C[+57]ASLQK:3	456171	113019	FALSE	24.8964
S4_22_10_24.raw	124	SPQC B1	SPQC B1 2	sp|P02768|ALBU_HUMAN	LK[+371.1]C[+57]ASLQK	LK[+371.12634]C[+57.021464]ASLQK	LK[+371.1]C[+57]ASLQK:3	432837	76515	FALSE	23.6229
S4_22_10_25.raw	125	SPQC B1	SPQC B1 3	sp|P02768|ALBU_HUMAN	LK[+371.1]C[+57]ASLQK	LK[+371.12634]C[+57.021464]ASLQK	LK[+371.1]C[+57]ASLQK:3	503678	96489	FALSE	27.4892
S4_22_10_26.raw	126	SPQC B2	SPQC B2 1	sp|P02768|ALBU_HUMAN	LK[+371.1]C[+57]ASLQK	LK[+371.12634]C[+57.021464]ASLQK	LK[+371.1]C[+57]ASLQK:3	269668	53985	FALSE	14.7177
S4_22_10_27.raw	127	SPQC B2	SPQC B2 2	sp|P02768|ALBU_HUMAN	LK[+371.1]C[+57]ASLQK	LK[+371.12634]C[+57.021464]ASLQK	LK[+371.1]C[+57]ASLQK:3	436395	91179	FALSE	23.8171
S4_22_10_28.raw	128	SPQC B2	SPQC B2 3	sp|P02768|ALBU_HUMAN	LK[+371.1]C[+57]ASLQK	LK[+371.12634]C[+57.021464]ASLQK	LK[+371.1]C[+57]ASLQK:3	339290	35058	FALSE	18.5174
S4_22_10_31.raw	131	RQC	RQC 01	sp|P02768|ALBU_HUMAN	LK[+371.1]C[+57]ASLQK	LK[+371.12634]C[+57.021464]ASLQK	LK[+371.1]C[+57]ASLQK:3	840116	163510	FALSE	45.851
S4_22_10_42.raw	142	RQC	RQC 02	sp|P02768|ALBU_HUMAN	LK[+371.1]C[+57]ASLQK	LK[+371.12634]C[+57.021464]ASLQK	LK[+371.1]C[+57]ASLQK:3	810099	115291	FALSE	44.2127
S4_22_10_53.raw	153	RQC	RQC 03	sp|P02768|ALBU_HUMAN	LK[+371.1]C[+57]ASLQK	LK[+371.12634]C[+57.021464]ASLQK	LK[+371.1]C[+57]ASLQK:3	411814	73989	FALSE	22.4756
S4_22_10_64.raw	164	RQC	RQC 04	sp|P02768|ALBU_HUMAN	LK[+371.1]C[+57]ASLQK	LK[+371.12634]C[+57.021464]ASLQK	LK[+371.1]C[+57]ASLQK:3	345626	53894	FALSE	18.8632
S4_22_10_69.raw	169	RQC	RQC 05	sp|P02768|ALBU_HUMAN	LK[+371.1]C[+57]ASLQK	LK[+371.12634]C[+57.021464]ASLQK	LK[+371.1]C[+57]ASLQK:3	293698	60562	FALSE	16.0291
S4_22_10_80.raw	180	RQC	RQC 06	sp|P02768|ALBU_HUMAN	LK[+371.1]C[+57]ASLQK	LK[+371.12634]C[+57.021464]ASLQK	LK[+371.1]C[+57]ASLQK:3	323892	64076	FALSE	17.677
S4_22_10_91.raw	191	RQC	RQC 07	sp|P02768|ALBU_HUMAN	LK[+371.1]C[+57]ASLQK	LK[+371.12634]C[+57.021464]ASLQK	LK[+371.1]C[+57]ASLQK:3	302367	39473	FALSE	16.5023
S4_22_10_102.raw	202	RQC	RQC 08	sp|P02768|ALBU_HUMAN	LK[+371.1]C[+57]ASLQK	LK[+371.12634]C[+57.021464]ASLQK	LK[+371.1]C[+57]ASLQK:3	281265	55978	FALSE	15.3506
S4_22_10_112.raw	212	RQC	RQC 09	sp|P02768|ALBU_HUMAN	LK[+371.1]C[+57]ASLQK	LK[+371.12634]C[+57.021464]ASLQK	LK[+371.1]C[+57]ASLQK:3	250486	34033	FALSE	13.6708
S4_22_10_119.raw	219	RQC	RQC 10	sp|P02768|ALBU_HUMAN	LK[+371.1]C[+57]ASLQK	LK[+371.12634]C[+57.021464]ASLQK	LK[+371.1]C[+57]ASLQK:3	223445	62838	FALSE	12.1949
S4_22_10_32.raw	132	Donors	B1_01	sp|P02768|ALBU_HUMAN	LK[+371.1]C[+57]ASLQK	LK[+371.12634]C[+57.021464]ASLQK	LK[+371.1]C[+57]ASLQK:3	386214	26778	FALSE	21.0784
S4_22_10_33.raw	133	Donors	B1_02	sp|P02768|ALBU_HUMAN	LK[+371.1]C[+57]ASLQK	LK[+371.12634]C[+57.021464]ASLQK	LK[+371.1]C[+57]ASLQK:3	288932	68138	FALSE	15.769
S4_22_10_34.raw	134	Donors	B1_03	sp|P02768|ALBU_HUMAN	LK[+371.1]C[+57]ASLQK	LK[+371.12634]C[+57.021464]ASLQK	LK[+371.1]C[+57]ASLQK:3	524935	60749	FALSE	28.6494
S4_22_10_35.raw	135	Donors	B1_04	sp|P02768|ALBU_HUMAN	LK[+371.1]C[+57]ASLQK	LK[+371.12634]C[+57.021464]ASLQK	LK[+371.1]C[+57]ASLQK:3	350061	26402	FALSE	19.1053
S4_22_10_36.raw	136	Donors	B1_05	sp|P02768|ALBU_HUMAN	LK[+371.1]C[+57]ASLQK	LK[+371.12634]C[+57.021464]ASLQK	LK[+371.1]C[+57]ASLQK:3	442628	50266	FALSE	24.1573
S4_22_10_37.raw	137	Donors	B1_06	sp|P02768|ALBU_HUMAN	LK[+371.1]C[+57]ASLQK	LK[+371.12634]C[+57.021464]ASLQK	LK[+371.1]C[+57]ASLQK:3	407469	68714	FALSE	22.2384
S4_22_10_38.raw	138	Donors	B1_07	sp|P02768|ALBU_HUMAN	LK[+371.1]C[+57]ASLQK	LK[+371.12634]C[+57.021464]ASLQK	LK[+371.1]C[+57]ASLQK:3	420535	48983	FALSE	22.9515
S4_22_10_39.raw	139	Donors	B1_08	sp|P02768|ALBU_HUMAN	LK[+371.1]C[+57]ASLQK	LK[+371.12634]C[+57.021464]ASLQK	LK[+371.1]C[+57]ASLQK:3	310999	77833	FALSE	16.9734
S4_22_10_40.raw	140	Donors	B1_09	sp|P02768|ALBU_HUMAN	LK[+371.1]C[+57]ASLQK	LK[+371.12634]C[+57.021464]ASLQK	LK[+371.1]C[+57]ASLQK:3	375361	103003	FALSE	20.4861
S4_22_10_41.raw	141	Donors	B1_10	sp|P02768|ALBU_HUMAN	LK[+371.1]C[+57]ASLQK	LK[+371.12634]C[+57.021464]ASLQK	LK[+371.1]C[+57]ASLQK:3	217327	30940	FALSE	11.861
S4_22_10_43.raw	143	Donors	B1_11	sp|P02768|ALBU_HUMAN	LK[+371.1]C[+57]ASLQK	LK[+371.12634]C[+57.021464]ASLQK	LK[+371.1]C[+57]ASLQK:3	666483	85007	FALSE	36.3746
S4_22_10_44.raw	144	Donors	B1_12	sp|P02768|ALBU_HUMAN	LK[+371.1]C[+57]ASLQK	LK[+371.12634]C[+57.021464]ASLQK	LK[+371.1]C[+57]ASLQK:3	397886	78173	FALSE	21.7154
S4_22_10_45.raw	145	Donors	B1_13	sp|P02768|ALBU_HUMAN	LK[+371.1]C[+57]ASLQK	LK[+371.12634]C[+57.021464]ASLQK	LK[+371.1]C[+57]ASLQK:3	228395	46273	FALSE	12.4651
S4_22_10_46.raw	146	Donors	B1_14	sp|P02768|ALBU_HUMAN	LK[+371.1]C[+57]ASLQK	LK[+371.12634]C[+57.021464]ASLQK	LK[+371.1]C[+57]ASLQK:3	395107	80579	FALSE	21.5637
S4_22_10_47.raw	147	Donors	B1_15	sp|P02768|ALBU_HUMAN	LK[+371.1]C[+57]ASLQK	LK[+371.12634]C[+57.021464]ASLQK	LK[+371.1]C[+57]ASLQK:3	341595	37723	FALSE	18.6432
S4_22_10_48.raw	148	Donors	B1_16	sp|P02768|ALBU_HUMAN	LK[+371.1]C[+57]ASLQK	LK[+371.12634]C[+57.021464]ASLQK	LK[+371.1]C[+57]ASLQK:3	365848	57142	FALSE	19.9669
S4_22_10_49.raw	149	Donors	B1_17	sp|P02768|ALBU_HUMAN	LK[+371.1]C[+57]ASLQK	LK[+371.12634]C[+57.021464]ASLQK	LK[+371.1]C[+57]ASLQK:3	348771	53939	FALSE	19.0349
S4_22_10_50.raw	150	Donors	B1_18	sp|P02768|ALBU_HUMAN	LK[+371.1]C[+57]ASLQK	LK[+371.12634]C[+57.021464]ASLQK	LK[+371.1]C[+57]ASLQK:3	368819	76571	FALSE	20.129
S4_22_10_51.raw	151	Donors	B1_19	sp|P02768|ALBU_HUMAN	LK[+371.1]C[+57]ASLQK	LK[+371.12634]C[+57.021464]ASLQK	LK[+371.1]C[+57]ASLQK:3	297059	119494	FALSE	16.2126
S4_22_10_52.raw	152	Donors	B1_20	sp|P02768|ALBU_HUMAN	LK[+371.1]C[+57]ASLQK	LK[+371.12634]C[+57.021464]ASLQK	LK[+371.1]C[+57]ASLQK:3	313657	38406	FALSE	17.1184
S4_22_10_54.raw	154	Donors	B1_21	sp|P02768|ALBU_HUMAN	LK[+371.1]C[+57]ASLQK	LK[+371.12634]C[+57.021464]ASLQK	LK[+371.1]C[+57]ASLQK:3	286036	104828	FALSE	15.611
S4_22_10_55.raw	155	Donors	B1_22	sp|P02768|ALBU_HUMAN	LK[+371.1]C[+57]ASLQK	LK[+371.12634]C[+57.021464]ASLQK	LK[+371.1]C[+57]ASLQK:3	531424	64192	FALSE	29.0035
S4_22_10_57.raw	157	Donors	B1_24	sp|P02768|ALBU_HUMAN	LK[+371.1]C[+57]ASLQK	LK[+371.12634]C[+57.021464]ASLQK	LK[+371.1]C[+57]ASLQK:3	265353	29950	FALSE	14.4822
S4_22_10_58.raw	158	Donors	B1_25	sp|P02768|ALBU_HUMAN	LK[+371.1]C[+57]ASLQK	LK[+371.12634]C[+57.021464]ASLQK	LK[+371.1]C[+57]ASLQK:3	265552	43265	FALSE	14.493
S4_22_10_59.raw	159	Donors	B1_26	sp|P02768|ALBU_HUMAN	LK[+371.1]C[+57]ASLQK	LK[+371.12634]C[+57.021464]ASLQK	LK[+371.1]C[+57]ASLQK:3	311268	57697	FALSE	16.9881
S4_22_10_60.raw	160	Donors	B1_27	sp|P02768|ALBU_HUMAN	LK[+371.1]C[+57]ASLQK	LK[+371.12634]C[+57.021464]ASLQK	LK[+371.1]C[+57]ASLQK:3	328117	40085	FALSE	17.9076
S4_22_10_61.raw	161	Donors	B1_28	sp|P02768|ALBU_HUMAN	LK[+371.1]C[+57]ASLQK	LK[+371.12634]C[+57.021464]ASLQK	LK[+371.1]C[+57]ASLQK:3	324521	40902	FALSE	17.7114
S4_22_10_62.raw	162	Donors	B1_29	sp|P02768|ALBU_HUMAN	LK[+371.1]C[+57]ASLQK	LK[+371.12634]C[+57.021464]ASLQK	LK[+371.1]C[+57]ASLQK:3	348248	49208	FALSE	19.0063
S4_22_10_63.raw	163	Donors	B1_30	sp|P02768|ALBU_HUMAN	LK[+371.1]C[+57]ASLQK	LK[+371.12634]C[+57.021464]ASLQK	LK[+371.1]C[+57]ASLQK:3	588386	81569	FALSE	32.1123
S4_22_10_65.raw	165	Donors	B1_31	sp|P02768|ALBU_HUMAN	LK[+371.1]C[+57]ASLQK	LK[+371.12634]C[+57.021464]ASLQK	LK[+371.1]C[+57]ASLQK:3	364953	46680	FALSE	19.918
S4_22_10_66.raw	166	Donors	B1_32	sp|P02768|ALBU_HUMAN	LK[+371.1]C[+57]ASLQK	LK[+371.12634]C[+57.021464]ASLQK	LK[+371.1]C[+57]ASLQK:3	364668	40300	FALSE	19.9025
S4_22_10_67.raw	167	Donors	B1_33	sp|P02768|ALBU_HUMAN	LK[+371.1]C[+57]ASLQK	LK[+371.12634]C[+57.021464]ASLQK	LK[+371.1]C[+57]ASLQK:3	348754	52651	FALSE	19.0339
S4_22_10_68.raw	168	Donors	B1_34	sp|P02768|ALBU_HUMAN	LK[+371.1]C[+57]ASLQK	LK[+371.12634]C[+57.021464]ASLQK	LK[+371.1]C[+57]ASLQK:3	272436	55689	FALSE	14.8687
S4_22_10_73.raw	173	Donors	B2_01	sp|P02768|ALBU_HUMAN	LK[+371.1]C[+57]ASLQK	LK[+371.12634]C[+57.021464]ASLQK	LK[+371.1]C[+57]ASLQK:3	216314	27029	FALSE	11.8058
S4_22_10_74.raw	174	Donors	B2_02	sp|P02768|ALBU_HUMAN	LK[+371.1]C[+57]ASLQK	LK[+371.12634]C[+57.021464]ASLQK	LK[+371.1]C[+57]ASLQK:3	271263	49580	FALSE	14.8047
S4_22_10_75.raw	175	Donors	B2_03	sp|P02768|ALBU_HUMAN	LK[+371.1]C[+57]ASLQK	LK[+371.12634]C[+57.021464]ASLQK	LK[+371.1]C[+57]ASLQK:3	253047	31885	FALSE	13.8105
S4_22_10_76.raw	176	Donors	B2_04	sp|P02768|ALBU_HUMAN	LK[+371.1]C[+57]ASLQK	LK[+371.12634]C[+57.021464]ASLQK	LK[+371.1]C[+57]ASLQK:3	323625	45811	FALSE	17.6625
S4_22_10_77.raw	177	Donors	B2_05	sp|P02768|ALBU_HUMAN	LK[+371.1]C[+57]ASLQK	LK[+371.12634]C[+57.021464]ASLQK	LK[+371.1]C[+57]ASLQK:3	297859	89787	FALSE	16.2562
S4_22_10_78.raw	178	Donors	B2_06	sp|P02768|ALBU_HUMAN	LK[+371.1]C[+57]ASLQK	LK[+371.12634]C[+57.021464]ASLQK	LK[+371.1]C[+57]ASLQK:3	318278	34589	FALSE	17.3706
S4_22_10_79.raw	179	Donors	B2_07	sp|P02768|ALBU_HUMAN	LK[+371.1]C[+57]ASLQK	LK[+371.12634]C[+57.021464]ASLQK	LK[+371.1]C[+57]ASLQK:3	382476	35967	FALSE	20.8744
S4_22_10_81.raw	181	Donors	B2_08	sp|P02768|ALBU_HUMAN	LK[+371.1]C[+57]ASLQK	LK[+371.12634]C[+57.021464]ASLQK	LK[+371.1]C[+57]ASLQK:3	247994	43612	FALSE	13.5348
S4_22_10_82.raw	182	Donors	B2_09	sp|P02768|ALBU_HUMAN	LK[+371.1]C[+57]ASLQK	LK[+371.12634]C[+57.021464]ASLQK	LK[+371.1]C[+57]ASLQK:3	258571	38950	FALSE	14.112
S4_22_10_83.raw	183	Donors	B2_10	sp|P02768|ALBU_HUMAN	LK[+371.1]C[+57]ASLQK	LK[+371.12634]C[+57.021464]ASLQK	LK[+371.1]C[+57]ASLQK:3	319988	40699	FALSE	17.464
S4_22_10_84.raw	184	Donors	B2_11	sp|P02768|ALBU_HUMAN	LK[+371.1]C[+57]ASLQK	LK[+371.12634]C[+57.021464]ASLQK	LK[+371.1]C[+57]ASLQK:3	255201	41434	FALSE	13.9281
S4_22_10_85.raw	185	Donors	B2_12	sp|P02768|ALBU_HUMAN	LK[+371.1]C[+57]ASLQK	LK[+371.12634]C[+57.021464]ASLQK	LK[+371.1]C[+57]ASLQK:3	259380	20834	FALSE	14.1562
S4_22_10_86.raw	186	Donors	B2_13	sp|P02768|ALBU_HUMAN	LK[+371.1]C[+57]ASLQK	LK[+371.12634]C[+57.021464]ASLQK	LK[+371.1]C[+57]ASLQK:3	273328	20415	FALSE	14.9174
S4_22_10_87.raw	187	Donors	B2_14	sp|P02768|ALBU_HUMAN	LK[+371.1]C[+57]ASLQK	LK[+371.12634]C[+57.021464]ASLQK	LK[+371.1]C[+57]ASLQK:3	263838	25616	FALSE	14.3995
S4_22_10_88.raw	188	Donors	B2_15	sp|P02768|ALBU_HUMAN	LK[+371.1]C[+57]ASLQK	LK[+371.12634]C[+57.021464]ASLQK	LK[+371.1]C[+57]ASLQK:3	243072	36281	FALSE	13.2661
S4_22_10_89.raw	189	Donors	B2_16	sp|P02768|ALBU_HUMAN	LK[+371.1]C[+57]ASLQK	LK[+371.12634]C[+57.021464]ASLQK	LK[+371.1]C[+57]ASLQK:3	152246	19624	FALSE	8.30912
S4_22_10_90.raw	190	Donors	B2_17	sp|P02768|ALBU_HUMAN	LK[+371.1]C[+57]ASLQK	LK[+371.12634]C[+57.021464]ASLQK	LK[+371.1]C[+57]ASLQK:3	156910	47683	FALSE	8.56367
S4_22_10_92.raw	192	Donors	B2_18	sp|P02768|ALBU_HUMAN	LK[+371.1]C[+57]ASLQK	LK[+371.12634]C[+57.021464]ASLQK	LK[+371.1]C[+57]ASLQK:3	217330	26319	FALSE	11.8612
S4_22_10_93.raw	193	Donors	B2_19	sp|P02768|ALBU_HUMAN	LK[+371.1]C[+57]ASLQK	LK[+371.12634]C[+57.021464]ASLQK	LK[+371.1]C[+57]ASLQK:3	216458	28309	FALSE	11.8136
S4_22_10_94.raw	194	Donors	B2_20	sp|P02768|ALBU_HUMAN	LK[+371.1]C[+57]ASLQK	LK[+371.12634]C[+57.021464]ASLQK	LK[+371.1]C[+57]ASLQK:3	290229	33627	FALSE	15.8398
S4_22_10_95.raw	195	Donors	B2_21	sp|P02768|ALBU_HUMAN	LK[+371.1]C[+57]ASLQK	LK[+371.12634]C[+57.021464]ASLQK	LK[+371.1]C[+57]ASLQK:3	227779	27143	FALSE	12.4315
S4_22_10_96.raw	196	Donors	B2_22	sp|P02768|ALBU_HUMAN	LK[+371.1]C[+57]ASLQK	LK[+371.12634]C[+57.021464]ASLQK	LK[+371.1]C[+57]ASLQK:3	205248	12602	FALSE	11.2018
S4_22_10_97.raw	197	Donors	B2_23	sp|P02768|ALBU_HUMAN	LK[+371.1]C[+57]ASLQK	LK[+371.12634]C[+57.021464]ASLQK	LK[+371.1]C[+57]ASLQK:3	243103	51329	FALSE	13.2678
S4_22_10_98.raw	198	Donors	B2_24	sp|P02768|ALBU_HUMAN	LK[+371.1]C[+57]ASLQK	LK[+371.12634]C[+57.021464]ASLQK	LK[+371.1]C[+57]ASLQK:3	221417	35261	FALSE	12.0843
S4_22_10_99.raw	199	Donors	B2_25	sp|P02768|ALBU_HUMAN	LK[+371.1]C[+57]ASLQK	LK[+371.12634]C[+57.021464]ASLQK	LK[+371.1]C[+57]ASLQK:3	255372	17053	FALSE	13.9374
S4_22_10_100.raw	200	Donors	B2_26	sp|P02768|ALBU_HUMAN	LK[+371.1]C[+57]ASLQK	LK[+371.12634]C[+57.021464]ASLQK	LK[+371.1]C[+57]ASLQK:3	242495	42826	FALSE	13.2346
S4_22_10_101.raw	201	Donors	B2_27	sp|P02768|ALBU_HUMAN	LK[+371.1]C[+57]ASLQK	LK[+371.12634]C[+57.021464]ASLQK	LK[+371.1]C[+57]ASLQK:3	190295	52572	FALSE	10.3857
S4_22_10_103.raw	203	Donors	B2_28	sp|P02768|ALBU_HUMAN	LK[+371.1]C[+57]ASLQK	LK[+371.12634]C[+57.021464]ASLQK	LK[+371.1]C[+57]ASLQK:3	226770	36545	FALSE	12.3764
S4_22_10_104.raw	204	Donors	B2_29	sp|P02768|ALBU_HUMAN	LK[+371.1]C[+57]ASLQK	LK[+371.12634]C[+57.021464]ASLQK	LK[+371.1]C[+57]ASLQK:3	204973	48216	FALSE	11.1868
S4_22_10_105.raw	205	Donors	B2_30	sp|P02768|ALBU_HUMAN	LK[+371.1]C[+57]ASLQK	LK[+371.12634]C[+57.021464]ASLQK	LK[+371.1]C[+57]ASLQK:3	185676	27940	FALSE	10.1336
S4_22_10_106.raw	206	Donors	B2_31	sp|P02768|ALBU_HUMAN	LK[+371.1]C[+57]ASLQK	LK[+371.12634]C[+57.021464]ASLQK	LK[+371.1]C[+57]ASLQK:3	126504	34219	FALSE	6.9042
S4_22_10_107.raw	207	Donors	B2_32	sp|P02768|ALBU_HUMAN	LK[+371.1]C[+57]ASLQK	LK[+371.12634]C[+57.021464]ASLQK	LK[+371.1]C[+57]ASLQK:3	161583	24631	FALSE	8.81871
S4_22_10_108.raw	208	Donors	B2_33	sp|P02768|ALBU_HUMAN	LK[+371.1]C[+57]ASLQK	LK[+371.12634]C[+57.021464]ASLQK	LK[+371.1]C[+57]ASLQK:3	180822	12946	FALSE	9.86872
S4_22_10_113.raw	213	Donors	B2_34	sp|P02768|ALBU_HUMAN	LK[+371.1]C[+57]ASLQK	LK[+371.12634]C[+57.021464]ASLQK	LK[+371.1]C[+57]ASLQK:3	174582	33437	FALSE	9.52815
S4_22_10_114.raw	214	Donors	B2_35	sp|P02768|ALBU_HUMAN	LK[+371.1]C[+57]ASLQK	LK[+371.12634]C[+57.021464]ASLQK	LK[+371.1]C[+57]ASLQK:3	184173	30178	FALSE	10.0516
S4_22_10_115.raw	215	NegCtrl	B1_NegCtrl_01	sp|P02768|ALBU_HUMAN	LK[+371.1]C[+57]ASLQK	LK[+371.12634]C[+57.021464]ASLQK	LK[+371.1]C[+57]ASLQK:3	21618	15763	FALSE	1.17984
S4_22_10_116.raw	216	NegCtrl	B1_NegCtrl_02	sp|P02768|ALBU_HUMAN	LK[+371.1]C[+57]ASLQK	LK[+371.12634]C[+57.021464]ASLQK	LK[+371.1]C[+57]ASLQK:3	18563	8959	FALSE	1.01311
S4_22_10_117.raw	217	NegCtrl	B2_NegCtrl_01	sp|P02768|ALBU_HUMAN	LK[+371.1]C[+57]ASLQK	LK[+371.12634]C[+57.021464]ASLQK	LK[+371.1]C[+57]ASLQK:3	20511	14834	FALSE	1.11943
S4_22_10_118.raw	218	NegCtrl	B2_NegCtrl_02	sp|P02768|ALBU_HUMAN	LK[+371.1]C[+57]ASLQK	LK[+371.12634]C[+57.021464]ASLQK	LK[+371.1]C[+57]ASLQK:3	12599	9876	FALSE	0.687615
S4_22_10_120.raw	220	Blank	Blank 01	sp|P02768|ALBU_HUMAN	LK[+371.1]C[+57]ASLQK	LK[+371.12634]C[+57.021464]ASLQK	LK[+371.1]C[+57]ASLQK:3	480	242	FALSE	0.0261969
S4_22_10_121.raw	221	Blank	Blank 02	sp|P02768|ALBU_HUMAN	LK[+371.1]C[+57]ASLQK	LK[+371.12634]C[+57.021464]ASLQK	LK[+371.1]C[+57]ASLQK:3	383	0	FALSE	0.020903
S4_22_10_122.raw	222	Blank	Blank 03	sp|P02768|ALBU_HUMAN	LK[+371.1]C[+57]ASLQK	LK[+371.12634]C[+57.021464]ASLQK	LK[+371.1]C[+57]ASLQK:3	301	0	FALSE	0.0164277
S4_22_10_23.raw	123	SPQC B1	SPQC B1 1	sp|P02768|ALBU_HUMAN	ASS[-18]AK[+457.2]QR	ASS[-18.010565]AK[+457.163119]QR	ASS[-18]AK[+457.2]QR:2	NA	NA	FALSE	NA
S4_22_10_24.raw	124	SPQC B1	SPQC B1 2	sp|P02768|ALBU_HUMAN	ASS[-18]AK[+457.2]QR	ASS[-18.010565]AK[+457.163119]QR	ASS[-18]AK[+457.2]QR:2	NA	NA	FALSE	NA
S4_22_10_25.raw	125	SPQC B1	SPQC B1 3	sp|P02768|ALBU_HUMAN	ASS[-18]AK[+457.2]QR	ASS[-18.010565]AK[+457.163119]QR	ASS[-18]AK[+457.2]QR:2	NA	NA	FALSE	NA
S4_22_10_26.raw	126	SPQC B2	SPQC B2 1	sp|P02768|ALBU_HUMAN	ASS[-18]AK[+457.2]QR	ASS[-18.010565]AK[+457.163119]QR	ASS[-18]AK[+457.2]QR:2	NA	NA	FALSE	NA
S4_22_10_27.raw	127	SPQC B2	SPQC B2 2	sp|P02768|ALBU_HUMAN	ASS[-18]AK[+457.2]QR	ASS[-18.010565]AK[+457.163119]QR	ASS[-18]AK[+457.2]QR:2	NA	NA	FALSE	NA
S4_22_10_28.raw	128	SPQC B2	SPQC B2 3	sp|P02768|ALBU_HUMAN	ASS[-18]AK[+457.2]QR	ASS[-18.010565]AK[+457.163119]QR	ASS[-18]AK[+457.2]QR:2	NA	NA	FALSE	NA
S4_22_10_31.raw	131	RQC	RQC 01	sp|P02768|ALBU_HUMAN	ASS[-18]AK[+457.2]QR	ASS[-18.010565]AK[+457.163119]QR	ASS[-18]AK[+457.2]QR:2	NA	NA	FALSE	NA
S4_22_10_42.raw	142	RQC	RQC 02	sp|P02768|ALBU_HUMAN	ASS[-18]AK[+457.2]QR	ASS[-18.010565]AK[+457.163119]QR	ASS[-18]AK[+457.2]QR:2	NA	NA	FALSE	NA
S4_22_10_53.raw	153	RQC	RQC 03	sp|P02768|ALBU_HUMAN	ASS[-18]AK[+457.2]QR	ASS[-18.010565]AK[+457.163119]QR	ASS[-18]AK[+457.2]QR:2	NA	NA	FALSE	NA
S4_22_10_64.raw	164	RQC	RQC 04	sp|P02768|ALBU_HUMAN	ASS[-18]AK[+457.2]QR	ASS[-18.010565]AK[+457.163119]QR	ASS[-18]AK[+457.2]QR:2	NA	NA	FALSE	NA
S4_22_10_69.raw	169	RQC	RQC 05	sp|P02768|ALBU_HUMAN	ASS[-18]AK[+457.2]QR	ASS[-18.010565]AK[+457.163119]QR	ASS[-18]AK[+457.2]QR:2	NA	NA	FALSE	NA
S4_22_10_80.raw	180	RQC	RQC 06	sp|P02768|ALBU_HUMAN	ASS[-18]AK[+457.2]QR	ASS[-18.010565]AK[+457.163119]QR	ASS[-18]AK[+457.2]QR:2	NA	NA	FALSE	NA
S4_22_10_91.raw	191	RQC	RQC 07	sp|P02768|ALBU_HUMAN	ASS[-18]AK[+457.2]QR	ASS[-18.010565]AK[+457.163119]QR	ASS[-18]AK[+457.2]QR:2	NA	NA	FALSE	NA
S4_22_10_102.raw	202	RQC	RQC 08	sp|P02768|ALBU_HUMAN	ASS[-18]AK[+457.2]QR	ASS[-18.010565]AK[+457.163119]QR	ASS[-18]AK[+457.2]QR:2	NA	NA	FALSE	NA
S4_22_10_112.raw	212	RQC	RQC 09	sp|P02768|ALBU_HUMAN	ASS[-18]AK[+457.2]QR	ASS[-18.010565]AK[+457.163119]QR	ASS[-18]AK[+457.2]QR:2	NA	NA	FALSE	NA
S4_22_10_119.raw	219	RQC	RQC 10	sp|P02768|ALBU_HUMAN	ASS[-18]AK[+457.2]QR	ASS[-18.010565]AK[+457.163119]QR	ASS[-18]AK[+457.2]QR:2	NA	NA	FALSE	NA
S4_22_10_32.raw	132	Donors	B1_01	sp|P02768|ALBU_HUMAN	ASS[-18]AK[+457.2]QR	ASS[-18.010565]AK[+457.163119]QR	ASS[-18]AK[+457.2]QR:2	NA	NA	FALSE	NA
S4_22_10_33.raw	133	Donors	B1_02	sp|P02768|ALBU_HUMAN	ASS[-18]AK[+457.2]QR	ASS[-18.010565]AK[+457.163119]QR	ASS[-18]AK[+457.2]QR:2	NA	NA	FALSE	NA
S4_22_10_34.raw	134	Donors	B1_03	sp|P02768|ALBU_HUMAN	ASS[-18]AK[+457.2]QR	ASS[-18.010565]AK[+457.163119]QR	ASS[-18]AK[+457.2]QR:2	NA	NA	FALSE	NA
S4_22_10_35.raw	135	Donors	B1_04	sp|P02768|ALBU_HUMAN	ASS[-18]AK[+457.2]QR	ASS[-18.010565]AK[+457.163119]QR	ASS[-18]AK[+457.2]QR:2	NA	NA	FALSE	NA
S4_22_10_36.raw	136	Donors	B1_05	sp|P02768|ALBU_HUMAN	ASS[-18]AK[+457.2]QR	ASS[-18.010565]AK[+457.163119]QR	ASS[-18]AK[+457.2]QR:2	NA	NA	FALSE	NA
S4_22_10_37.raw	137	Donors	B1_06	sp|P02768|ALBU_HUMAN	ASS[-18]AK[+457.2]QR	ASS[-18.010565]AK[+457.163119]QR	ASS[-18]AK[+457.2]QR:2	NA	NA	FALSE	NA
S4_22_10_38.raw	138	Donors	B1_07	sp|P02768|ALBU_HUMAN	ASS[-18]AK[+457.2]QR	ASS[-18.010565]AK[+457.163119]QR	ASS[-18]AK[+457.2]QR:2	NA	NA	FALSE	NA
S4_22_10_39.raw	139	Donors	B1_08	sp|P02768|ALBU_HUMAN	ASS[-18]AK[+457.2]QR	ASS[-18.010565]AK[+457.163119]QR	ASS[-18]AK[+457.2]QR:2	NA	NA	FALSE	NA
S4_22_10_40.raw	140	Donors	B1_09	sp|P02768|ALBU_HUMAN	ASS[-18]AK[+457.2]QR	ASS[-18.010565]AK[+457.163119]QR	ASS[-18]AK[+457.2]QR:2	NA	NA	FALSE	NA
S4_22_10_41.raw	141	Donors	B1_10	sp|P02768|ALBU_HUMAN	ASS[-18]AK[+457.2]QR	ASS[-18.010565]AK[+457.163119]QR	ASS[-18]AK[+457.2]QR:2	NA	NA	FALSE	NA
S4_22_10_43.raw	143	Donors	B1_11	sp|P02768|ALBU_HUMAN	ASS[-18]AK[+457.2]QR	ASS[-18.010565]AK[+457.163119]QR	ASS[-18]AK[+457.2]QR:2	NA	NA	FALSE	NA
S4_22_10_44.raw	144	Donors	B1_12	sp|P02768|ALBU_HUMAN	ASS[-18]AK[+457.2]QR	ASS[-18.010565]AK[+457.163119]QR	ASS[-18]AK[+457.2]QR:2	NA	NA	FALSE	NA
S4_22_10_45.raw	145	Donors	B1_13	sp|P02768|ALBU_HUMAN	ASS[-18]AK[+457.2]QR	ASS[-18.010565]AK[+457.163119]QR	ASS[-18]AK[+457.2]QR:2	NA	NA	FALSE	NA
S4_22_10_46.raw	146	Donors	B1_14	sp|P02768|ALBU_HUMAN	ASS[-18]AK[+457.2]QR	ASS[-18.010565]AK[+457.163119]QR	ASS[-18]AK[+457.2]QR:2	NA	NA	FALSE	NA
S4_22_10_47.raw	147	Donors	B1_15	sp|P02768|ALBU_HUMAN	ASS[-18]AK[+457.2]QR	ASS[-18.010565]AK[+457.163119]QR	ASS[-18]AK[+457.2]QR:2	NA	NA	FALSE	NA
S4_22_10_48.raw	148	Donors	B1_16	sp|P02768|ALBU_HUMAN	ASS[-18]AK[+457.2]QR	ASS[-18.010565]AK[+457.163119]QR	ASS[-18]AK[+457.2]QR:2	NA	NA	FALSE	NA
S4_22_10_49.raw	149	Donors	B1_17	sp|P02768|ALBU_HUMAN	ASS[-18]AK[+457.2]QR	ASS[-18.010565]AK[+457.163119]QR	ASS[-18]AK[+457.2]QR:2	NA	NA	FALSE	NA
S4_22_10_50.raw	150	Donors	B1_18	sp|P02768|ALBU_HUMAN	ASS[-18]AK[+457.2]QR	ASS[-18.010565]AK[+457.163119]QR	ASS[-18]AK[+457.2]QR:2	NA	NA	FALSE	NA
S4_22_10_51.raw	151	Donors	B1_19	sp|P02768|ALBU_HUMAN	ASS[-18]AK[+457.2]QR	ASS[-18.010565]AK[+457.163119]QR	ASS[-18]AK[+457.2]QR:2	NA	NA	FALSE	NA
S4_22_10_52.raw	152	Donors	B1_20	sp|P02768|ALBU_HUMAN	ASS[-18]AK[+457.2]QR	ASS[-18.010565]AK[+457.163119]QR	ASS[-18]AK[+457.2]QR:2	NA	NA	FALSE	NA
S4_22_10_54.raw	154	Donors	B1_21	sp|P02768|ALBU_HUMAN	ASS[-18]AK[+457.2]QR	ASS[-18.010565]AK[+457.163119]QR	ASS[-18]AK[+457.2]QR:2	NA	NA	FALSE	NA
S4_22_10_55.raw	155	Donors	B1_22	sp|P02768|ALBU_HUMAN	ASS[-18]AK[+457.2]QR	ASS[-18.010565]AK[+457.163119]QR	ASS[-18]AK[+457.2]QR:2	NA	NA	FALSE	NA
S4_22_10_57.raw	157	Donors	B1_24	sp|P02768|ALBU_HUMAN	ASS[-18]AK[+457.2]QR	ASS[-18.010565]AK[+457.163119]QR	ASS[-18]AK[+457.2]QR:2	NA	NA	FALSE	NA
S4_22_10_58.raw	158	Donors	B1_25	sp|P02768|ALBU_HUMAN	ASS[-18]AK[+457.2]QR	ASS[-18.010565]AK[+457.163119]QR	ASS[-18]AK[+457.2]QR:2	NA	NA	FALSE	NA
S4_22_10_59.raw	159	Donors	B1_26	sp|P02768|ALBU_HUMAN	ASS[-18]AK[+457.2]QR	ASS[-18.010565]AK[+457.163119]QR	ASS[-18]AK[+457.2]QR:2	NA	NA	FALSE	NA
S4_22_10_60.raw	160	Donors	B1_27	sp|P02768|ALBU_HUMAN	ASS[-18]AK[+457.2]QR	ASS[-18.010565]AK[+457.163119]QR	ASS[-18]AK[+457.2]QR:2	NA	NA	FALSE	NA
S4_22_10_61.raw	161	Donors	B1_28	sp|P02768|ALBU_HUMAN	ASS[-18]AK[+457.2]QR	ASS[-18.010565]AK[+457.163119]QR	ASS[-18]AK[+457.2]QR:2	NA	NA	FALSE	NA
S4_22_10_62.raw	162	Donors	B1_29	sp|P02768|ALBU_HUMAN	ASS[-18]AK[+457.2]QR	ASS[-18.010565]AK[+457.163119]QR	ASS[-18]AK[+457.2]QR:2	NA	NA	FALSE	NA
S4_22_10_63.raw	163	Donors	B1_30	sp|P02768|ALBU_HUMAN	ASS[-18]AK[+457.2]QR	ASS[-18.010565]AK[+457.163119]QR	ASS[-18]AK[+457.2]QR:2	NA	NA	FALSE	NA
S4_22_10_65.raw	165	Donors	B1_31	sp|P02768|ALBU_HUMAN	ASS[-18]AK[+457.2]QR	ASS[-18.010565]AK[+457.163119]QR	ASS[-18]AK[+457.2]QR:2	NA	NA	FALSE	NA
S4_22_10_66.raw	166	Donors	B1_32	sp|P02768|ALBU_HUMAN	ASS[-18]AK[+457.2]QR	ASS[-18.010565]AK[+457.163119]QR	ASS[-18]AK[+457.2]QR:2	NA	NA	FALSE	NA
S4_22_10_67.raw	167	Donors	B1_33	sp|P02768|ALBU_HUMAN	ASS[-18]AK[+457.2]QR	ASS[-18.010565]AK[+457.163119]QR	ASS[-18]AK[+457.2]QR:2	NA	NA	FALSE	NA
S4_22_10_68.raw	168	Donors	B1_34	sp|P02768|ALBU_HUMAN	ASS[-18]AK[+457.2]QR	ASS[-18.010565]AK[+457.163119]QR	ASS[-18]AK[+457.2]QR:2	NA	NA	FALSE	NA
S4_22_10_73.raw	173	Donors	B2_01	sp|P02768|ALBU_HUMAN	ASS[-18]AK[+457.2]QR	ASS[-18.010565]AK[+457.163119]QR	ASS[-18]AK[+457.2]QR:2	NA	NA	FALSE	NA
S4_22_10_74.raw	174	Donors	B2_02	sp|P02768|ALBU_HUMAN	ASS[-18]AK[+457.2]QR	ASS[-18.010565]AK[+457.163119]QR	ASS[-18]AK[+457.2]QR:2	NA	NA	FALSE	NA
S4_22_10_75.raw	175	Donors	B2_03	sp|P02768|ALBU_HUMAN	ASS[-18]AK[+457.2]QR	ASS[-18.010565]AK[+457.163119]QR	ASS[-18]AK[+457.2]QR:2	NA	NA	FALSE	NA
S4_22_10_76.raw	176	Donors	B2_04	sp|P02768|ALBU_HUMAN	ASS[-18]AK[+457.2]QR	ASS[-18.010565]AK[+457.163119]QR	ASS[-18]AK[+457.2]QR:2	NA	NA	FALSE	NA
S4_22_10_77.raw	177	Donors	B2_05	sp|P02768|ALBU_HUMAN	ASS[-18]AK[+457.2]QR	ASS[-18.010565]AK[+457.163119]QR	ASS[-18]AK[+457.2]QR:2	NA	NA	FALSE	NA
S4_22_10_78.raw	178	Donors	B2_06	sp|P02768|ALBU_HUMAN	ASS[-18]AK[+457.2]QR	ASS[-18.010565]AK[+457.163119]QR	ASS[-18]AK[+457.2]QR:2	NA	NA	FALSE	NA
S4_22_10_79.raw	179	Donors	B2_07	sp|P02768|ALBU_HUMAN	ASS[-18]AK[+457.2]QR	ASS[-18.010565]AK[+457.163119]QR	ASS[-18]AK[+457.2]QR:2	NA	NA	FALSE	NA
S4_22_10_81.raw	181	Donors	B2_08	sp|P02768|ALBU_HUMAN	ASS[-18]AK[+457.2]QR	ASS[-18.010565]AK[+457.163119]QR	ASS[-18]AK[+457.2]QR:2	NA	NA	FALSE	NA
S4_22_10_82.raw	182	Donors	B2_09	sp|P02768|ALBU_HUMAN	ASS[-18]AK[+457.2]QR	ASS[-18.010565]AK[+457.163119]QR	ASS[-18]AK[+457.2]QR:2	NA	NA	FALSE	NA
S4_22_10_83.raw	183	Donors	B2_10	sp|P02768|ALBU_HUMAN	ASS[-18]AK[+457.2]QR	ASS[-18.010565]AK[+457.163119]QR	ASS[-18]AK[+457.2]QR:2	NA	NA	FALSE	NA
S4_22_10_84.raw	184	Donors	B2_11	sp|P02768|ALBU_HUMAN	ASS[-18]AK[+457.2]QR	ASS[-18.010565]AK[+457.163119]QR	ASS[-18]AK[+457.2]QR:2	NA	NA	FALSE	NA
S4_22_10_85.raw	185	Donors	B2_12	sp|P02768|ALBU_HUMAN	ASS[-18]AK[+457.2]QR	ASS[-18.010565]AK[+457.163119]QR	ASS[-18]AK[+457.2]QR:2	NA	NA	FALSE	NA
S4_22_10_86.raw	186	Donors	B2_13	sp|P02768|ALBU_HUMAN	ASS[-18]AK[+457.2]QR	ASS[-18.010565]AK[+457.163119]QR	ASS[-18]AK[+457.2]QR:2	NA	NA	FALSE	NA
S4_22_10_87.raw	187	Donors	B2_14	sp|P02768|ALBU_HUMAN	ASS[-18]AK[+457.2]QR	ASS[-18.010565]AK[+457.163119]QR	ASS[-18]AK[+457.2]QR:2	NA	NA	FALSE	NA
S4_22_10_88.raw	188	Donors	B2_15	sp|P02768|ALBU_HUMAN	ASS[-18]AK[+457.2]QR	ASS[-18.010565]AK[+457.163119]QR	ASS[-18]AK[+457.2]QR:2	NA	NA	FALSE	NA
S4_22_10_89.raw	189	Donors	B2_16	sp|P02768|ALBU_HUMAN	ASS[-18]AK[+457.2]QR	ASS[-18.010565]AK[+457.163119]QR	ASS[-18]AK[+457.2]QR:2	NA	NA	FALSE	NA
S4_22_10_90.raw	190	Donors	B2_17	sp|P02768|ALBU_HUMAN	ASS[-18]AK[+457.2]QR	ASS[-18.010565]AK[+457.163119]QR	ASS[-18]AK[+457.2]QR:2	NA	NA	FALSE	NA
S4_22_10_92.raw	192	Donors	B2_18	sp|P02768|ALBU_HUMAN	ASS[-18]AK[+457.2]QR	ASS[-18.010565]AK[+457.163119]QR	ASS[-18]AK[+457.2]QR:2	NA	NA	FALSE	NA
S4_22_10_93.raw	193	Donors	B2_19	sp|P02768|ALBU_HUMAN	ASS[-18]AK[+457.2]QR	ASS[-18.010565]AK[+457.163119]QR	ASS[-18]AK[+457.2]QR:2	NA	NA	FALSE	NA
S4_22_10_94.raw	194	Donors	B2_20	sp|P02768|ALBU_HUMAN	ASS[-18]AK[+457.2]QR	ASS[-18.010565]AK[+457.163119]QR	ASS[-18]AK[+457.2]QR:2	NA	NA	FALSE	NA
S4_22_10_95.raw	195	Donors	B2_21	sp|P02768|ALBU_HUMAN	ASS[-18]AK[+457.2]QR	ASS[-18.010565]AK[+457.163119]QR	ASS[-18]AK[+457.2]QR:2	NA	NA	FALSE	NA
S4_22_10_96.raw	196	Donors	B2_22	sp|P02768|ALBU_HUMAN	ASS[-18]AK[+457.2]QR	ASS[-18.010565]AK[+457.163119]QR	ASS[-18]AK[+457.2]QR:2	NA	NA	FALSE	NA
S4_22_10_97.raw	197	Donors	B2_23	sp|P02768|ALBU_HUMAN	ASS[-18]AK[+457.2]QR	ASS[-18.010565]AK[+457.163119]QR	ASS[-18]AK[+457.2]QR:2	NA	NA	FALSE	NA
S4_22_10_98.raw	198	Donors	B2_24	sp|P02768|ALBU_HUMAN	ASS[-18]AK[+457.2]QR	ASS[-18.010565]AK[+457.163119]QR	ASS[-18]AK[+457.2]QR:2	NA	NA	FALSE	NA
S4_22_10_99.raw	199	Donors	B2_25	sp|P02768|ALBU_HUMAN	ASS[-18]AK[+457.2]QR	ASS[-18.010565]AK[+457.163119]QR	ASS[-18]AK[+457.2]QR:2	NA	NA	FALSE	NA
S4_22_10_100.raw	200	Donors	B2_26	sp|P02768|ALBU_HUMAN	ASS[-18]AK[+457.2]QR	ASS[-18.010565]AK[+457.163119]QR	ASS[-18]AK[+457.2]QR:2	NA	NA	FALSE	NA
S4_22_10_101.raw	201	Donors	B2_27	sp|P02768|ALBU_HUMAN	ASS[-18]AK[+457.2]QR	ASS[-18.010565]AK[+457.163119]QR	ASS[-18]AK[+457.2]QR:2	NA	NA	FALSE	NA
S4_22_10_103.raw	203	Donors	B2_28	sp|P02768|ALBU_HUMAN	ASS[-18]AK[+457.2]QR	ASS[-18.010565]AK[+457.163119]QR	ASS[-18]AK[+457.2]QR:2	NA	NA	FALSE	NA
S4_22_10_104.raw	204	Donors	B2_29	sp|P02768|ALBU_HUMAN	ASS[-18]AK[+457.2]QR	ASS[-18.010565]AK[+457.163119]QR	ASS[-18]AK[+457.2]QR:2	NA	NA	FALSE	NA
S4_22_10_105.raw	205	Donors	B2_30	sp|P02768|ALBU_HUMAN	ASS[-18]AK[+457.2]QR	ASS[-18.010565]AK[+457.163119]QR	ASS[-18]AK[+457.2]QR:2	NA	NA	FALSE	NA
S4_22_10_106.raw	206	Donors	B2_31	sp|P02768|ALBU_HUMAN	ASS[-18]AK[+457.2]QR	ASS[-18.010565]AK[+457.163119]QR	ASS[-18]AK[+457.2]QR:2	NA	NA	FALSE	NA
S4_22_10_107.raw	207	Donors	B2_32	sp|P02768|ALBU_HUMAN	ASS[-18]AK[+457.2]QR	ASS[-18.010565]AK[+457.163119]QR	ASS[-18]AK[+457.2]QR:2	NA	NA	FALSE	NA
S4_22_10_108.raw	208	Donors	B2_33	sp|P02768|ALBU_HUMAN	ASS[-18]AK[+457.2]QR	ASS[-18.010565]AK[+457.163119]QR	ASS[-18]AK[+457.2]QR:2	NA	NA	FALSE	NA
S4_22_10_113.raw	213	Donors	B2_34	sp|P02768|ALBU_HUMAN	ASS[-18]AK[+457.2]QR	ASS[-18.010565]AK[+457.163119]QR	ASS[-18]AK[+457.2]QR:2	NA	NA	FALSE	NA
S4_22_10_114.raw	214	Donors	B2_35	sp|P02768|ALBU_HUMAN	ASS[-18]AK[+457.2]QR	ASS[-18.010565]AK[+457.163119]QR	ASS[-18]AK[+457.2]QR:2	NA	NA	FALSE	NA
S4_22_10_115.raw	215	NegCtrl	B1_NegCtrl_01	sp|P02768|ALBU_HUMAN	ASS[-18]AK[+457.2]QR	ASS[-18.010565]AK[+457.163119]QR	ASS[-18]AK[+457.2]QR:2	NA	NA	FALSE	NA
S4_22_10_116.raw	216	NegCtrl	B1_NegCtrl_02	sp|P02768|ALBU_HUMAN	ASS[-18]AK[+457.2]QR	ASS[-18.010565]AK[+457.163119]QR	ASS[-18]AK[+457.2]QR:2	NA	NA	FALSE	NA
S4_22_10_117.raw	217	NegCtrl	B2_NegCtrl_01	sp|P02768|ALBU_HUMAN	ASS[-18]AK[+457.2]QR	ASS[-18.010565]AK[+457.163119]QR	ASS[-18]AK[+457.2]QR:2	NA	NA	FALSE	NA
S4_22_10_118.raw	218	NegCtrl	B2_NegCtrl_02	sp|P02768|ALBU_HUMAN	ASS[-18]AK[+457.2]QR	ASS[-18.010565]AK[+457.163119]QR	ASS[-18]AK[+457.2]QR:2	NA	NA	FALSE	NA
S4_22_10_120.raw	220	Blank	Blank 01	sp|P02768|ALBU_HUMAN	ASS[-18]AK[+457.2]QR	ASS[-18.010565]AK[+457.163119]QR	ASS[-18]AK[+457.2]QR:2	NA	NA	FALSE	NA
S4_22_10_121.raw	221	Blank	Blank 02	sp|P02768|ALBU_HUMAN	ASS[-18]AK[+457.2]QR	ASS[-18.010565]AK[+457.163119]QR	ASS[-18]AK[+457.2]QR:2	NA	NA	FALSE	NA
S4_22_10_122.raw	222	Blank	Blank 03	sp|P02768|ALBU_HUMAN	ASS[-18]AK[+457.2]QR	ASS[-18.010565]AK[+457.163119]QR	ASS[-18]AK[+457.2]QR:2	NA	NA	FALSE	NA
S4_22_10_23.raw	123	SPQC B1	SPQC B1 1	sp|P02768|ALBU_HUMAN	ATK[+369.1]EQLK	ATK[+369.147075]EQLK	ATK[+369.1]EQLK:3	937117	47442	FALSE	140.46
S4_22_10_24.raw	124	SPQC B1	SPQC B1 2	sp|P02768|ALBU_HUMAN	ATK[+369.1]EQLK	ATK[+369.147075]EQLK	ATK[+369.1]EQLK:3	820093	36478	FALSE	122.92
S4_22_10_25.raw	125	SPQC B1	SPQC B1 3	sp|P02768|ALBU_HUMAN	ATK[+369.1]EQLK	ATK[+369.147075]EQLK	ATK[+369.1]EQLK:3	944458	20823	FALSE	141.561
S4_22_10_26.raw	126	SPQC B2	SPQC B2 1	sp|P02768|ALBU_HUMAN	ATK[+369.1]EQLK	ATK[+369.147075]EQLK	ATK[+369.1]EQLK:3	536013	27218	FALSE	80.3407
S4_22_10_27.raw	127	SPQC B2	SPQC B2 2	sp|P02768|ALBU_HUMAN	ATK[+369.1]EQLK	ATK[+369.147075]EQLK	ATK[+369.1]EQLK:3	788381	33987	FALSE	118.167
S4_22_10_28.raw	128	SPQC B2	SPQC B2 3	sp|P02768|ALBU_HUMAN	ATK[+369.1]EQLK	ATK[+369.147075]EQLK	ATK[+369.1]EQLK:3	620069	24591	FALSE	92.9395
S4_22_10_31.raw	131	RQC	RQC 01	sp|P02768|ALBU_HUMAN	ATK[+369.1]EQLK	ATK[+369.147075]EQLK	ATK[+369.1]EQLK:3	794462	33340	FALSE	119.079
S4_22_10_42.raw	142	RQC	RQC 02	sp|P02768|ALBU_HUMAN	ATK[+369.1]EQLK	ATK[+369.147075]EQLK	ATK[+369.1]EQLK:3	722179	32415	FALSE	108.244
S4_22_10_53.raw	153	RQC	RQC 03	sp|P02768|ALBU_HUMAN	ATK[+369.1]EQLK	ATK[+369.147075]EQLK	ATK[+369.1]EQLK:3	736772	39707	FALSE	110.432
S4_22_10_64.raw	164	RQC	RQC 04	sp|P02768|ALBU_HUMAN	ATK[+369.1]EQLK	ATK[+369.147075]EQLK	ATK[+369.1]EQLK:3	668877	29215	FALSE	100.255
S4_22_10_69.raw	169	RQC	RQC 05	sp|P02768|ALBU_HUMAN	ATK[+369.1]EQLK	ATK[+369.147075]EQLK	ATK[+369.1]EQLK:3	673028	30987	FALSE	100.877
S4_22_10_80.raw	180	RQC	RQC 06	sp|P02768|ALBU_HUMAN	ATK[+369.1]EQLK	ATK[+369.147075]EQLK	ATK[+369.1]EQLK:3	670390	33246	FALSE	100.482
S4_22_10_91.raw	191	RQC	RQC 07	sp|P02768|ALBU_HUMAN	ATK[+369.1]EQLK	ATK[+369.147075]EQLK	ATK[+369.1]EQLK:3	497087	15078	FALSE	74.5062
S4_22_10_102.raw	202	RQC	RQC 08	sp|P02768|ALBU_HUMAN	ATK[+369.1]EQLK	ATK[+369.147075]EQLK	ATK[+369.1]EQLK:3	453794	16101	FALSE	68.0172
S4_22_10_112.raw	212	RQC	RQC 09	sp|P02768|ALBU_HUMAN	ATK[+369.1]EQLK	ATK[+369.147075]EQLK	ATK[+369.1]EQLK:3	444721	12386	FALSE	66.6573
S4_22_10_119.raw	219	RQC	RQC 10	sp|P02768|ALBU_HUMAN	ATK[+369.1]EQLK	ATK[+369.147075]EQLK	ATK[+369.1]EQLK:3	404717	9581	FALSE	60.6613
S4_22_10_32.raw	132	Donors	B1_01	sp|P02768|ALBU_HUMAN	ATK[+369.1]EQLK	ATK[+369.147075]EQLK	ATK[+369.1]EQLK:3	908584	21716	FALSE	136.184
S4_22_10_33.raw	133	Donors	B1_02	sp|P02768|ALBU_HUMAN	ATK[+369.1]EQLK	ATK[+369.147075]EQLK	ATK[+369.1]EQLK:3	517211	15411	FALSE	77.5225
S4_22_10_34.raw	134	Donors	B1_03	sp|P02768|ALBU_HUMAN	ATK[+369.1]EQLK	ATK[+369.147075]EQLK	ATK[+369.1]EQLK:3	924884	14865	FALSE	138.627
S4_22_10_35.raw	135	Donors	B1_04	sp|P02768|ALBU_HUMAN	ATK[+369.1]EQLK	ATK[+369.147075]EQLK	ATK[+369.1]EQLK:3	687731	20764	FALSE	103.081
S4_22_10_36.raw	136	Donors	B1_05	sp|P02768|ALBU_HUMAN	ATK[+369.1]EQLK	ATK[+369.147075]EQLK	ATK[+369.1]EQLK:3	696149	69904	FALSE	104.343
S4_22_10_37.raw	137	Donors	B1_06	sp|P02768|ALBU_HUMAN	ATK[+369.1]EQLK	ATK[+369.147075]EQLK	ATK[+369.1]EQLK:3	566978	23394	FALSE	84.9819
S4_22_10_38.raw	138	Donors	B1_07	sp|P02768|ALBU_HUMAN	ATK[+369.1]EQLK	ATK[+369.147075]EQLK	ATK[+369.1]EQLK:3	735714	52373	FALSE	110.273
S4_22_10_39.raw	139	Donors	B1_08	sp|P02768|ALBU_HUMAN	ATK[+369.1]EQLK	ATK[+369.147075]EQLK	ATK[+369.1]EQLK:3	940070	24026	FALSE	140.903
S4_22_10_40.raw	140	Donors	B1_09	sp|P02768|ALBU_HUMAN	ATK[+369.1]EQLK	ATK[+369.147075]EQLK	ATK[+369.1]EQLK:3	722779	23541	FALSE	108.334
S4_22_10_41.raw	141	Donors	B1_10	sp|P02768|ALBU_HUMAN	ATK[+369.1]EQLK	ATK[+369.147075]EQLK	ATK[+369.1]EQLK:3	615736	26905	FALSE	92.29
S4_22_10_43.raw	143	Donors	B1_11	sp|P02768|ALBU_HUMAN	ATK[+369.1]EQLK	ATK[+369.147075]EQLK	ATK[+369.1]EQLK:3	859151	38001	FALSE	128.774
S4_22_10_44.raw	144	Donors	B1_12	sp|P02768|ALBU_HUMAN	ATK[+369.1]EQLK	ATK[+369.147075]EQLK	ATK[+369.1]EQLK:3	642112	28072	FALSE	96.2434
S4_22_10_45.raw	145	Donors	B1_13	sp|P02768|ALBU_HUMAN	ATK[+369.1]EQLK	ATK[+369.147075]EQLK	ATK[+369.1]EQLK:3	521220	21022	FALSE	78.1234
S4_22_10_46.raw	146	Donors	B1_14	sp|P02768|ALBU_HUMAN	ATK[+369.1]EQLK	ATK[+369.147075]EQLK	ATK[+369.1]EQLK:3	559346	33969	FALSE	83.838
S4_22_10_47.raw	147	Donors	B1_15	sp|P02768|ALBU_HUMAN	ATK[+369.1]EQLK	ATK[+369.147075]EQLK	ATK[+369.1]EQLK:3	876654	23274	FALSE	131.398
S4_22_10_48.raw	148	Donors	B1_16	sp|P02768|ALBU_HUMAN	ATK[+369.1]EQLK	ATK[+369.147075]EQLK	ATK[+369.1]EQLK:3	687236	20697	FALSE	103.007
S4_22_10_49.raw	149	Donors	B1_17	sp|P02768|ALBU_HUMAN	ATK[+369.1]EQLK	ATK[+369.147075]EQLK	ATK[+369.1]EQLK:3	750866	21404	FALSE	112.544
S4_22_10_50.raw	150	Donors	B1_18	sp|P02768|ALBU_HUMAN	ATK[+369.1]EQLK	ATK[+369.147075]EQLK	ATK[+369.1]EQLK:3	530356	16832	FALSE	79.4928
S4_22_10_51.raw	151	Donors	B1_19	sp|P02768|ALBU_HUMAN	ATK[+369.1]EQLK	ATK[+369.147075]EQLK	ATK[+369.1]EQLK:3	582291	33231	FALSE	87.2771
S4_22_10_52.raw	152	Donors	B1_20	sp|P02768|ALBU_HUMAN	ATK[+369.1]EQLK	ATK[+369.147075]EQLK	ATK[+369.1]EQLK:3	699055	19313	FALSE	104.778
S4_22_10_54.raw	154	Donors	B1_21	sp|P02768|ALBU_HUMAN	ATK[+369.1]EQLK	ATK[+369.147075]EQLK	ATK[+369.1]EQLK:3	880416	59850	FALSE	131.962
S4_22_10_55.raw	155	Donors	B1_22	sp|P02768|ALBU_HUMAN	ATK[+369.1]EQLK	ATK[+369.147075]EQLK	ATK[+369.1]EQLK:3	1130494	30058	FALSE	169.445
S4_22_10_57.raw	157	Donors	B1_24	sp|P02768|ALBU_HUMAN	ATK[+369.1]EQLK	ATK[+369.147075]EQLK	ATK[+369.1]EQLK:3	993931	9343	FALSE	148.976
S4_22_10_58.raw	158	Donors	B1_25	sp|P02768|ALBU_HUMAN	ATK[+369.1]EQLK	ATK[+369.147075]EQLK	ATK[+369.1]EQLK:3	677913	18286	FALSE	101.609
S4_22_10_59.raw	159	Donors	B1_26	sp|P02768|ALBU_HUMAN	ATK[+369.1]EQLK	ATK[+369.147075]EQLK	ATK[+369.1]EQLK:3	511183	33669	FALSE	76.619
S4_22_10_60.raw	160	Donors	B1_27	sp|P02768|ALBU_HUMAN	ATK[+369.1]EQLK	ATK[+369.147075]EQLK	ATK[+369.1]EQLK:3	629036	33418	FALSE	94.2835
S4_22_10_61.raw	161	Donors	B1_28	sp|P02768|ALBU_HUMAN	ATK[+369.1]EQLK	ATK[+369.147075]EQLK	ATK[+369.1]EQLK:3	670349	19572	FALSE	100.476
S4_22_10_62.raw	162	Donors	B1_29	sp|P02768|ALBU_HUMAN	ATK[+369.1]EQLK	ATK[+369.147075]EQLK	ATK[+369.1]EQLK:3	698789	18872	FALSE	104.738
S4_22_10_63.raw	163	Donors	B1_30	sp|P02768|ALBU_HUMAN	ATK[+369.1]EQLK	ATK[+369.147075]EQLK	ATK[+369.1]EQLK:3	767270	21880	FALSE	115.003
S4_22_10_65.raw	165	Donors	B1_31	sp|P02768|ALBU_HUMAN	ATK[+369.1]EQLK	ATK[+369.147075]EQLK	ATK[+369.1]EQLK:3	1035124	12846	FALSE	155.15
S4_22_10_66.raw	166	Donors	B1_32	sp|P02768|ALBU_HUMAN	ATK[+369.1]EQLK	ATK[+369.147075]EQLK	ATK[+369.1]EQLK:3	554067	21074	FALSE	83.0467
S4_22_10_67.raw	167	Donors	B1_33	sp|P02768|ALBU_HUMAN	ATK[+369.1]EQLK	ATK[+369.147075]EQLK	ATK[+369.1]EQLK:3	898005	46968	FALSE	134.598
S4_22_10_68.raw	168	Donors	B1_34	sp|P02768|ALBU_HUMAN	ATK[+369.1]EQLK	ATK[+369.147075]EQLK	ATK[+369.1]EQLK:3	518256	29855	FALSE	77.6792
S4_22_10_73.raw	173	Donors	B2_01	sp|P02768|ALBU_HUMAN	ATK[+369.1]EQLK	ATK[+369.147075]EQLK	ATK[+369.1]EQLK:3	598266	14404	FALSE	89.6715
S4_22_10_74.raw	174	Donors	B2_02	sp|P02768|ALBU_HUMAN	ATK[+369.1]EQLK	ATK[+369.147075]EQLK	ATK[+369.1]EQLK:3	727434	10635	FALSE	109.032
S4_22_10_75.raw	175	Donors	B2_03	sp|P02768|ALBU_HUMAN	ATK[+369.1]EQLK	ATK[+369.147075]EQLK	ATK[+369.1]EQLK:3	532256	22452	FALSE	79.7776
S4_22_10_76.raw	176	Donors	B2_04	sp|P02768|ALBU_HUMAN	ATK[+369.1]EQLK	ATK[+369.147075]EQLK	ATK[+369.1]EQLK:3	698888	19747	FALSE	104.753
S4_22_10_77.raw	177	Donors	B2_05	sp|P02768|ALBU_HUMAN	ATK[+369.1]EQLK	ATK[+369.147075]EQLK	ATK[+369.1]EQLK:3	279873	23864	FALSE	41.949
S4_22_10_78.raw	178	Donors	B2_06	sp|P02768|ALBU_HUMAN	ATK[+369.1]EQLK	ATK[+369.147075]EQLK	ATK[+369.1]EQLK:3	452992	23849	FALSE	67.897
S4_22_10_79.raw	179	Donors	B2_07	sp|P02768|ALBU_HUMAN	ATK[+369.1]EQLK	ATK[+369.147075]EQLK	ATK[+369.1]EQLK:3	587889	13406	FALSE	88.1162
S4_22_10_81.raw	181	Donors	B2_08	sp|P02768|ALBU_HUMAN	ATK[+369.1]EQLK	ATK[+369.147075]EQLK	ATK[+369.1]EQLK:3	519091	20704	FALSE	77.8043
S4_22_10_82.raw	182	Donors	B2_09	sp|P02768|ALBU_HUMAN	ATK[+369.1]EQLK	ATK[+369.147075]EQLK	ATK[+369.1]EQLK:3	669687	11461	FALSE	100.377
S4_22_10_83.raw	183	Donors	B2_10	sp|P02768|ALBU_HUMAN	ATK[+369.1]EQLK	ATK[+369.147075]EQLK	ATK[+369.1]EQLK:3	455343	13739	FALSE	68.2494
S4_22_10_84.raw	184	Donors	B2_11	sp|P02768|ALBU_HUMAN	ATK[+369.1]EQLK	ATK[+369.147075]EQLK	ATK[+369.1]EQLK:3	483137	22296	FALSE	72.4153
S4_22_10_85.raw	185	Donors	B2_12	sp|P02768|ALBU_HUMAN	ATK[+369.1]EQLK	ATK[+369.147075]EQLK	ATK[+369.1]EQLK:3	788741	24494	FALSE	118.221
S4_22_10_86.raw	186	Donors	B2_13	sp|P02768|ALBU_HUMAN	ATK[+369.1]EQLK	ATK[+369.147075]EQLK	ATK[+369.1]EQLK:3	611702	12511	FALSE	91.6854
S4_22_10_87.raw	187	Donors	B2_14	sp|P02768|ALBU_HUMAN	ATK[+369.1]EQLK	ATK[+369.147075]EQLK	ATK[+369.1]EQLK:3	461861	13910	FALSE	69.2264
S4_22_10_88.raw	188	Donors	B2_15	sp|P02768|ALBU_HUMAN	ATK[+369.1]EQLK	ATK[+369.147075]EQLK	ATK[+369.1]EQLK:3	250784	18674	FALSE	37.5889
S4_22_10_89.raw	189	Donors	B2_16	sp|P02768|ALBU_HUMAN	ATK[+369.1]EQLK	ATK[+369.147075]EQLK	ATK[+369.1]EQLK:3	297919	15443	FALSE	44.6538
S4_22_10_90.raw	190	Donors	B2_17	sp|P02768|ALBU_HUMAN	ATK[+369.1]EQLK	ATK[+369.147075]EQLK	ATK[+369.1]EQLK:3	362734	17754	FALSE	54.3686
S4_22_10_92.raw	192	Donors	B2_18	sp|P02768|ALBU_HUMAN	ATK[+369.1]EQLK	ATK[+369.147075]EQLK	ATK[+369.1]EQLK:3	509166	13993	FALSE	76.3167
S4_22_10_93.raw	193	Donors	B2_19	sp|P02768|ALBU_HUMAN	ATK[+369.1]EQLK	ATK[+369.147075]EQLK	ATK[+369.1]EQLK:3	730127	13277	FALSE	109.436
S4_22_10_94.raw	194	Donors	B2_20	sp|P02768|ALBU_HUMAN	ATK[+369.1]EQLK	ATK[+369.147075]EQLK	ATK[+369.1]EQLK:3	198161	9839	FALSE	29.7015
S4_22_10_95.raw	195	Donors	B2_21	sp|P02768|ALBU_HUMAN	ATK[+369.1]EQLK	ATK[+369.147075]EQLK	ATK[+369.1]EQLK:3	474362	16935	FALSE	71.1001
S4_22_10_96.raw	196	Donors	B2_22	sp|P02768|ALBU_HUMAN	ATK[+369.1]EQLK	ATK[+369.147075]EQLK	ATK[+369.1]EQLK:3	616455	14366	FALSE	92.3978
S4_22_10_97.raw	197	Donors	B2_23	sp|P02768|ALBU_HUMAN	ATK[+369.1]EQLK	ATK[+369.147075]EQLK	ATK[+369.1]EQLK:3	669240	19296	FALSE	100.31
S4_22_10_98.raw	198	Donors	B2_24	sp|P02768|ALBU_HUMAN	ATK[+369.1]EQLK	ATK[+369.147075]EQLK	ATK[+369.1]EQLK:3	399629	7667	FALSE	59.8987
S4_22_10_99.raw	199	Donors	B2_25	sp|P02768|ALBU_HUMAN	ATK[+369.1]EQLK	ATK[+369.147075]EQLK	ATK[+369.1]EQLK:3	602958	10276	FALSE	90.3748
S4_22_10_100.raw	200	Donors	B2_26	sp|P02768|ALBU_HUMAN	ATK[+369.1]EQLK	ATK[+369.147075]EQLK	ATK[+369.1]EQLK:3	360180	10379	FALSE	53.9858
S4_22_10_101.raw	201	Donors	B2_27	sp|P02768|ALBU_HUMAN	ATK[+369.1]EQLK	ATK[+369.147075]EQLK	ATK[+369.1]EQLK:3	394114	12824	FALSE	59.0721
S4_22_10_103.raw	203	Donors	B2_28	sp|P02768|ALBU_HUMAN	ATK[+369.1]EQLK	ATK[+369.147075]EQLK	ATK[+369.1]EQLK:3	709883	9692	FALSE	106.401
S4_22_10_104.raw	204	Donors	B2_29	sp|P02768|ALBU_HUMAN	ATK[+369.1]EQLK	ATK[+369.147075]EQLK	ATK[+369.1]EQLK:3	356512	17255	FALSE	53.4361
S4_22_10_105.raw	205	Donors	B2_30	sp|P02768|ALBU_HUMAN	ATK[+369.1]EQLK	ATK[+369.147075]EQLK	ATK[+369.1]EQLK:3	401324	10939	FALSE	60.1527
S4_22_10_106.raw	206	Donors	B2_31	sp|P02768|ALBU_HUMAN	ATK[+369.1]EQLK	ATK[+369.147075]EQLK	ATK[+369.1]EQLK:3	552766	15633	FALSE	82.8517
S4_22_10_107.raw	207	Donors	B2_32	sp|P02768|ALBU_HUMAN	ATK[+369.1]EQLK	ATK[+369.147075]EQLK	ATK[+369.1]EQLK:3	196931	17413	FALSE	29.5171
S4_22_10_108.raw	208	Donors	B2_33	sp|P02768|ALBU_HUMAN	ATK[+369.1]EQLK	ATK[+369.147075]EQLK	ATK[+369.1]EQLK:3	205305	12831	FALSE	30.7723
S4_22_10_113.raw	213	Donors	B2_34	sp|P02768|ALBU_HUMAN	ATK[+369.1]EQLK	ATK[+369.147075]EQLK	ATK[+369.1]EQLK:3	214989	19697	FALSE	32.2238
S4_22_10_114.raw	214	Donors	B2_35	sp|P02768|ALBU_HUMAN	ATK[+369.1]EQLK	ATK[+369.147075]EQLK	ATK[+369.1]EQLK:3	278586	18321	FALSE	41.7561
S4_22_10_115.raw	215	NegCtrl	B1_NegCtrl_01	sp|P02768|ALBU_HUMAN	ATK[+369.1]EQLK	ATK[+369.147075]EQLK	ATK[+369.1]EQLK:3	8749	3980	FALSE	1.31135
S4_22_10_116.raw	216	NegCtrl	B1_NegCtrl_02	sp|P02768|ALBU_HUMAN	ATK[+369.1]EQLK	ATK[+369.147075]EQLK	ATK[+369.1]EQLK:3	5491	3483	FALSE	0.823022
S4_22_10_117.raw	217	NegCtrl	B2_NegCtrl_01	sp|P02768|ALBU_HUMAN	ATK[+369.1]EQLK	ATK[+369.147075]EQLK	ATK[+369.1]EQLK:3	7436	4653	FALSE	1.11455
S4_22_10_118.raw	218	NegCtrl	B2_NegCtrl_02	sp|P02768|ALBU_HUMAN	ATK[+369.1]EQLK	ATK[+369.147075]EQLK	ATK[+369.1]EQLK:3	5011	2383	FALSE	0.751077
S4_22_10_120.raw	220	Blank	Blank 01	sp|P02768|ALBU_HUMAN	ATK[+369.1]EQLK	ATK[+369.147075]EQLK	ATK[+369.1]EQLK:3	119	0	FALSE	0.0178364
S4_22_10_121.raw	221	Blank	Blank 02	sp|P02768|ALBU_HUMAN	ATK[+369.1]EQLK	ATK[+369.147075]EQLK	ATK[+369.1]EQLK:3	29	0	FALSE	0.00434669
S4_22_10_122.raw	222	Blank	Blank 03	sp|P02768|ALBU_HUMAN	ATK[+369.1]EQLK	ATK[+369.147075]EQLK	ATK[+369.1]EQLK:3	478	0	FALSE	0.0716454
S4_22_10_23.raw	123	SPQC B1	SPQC B1 1	sp|P02768|ALBU_HUMAN	DEGK[+312.1]ASSAK	DEGK[+312.089226]ASSAK	DEGK[+312.1]ASSAK:2	10165158	877141	FALSE	121.401
S4_22_10_24.raw	124	SPQC B1	SPQC B1 2	sp|P02768|ALBU_HUMAN	DEGK[+312.1]ASSAK	DEGK[+312.089226]ASSAK	DEGK[+312.1]ASSAK:2	8175514	360539	FALSE	97.6394
S4_22_10_25.raw	125	SPQC B1	SPQC B1 3	sp|P02768|ALBU_HUMAN	DEGK[+312.1]ASSAK	DEGK[+312.089226]ASSAK	DEGK[+312.1]ASSAK:2	9536035	788603	FALSE	113.888
S4_22_10_26.raw	126	SPQC B2	SPQC B2 1	sp|P02768|ALBU_HUMAN	DEGK[+312.1]ASSAK	DEGK[+312.089226]ASSAK	DEGK[+312.1]ASSAK:2	5486624	335310	FALSE	65.5262
S4_22_10_27.raw	127	SPQC B2	SPQC B2 2	sp|P02768|ALBU_HUMAN	DEGK[+312.1]ASSAK	DEGK[+312.089226]ASSAK	DEGK[+312.1]ASSAK:2	7392231	313000	FALSE	88.2847
S4_22_10_28.raw	128	SPQC B2	SPQC B2 3	sp|P02768|ALBU_HUMAN	DEGK[+312.1]ASSAK	DEGK[+312.089226]ASSAK	DEGK[+312.1]ASSAK:2	5976365	336499	FALSE	71.3751
S4_22_10_31.raw	131	RQC	RQC 01	sp|P02768|ALBU_HUMAN	DEGK[+312.1]ASSAK	DEGK[+312.089226]ASSAK	DEGK[+312.1]ASSAK:2	6777791	482534	FALSE	80.9465
S4_22_10_42.raw	142	RQC	RQC 02	sp|P02768|ALBU_HUMAN	DEGK[+312.1]ASSAK	DEGK[+312.089226]ASSAK	DEGK[+312.1]ASSAK:2	6171291	492121	FALSE	73.7031
S4_22_10_53.raw	153	RQC	RQC 03	sp|P02768|ALBU_HUMAN	DEGK[+312.1]ASSAK	DEGK[+312.089226]ASSAK	DEGK[+312.1]ASSAK:2	5951140	480485	FALSE	71.0739
S4_22_10_64.raw	164	RQC	RQC 04	sp|P02768|ALBU_HUMAN	DEGK[+312.1]ASSAK	DEGK[+312.089226]ASSAK	DEGK[+312.1]ASSAK:2	5885206	524548	FALSE	70.2864
S4_22_10_69.raw	169	RQC	RQC 05	sp|P02768|ALBU_HUMAN	DEGK[+312.1]ASSAK	DEGK[+312.089226]ASSAK	DEGK[+312.1]ASSAK:2	4808089	400536	FALSE	57.4225
S4_22_10_80.raw	180	RQC	RQC 06	sp|P02768|ALBU_HUMAN	DEGK[+312.1]ASSAK	DEGK[+312.089226]ASSAK	DEGK[+312.1]ASSAK:2	5575344	562644	FALSE	66.5858
S4_22_10_91.raw	191	RQC	RQC 07	sp|P02768|ALBU_HUMAN	DEGK[+312.1]ASSAK	DEGK[+312.089226]ASSAK	DEGK[+312.1]ASSAK:2	4909410	452593	FALSE	58.6326
S4_22_10_102.raw	202	RQC	RQC 08	sp|P02768|ALBU_HUMAN	DEGK[+312.1]ASSAK	DEGK[+312.089226]ASSAK	DEGK[+312.1]ASSAK:2	4499870	368469	FALSE	53.7415
S4_22_10_112.raw	212	RQC	RQC 09	sp|P02768|ALBU_HUMAN	DEGK[+312.1]ASSAK	DEGK[+312.089226]ASSAK	DEGK[+312.1]ASSAK:2	4460977	402077	FALSE	53.277
S4_22_10_119.raw	219	RQC	RQC 10	sp|P02768|ALBU_HUMAN	DEGK[+312.1]ASSAK	DEGK[+312.089226]ASSAK	DEGK[+312.1]ASSAK:2	3283821	262794	FALSE	39.2183
S4_22_10_32.raw	132	Donors	B1_01	sp|P02768|ALBU_HUMAN	DEGK[+312.1]ASSAK	DEGK[+312.089226]ASSAK	DEGK[+312.1]ASSAK:2	6747769	158070	FALSE	80.5879
S4_22_10_33.raw	133	Donors	B1_02	sp|P02768|ALBU_HUMAN	DEGK[+312.1]ASSAK	DEGK[+312.089226]ASSAK	DEGK[+312.1]ASSAK:2	13251423	445741	FALSE	158.26
S4_22_10_34.raw	134	Donors	B1_03	sp|P02768|ALBU_HUMAN	DEGK[+312.1]ASSAK	DEGK[+312.089226]ASSAK	DEGK[+312.1]ASSAK:2	9297083	725259	FALSE	111.034
S4_22_10_35.raw	135	Donors	B1_04	sp|P02768|ALBU_HUMAN	DEGK[+312.1]ASSAK	DEGK[+312.089226]ASSAK	DEGK[+312.1]ASSAK:2	6796007	463665	FALSE	81.164
S4_22_10_36.raw	136	Donors	B1_05	sp|P02768|ALBU_HUMAN	DEGK[+312.1]ASSAK	DEGK[+312.089226]ASSAK	DEGK[+312.1]ASSAK:2	8286612	333554	FALSE	98.9662
S4_22_10_37.raw	137	Donors	B1_06	sp|P02768|ALBU_HUMAN	DEGK[+312.1]ASSAK	DEGK[+312.089226]ASSAK	DEGK[+312.1]ASSAK:2	6711758	552857	FALSE	80.1579
S4_22_10_38.raw	138	Donors	B1_07	sp|P02768|ALBU_HUMAN	DEGK[+312.1]ASSAK	DEGK[+312.089226]ASSAK	DEGK[+312.1]ASSAK:2	8158269	769023	FALSE	97.4334
S4_22_10_39.raw	139	Donors	B1_08	sp|P02768|ALBU_HUMAN	DEGK[+312.1]ASSAK	DEGK[+312.089226]ASSAK	DEGK[+312.1]ASSAK:2	9317499	781320	FALSE	111.278
S4_22_10_40.raw	140	Donors	B1_09	sp|P02768|ALBU_HUMAN	DEGK[+312.1]ASSAK	DEGK[+312.089226]ASSAK	DEGK[+312.1]ASSAK:2	4363307	196021	FALSE	52.1105
S4_22_10_41.raw	141	Donors	B1_10	sp|P02768|ALBU_HUMAN	DEGK[+312.1]ASSAK	DEGK[+312.089226]ASSAK	DEGK[+312.1]ASSAK:2	8586384	715781	FALSE	102.546
S4_22_10_43.raw	143	Donors	B1_11	sp|P02768|ALBU_HUMAN	DEGK[+312.1]ASSAK	DEGK[+312.089226]ASSAK	DEGK[+312.1]ASSAK:2	8678815	425535	FALSE	103.65
S4_22_10_44.raw	144	Donors	B1_12	sp|P02768|ALBU_HUMAN	DEGK[+312.1]ASSAK	DEGK[+312.089226]ASSAK	DEGK[+312.1]ASSAK:2	3373923	249405	FALSE	40.2944
S4_22_10_45.raw	145	Donors	B1_13	sp|P02768|ALBU_HUMAN	DEGK[+312.1]ASSAK	DEGK[+312.089226]ASSAK	DEGK[+312.1]ASSAK:2	9250337	477930	FALSE	110.476
S4_22_10_46.raw	146	Donors	B1_14	sp|P02768|ALBU_HUMAN	DEGK[+312.1]ASSAK	DEGK[+312.089226]ASSAK	DEGK[+312.1]ASSAK:2	7026244	671504	FALSE	83.9137
S4_22_10_47.raw	147	Donors	B1_15	sp|P02768|ALBU_HUMAN	DEGK[+312.1]ASSAK	DEGK[+312.089226]ASSAK	DEGK[+312.1]ASSAK:2	6718827	231146	FALSE	80.2423
S4_22_10_48.raw	148	Donors	B1_16	sp|P02768|ALBU_HUMAN	DEGK[+312.1]ASSAK	DEGK[+312.089226]ASSAK	DEGK[+312.1]ASSAK:2	6113948	506348	FALSE	73.0183
S4_22_10_49.raw	149	Donors	B1_17	sp|P02768|ALBU_HUMAN	DEGK[+312.1]ASSAK	DEGK[+312.089226]ASSAK	DEGK[+312.1]ASSAK:2	8924051	723692	FALSE	106.579
S4_22_10_50.raw	150	Donors	B1_18	sp|P02768|ALBU_HUMAN	DEGK[+312.1]ASSAK	DEGK[+312.089226]ASSAK	DEGK[+312.1]ASSAK:2	5524050	367923	FALSE	65.9732
S4_22_10_51.raw	151	Donors	B1_19	sp|P02768|ALBU_HUMAN	DEGK[+312.1]ASSAK	DEGK[+312.089226]ASSAK	DEGK[+312.1]ASSAK:2	4730076	488887	FALSE	56.4908
S4_22_10_52.raw	152	Donors	B1_20	sp|P02768|ALBU_HUMAN	DEGK[+312.1]ASSAK	DEGK[+312.089226]ASSAK	DEGK[+312.1]ASSAK:2	9135036	697378	FALSE	109.099
S4_22_10_54.raw	154	Donors	B1_21	sp|P02768|ALBU_HUMAN	DEGK[+312.1]ASSAK	DEGK[+312.089226]ASSAK	DEGK[+312.1]ASSAK:2	10057120	777698	FALSE	120.111
S4_22_10_55.raw	155	Donors	B1_22	sp|P02768|ALBU_HUMAN	DEGK[+312.1]ASSAK	DEGK[+312.089226]ASSAK	DEGK[+312.1]ASSAK:2	7489197	157854	FALSE	89.4427
S4_22_10_57.raw	157	Donors	B1_24	sp|P02768|ALBU_HUMAN	DEGK[+312.1]ASSAK	DEGK[+312.089226]ASSAK	DEGK[+312.1]ASSAK:2	6037283	382266	FALSE	72.1027
S4_22_10_58.raw	158	Donors	B1_25	sp|P02768|ALBU_HUMAN	DEGK[+312.1]ASSAK	DEGK[+312.089226]ASSAK	DEGK[+312.1]ASSAK:2	6542638	584890	FALSE	78.1381
S4_22_10_59.raw	159	Donors	B1_26	sp|P02768|ALBU_HUMAN	DEGK[+312.1]ASSAK	DEGK[+312.089226]ASSAK	DEGK[+312.1]ASSAK:2	6855321	561590	FALSE	81.8724
S4_22_10_60.raw	160	Donors	B1_27	sp|P02768|ALBU_HUMAN	DEGK[+312.1]ASSAK	DEGK[+312.089226]ASSAK	DEGK[+312.1]ASSAK:2	7519142	317474	FALSE	89.8004
S4_22_10_61.raw	161	Donors	B1_28	sp|P02768|ALBU_HUMAN	DEGK[+312.1]ASSAK	DEGK[+312.089226]ASSAK	DEGK[+312.1]ASSAK:2	7305866	447750	FALSE	87.2532
S4_22_10_62.raw	162	Donors	B1_29	sp|P02768|ALBU_HUMAN	DEGK[+312.1]ASSAK	DEGK[+312.089226]ASSAK	DEGK[+312.1]ASSAK:2	8679112	373519	FALSE	103.654
S4_22_10_63.raw	163	Donors	B1_30	sp|P02768|ALBU_HUMAN	DEGK[+312.1]ASSAK	DEGK[+312.089226]ASSAK	DEGK[+312.1]ASSAK:2	10408001	437165	FALSE	124.302
S4_22_10_65.raw	165	Donors	B1_31	sp|P02768|ALBU_HUMAN	DEGK[+312.1]ASSAK	DEGK[+312.089226]ASSAK	DEGK[+312.1]ASSAK:2	6024338	300302	FALSE	71.9481
S4_22_10_66.raw	166	Donors	B1_32	sp|P02768|ALBU_HUMAN	DEGK[+312.1]ASSAK	DEGK[+312.089226]ASSAK	DEGK[+312.1]ASSAK:2	5593057	487704	FALSE	66.7973
S4_22_10_67.raw	167	Donors	B1_33	sp|P02768|ALBU_HUMAN	DEGK[+312.1]ASSAK	DEGK[+312.089226]ASSAK	DEGK[+312.1]ASSAK:2	5936894	301629	FALSE	70.9037
S4_22_10_68.raw	168	Donors	B1_34	sp|P02768|ALBU_HUMAN	DEGK[+312.1]ASSAK	DEGK[+312.089226]ASSAK	DEGK[+312.1]ASSAK:2	6599254	279596	FALSE	78.8142
S4_22_10_73.raw	173	Donors	B2_01	sp|P02768|ALBU_HUMAN	DEGK[+312.1]ASSAK	DEGK[+312.089226]ASSAK	DEGK[+312.1]ASSAK:2	7126611	607374	FALSE	85.1124
S4_22_10_74.raw	174	Donors	B2_02	sp|P02768|ALBU_HUMAN	DEGK[+312.1]ASSAK	DEGK[+312.089226]ASSAK	DEGK[+312.1]ASSAK:2	6013720	516738	FALSE	71.8213
S4_22_10_75.raw	175	Donors	B2_03	sp|P02768|ALBU_HUMAN	DEGK[+312.1]ASSAK	DEGK[+312.089226]ASSAK	DEGK[+312.1]ASSAK:2	5132667	312386	FALSE	61.2989
S4_22_10_76.raw	176	Donors	B2_04	sp|P02768|ALBU_HUMAN	DEGK[+312.1]ASSAK	DEGK[+312.089226]ASSAK	DEGK[+312.1]ASSAK:2	5264048	313772	FALSE	62.868
S4_22_10_77.raw	177	Donors	B2_05	sp|P02768|ALBU_HUMAN	DEGK[+312.1]ASSAK	DEGK[+312.089226]ASSAK	DEGK[+312.1]ASSAK:2	1788704	374395	FALSE	21.3623
S4_22_10_78.raw	178	Donors	B2_06	sp|P02768|ALBU_HUMAN	DEGK[+312.1]ASSAK	DEGK[+312.089226]ASSAK	DEGK[+312.1]ASSAK:2	5202655	355230	FALSE	62.1348
S4_22_10_79.raw	179	Donors	B2_07	sp|P02768|ALBU_HUMAN	DEGK[+312.1]ASSAK	DEGK[+312.089226]ASSAK	DEGK[+312.1]ASSAK:2	6259768	458114	FALSE	74.7598
S4_22_10_81.raw	181	Donors	B2_08	sp|P02768|ALBU_HUMAN	DEGK[+312.1]ASSAK	DEGK[+312.089226]ASSAK	DEGK[+312.1]ASSAK:2	7278813	322706	FALSE	86.9301
S4_22_10_82.raw	182	Donors	B2_09	sp|P02768|ALBU_HUMAN	DEGK[+312.1]ASSAK	DEGK[+312.089226]ASSAK	DEGK[+312.1]ASSAK:2	9181315	338539	FALSE	109.652
S4_22_10_83.raw	183	Donors	B2_10	sp|P02768|ALBU_HUMAN	DEGK[+312.1]ASSAK	DEGK[+312.089226]ASSAK	DEGK[+312.1]ASSAK:2	4528774	194013	FALSE	54.0867
S4_22_10_84.raw	184	Donors	B2_11	sp|P02768|ALBU_HUMAN	DEGK[+312.1]ASSAK	DEGK[+312.089226]ASSAK	DEGK[+312.1]ASSAK:2	6375509	308292	FALSE	76.1421
S4_22_10_85.raw	185	Donors	B2_12	sp|P02768|ALBU_HUMAN	DEGK[+312.1]ASSAK	DEGK[+312.089226]ASSAK	DEGK[+312.1]ASSAK:2	5443084	271866	FALSE	65.0062
S4_22_10_86.raw	186	Donors	B2_13	sp|P02768|ALBU_HUMAN	DEGK[+312.1]ASSAK	DEGK[+312.089226]ASSAK	DEGK[+312.1]ASSAK:2	6084554	287090	FALSE	72.6672
S4_22_10_87.raw	187	Donors	B2_14	sp|P02768|ALBU_HUMAN	DEGK[+312.1]ASSAK	DEGK[+312.089226]ASSAK	DEGK[+312.1]ASSAK:2	5819449	299121	FALSE	69.5011
S4_22_10_88.raw	188	Donors	B2_15	sp|P02768|ALBU_HUMAN	DEGK[+312.1]ASSAK	DEGK[+312.089226]ASSAK	DEGK[+312.1]ASSAK:2	2275804	186652	FALSE	27.1797
S4_22_10_89.raw	189	Donors	B2_16	sp|P02768|ALBU_HUMAN	DEGK[+312.1]ASSAK	DEGK[+312.089226]ASSAK	DEGK[+312.1]ASSAK:2	1853139	296130	FALSE	22.1319
S4_22_10_90.raw	190	Donors	B2_17	sp|P02768|ALBU_HUMAN	DEGK[+312.1]ASSAK	DEGK[+312.089226]ASSAK	DEGK[+312.1]ASSAK:2	3453840	411575	FALSE	41.2489
S4_22_10_92.raw	192	Donors	B2_18	sp|P02768|ALBU_HUMAN	DEGK[+312.1]ASSAK	DEGK[+312.089226]ASSAK	DEGK[+312.1]ASSAK:2	5070429	265094	FALSE	60.5556
S4_22_10_93.raw	193	Donors	B2_19	sp|P02768|ALBU_HUMAN	DEGK[+312.1]ASSAK	DEGK[+312.089226]ASSAK	DEGK[+312.1]ASSAK:2	5258371	156663	FALSE	62.8002
S4_22_10_94.raw	194	Donors	B2_20	sp|P02768|ALBU_HUMAN	DEGK[+312.1]ASSAK	DEGK[+312.089226]ASSAK	DEGK[+312.1]ASSAK:2	1081255	111845	FALSE	12.9133
S4_22_10_95.raw	195	Donors	B2_21	sp|P02768|ALBU_HUMAN	DEGK[+312.1]ASSAK	DEGK[+312.089226]ASSAK	DEGK[+312.1]ASSAK:2	4864604	222067	FALSE	58.0975
S4_22_10_96.raw	196	Donors	B2_22	sp|P02768|ALBU_HUMAN	DEGK[+312.1]ASSAK	DEGK[+312.089226]ASSAK	DEGK[+312.1]ASSAK:2	8024550	355151	FALSE	95.8364
S4_22_10_97.raw	197	Donors	B2_23	sp|P02768|ALBU_HUMAN	DEGK[+312.1]ASSAK	DEGK[+312.089226]ASSAK	DEGK[+312.1]ASSAK:2	6315252	270988	FALSE	75.4224
S4_22_10_98.raw	198	Donors	B2_24	sp|P02768|ALBU_HUMAN	DEGK[+312.1]ASSAK	DEGK[+312.089226]ASSAK	DEGK[+312.1]ASSAK:2	5101983	206643	FALSE	60.9325
S4_22_10_99.raw	199	Donors	B2_25	sp|P02768|ALBU_HUMAN	DEGK[+312.1]ASSAK	DEGK[+312.089226]ASSAK	DEGK[+312.1]ASSAK:2	6835296	280924	FALSE	81.6333
S4_22_10_100.raw	200	Donors	B2_26	sp|P02768|ALBU_HUMAN	DEGK[+312.1]ASSAK	DEGK[+312.089226]ASSAK	DEGK[+312.1]ASSAK:2	3704085	262843	FALSE	44.2375
S4_22_10_101.raw	201	Donors	B2_27	sp|P02768|ALBU_HUMAN	DEGK[+312.1]ASSAK	DEGK[+312.089226]ASSAK	DEGK[+312.1]ASSAK:2	6597779	263255	FALSE	78.7966
S4_22_10_103.raw	203	Donors	B2_28	sp|P02768|ALBU_HUMAN	DEGK[+312.1]ASSAK	DEGK[+312.089226]ASSAK	DEGK[+312.1]ASSAK:2	7625548	337155	FALSE	91.0712
S4_22_10_104.raw	204	Donors	B2_29	sp|P02768|ALBU_HUMAN	DEGK[+312.1]ASSAK	DEGK[+312.089226]ASSAK	DEGK[+312.1]ASSAK:2	2998963	174526	FALSE	35.8163
S4_22_10_105.raw	205	Donors	B2_30	sp|P02768|ALBU_HUMAN	DEGK[+312.1]ASSAK	DEGK[+312.089226]ASSAK	DEGK[+312.1]ASSAK:2	3835002	290151	FALSE	45.801
S4_22_10_106.raw	206	Donors	B2_31	sp|P02768|ALBU_HUMAN	DEGK[+312.1]ASSAK	DEGK[+312.089226]ASSAK	DEGK[+312.1]ASSAK:2	6103368	246977	FALSE	72.8919
S4_22_10_107.raw	207	Donors	B2_32	sp|P02768|ALBU_HUMAN	DEGK[+312.1]ASSAK	DEGK[+312.089226]ASSAK	DEGK[+312.1]ASSAK:2	1828847	230990	FALSE	21.8417
S4_22_10_108.raw	208	Donors	B2_33	sp|P02768|ALBU_HUMAN	DEGK[+312.1]ASSAK	DEGK[+312.089226]ASSAK	DEGK[+312.1]ASSAK:2	1467516	130807	FALSE	17.5264
S4_22_10_113.raw	213	Donors	B2_34	sp|P02768|ALBU_HUMAN	DEGK[+312.1]ASSAK	DEGK[+312.089226]ASSAK	DEGK[+312.1]ASSAK:2	1184146	154072	FALSE	14.1421
S4_22_10_114.raw	214	Donors	B2_35	sp|P02768|ALBU_HUMAN	DEGK[+312.1]ASSAK	DEGK[+312.089226]ASSAK	DEGK[+312.1]ASSAK:2	847376	150957	FALSE	10.1201
S4_22_10_115.raw	215	NegCtrl	B1_NegCtrl_01	sp|P02768|ALBU_HUMAN	DEGK[+312.1]ASSAK	DEGK[+312.089226]ASSAK	DEGK[+312.1]ASSAK:2	90898	67132	FALSE	1.08559
S4_22_10_116.raw	216	NegCtrl	B1_NegCtrl_02	sp|P02768|ALBU_HUMAN	DEGK[+312.1]ASSAK	DEGK[+312.089226]ASSAK	DEGK[+312.1]ASSAK:2	64231	50493	FALSE	0.767104
S4_22_10_117.raw	217	NegCtrl	B2_NegCtrl_01	sp|P02768|ALBU_HUMAN	DEGK[+312.1]ASSAK	DEGK[+312.089226]ASSAK	DEGK[+312.1]ASSAK:2	97897	62755	FALSE	1.16917
S4_22_10_118.raw	218	NegCtrl	B2_NegCtrl_02	sp|P02768|ALBU_HUMAN	DEGK[+312.1]ASSAK	DEGK[+312.089226]ASSAK	DEGK[+312.1]ASSAK:2	81901	47832	FALSE	0.978136
S4_22_10_120.raw	220	Blank	Blank 01	sp|P02768|ALBU_HUMAN	DEGK[+312.1]ASSAK	DEGK[+312.089226]ASSAK	DEGK[+312.1]ASSAK:2	4854	2833	FALSE	0.0579708
S4_22_10_121.raw	221	Blank	Blank 02	sp|P02768|ALBU_HUMAN	DEGK[+312.1]ASSAK	DEGK[+312.089226]ASSAK	DEGK[+312.1]ASSAK:2	3927	553	FALSE	0.0468998
S4_22_10_122.raw	222	Blank	Blank 03	sp|P02768|ALBU_HUMAN	DEGK[+312.1]ASSAK	DEGK[+312.089226]ASSAK	DEGK[+312.1]ASSAK:2	3206	1126	FALSE	0.0382889
S4_22_10_23.raw	123	SPQC B1	SPQC B1 1	sp|P02768|ALBU_HUMAN	DAHK[+312.1]SEVAHR	DAHK[+312.089226]SEVAHR	DAHK[+312.1]SEVAHR:3	5646458	345572	FALSE	121.736
S4_22_10_24.raw	124	SPQC B1	SPQC B1 2	sp|P02768|ALBU_HUMAN	DAHK[+312.1]SEVAHR	DAHK[+312.089226]SEVAHR	DAHK[+312.1]SEVAHR:3	4592009	285283	FALSE	99.0025
S4_22_10_25.raw	125	SPQC B1	SPQC B1 3	sp|P02768|ALBU_HUMAN	DAHK[+312.1]SEVAHR	DAHK[+312.089226]SEVAHR	DAHK[+312.1]SEVAHR:3	5633072	270335	FALSE	121.448
S4_22_10_26.raw	126	SPQC B2	SPQC B2 1	sp|P02768|ALBU_HUMAN	DAHK[+312.1]SEVAHR	DAHK[+312.089226]SEVAHR	DAHK[+312.1]SEVAHR:3	3007845	200558	FALSE	64.8484
S4_22_10_27.raw	127	SPQC B2	SPQC B2 2	sp|P02768|ALBU_HUMAN	DAHK[+312.1]SEVAHR	DAHK[+312.089226]SEVAHR	DAHK[+312.1]SEVAHR:3	2972453	953956	FALSE	64.0853
S4_22_10_28.raw	128	SPQC B2	SPQC B2 3	sp|P02768|ALBU_HUMAN	DAHK[+312.1]SEVAHR	DAHK[+312.089226]SEVAHR	DAHK[+312.1]SEVAHR:3	2741725	406649	FALSE	59.1109
S4_22_10_31.raw	131	RQC	RQC 01	sp|P02768|ALBU_HUMAN	DAHK[+312.1]SEVAHR	DAHK[+312.089226]SEVAHR	DAHK[+312.1]SEVAHR:3	4119539	207622	FALSE	88.8162
S4_22_10_42.raw	142	RQC	RQC 02	sp|P02768|ALBU_HUMAN	DAHK[+312.1]SEVAHR	DAHK[+312.089226]SEVAHR	DAHK[+312.1]SEVAHR:3	3676210	115288	FALSE	79.2581
S4_22_10_53.raw	153	RQC	RQC 03	sp|P02768|ALBU_HUMAN	DAHK[+312.1]SEVAHR	DAHK[+312.089226]SEVAHR	DAHK[+312.1]SEVAHR:3	3401023	90835	FALSE	73.3252
S4_22_10_64.raw	164	RQC	RQC 04	sp|P02768|ALBU_HUMAN	DAHK[+312.1]SEVAHR	DAHK[+312.089226]SEVAHR	DAHK[+312.1]SEVAHR:3	2962830	138495	FALSE	63.8778
S4_22_10_69.raw	169	RQC	RQC 05	sp|P02768|ALBU_HUMAN	DAHK[+312.1]SEVAHR	DAHK[+312.089226]SEVAHR	DAHK[+312.1]SEVAHR:3	2792049	99100	FALSE	60.1958
S4_22_10_80.raw	180	RQC	RQC 06	sp|P02768|ALBU_HUMAN	DAHK[+312.1]SEVAHR	DAHK[+312.089226]SEVAHR	DAHK[+312.1]SEVAHR:3	2707433	107581	FALSE	58.3715
S4_22_10_91.raw	191	RQC	RQC 07	sp|P02768|ALBU_HUMAN	DAHK[+312.1]SEVAHR	DAHK[+312.089226]SEVAHR	DAHK[+312.1]SEVAHR:3	2559748	103894	FALSE	55.1875
S4_22_10_102.raw	202	RQC	RQC 08	sp|P02768|ALBU_HUMAN	DAHK[+312.1]SEVAHR	DAHK[+312.089226]SEVAHR	DAHK[+312.1]SEVAHR:3	2656144	136977	FALSE	57.2658
S4_22_10_112.raw	212	RQC	RQC 09	sp|P02768|ALBU_HUMAN	DAHK[+312.1]SEVAHR	DAHK[+312.089226]SEVAHR	DAHK[+312.1]SEVAHR:3	2616842	99930	FALSE	56.4184
S4_22_10_119.raw	219	RQC	RQC 10	sp|P02768|ALBU_HUMAN	DAHK[+312.1]SEVAHR	DAHK[+312.089226]SEVAHR	DAHK[+312.1]SEVAHR:3	2032523	82908	FALSE	43.8207
S4_22_10_32.raw	132	Donors	B1_01	sp|P02768|ALBU_HUMAN	DAHK[+312.1]SEVAHR	DAHK[+312.089226]SEVAHR	DAHK[+312.1]SEVAHR:3	5142751	180392	FALSE	110.876
S4_22_10_33.raw	133	Donors	B1_02	sp|P02768|ALBU_HUMAN	DAHK[+312.1]SEVAHR	DAHK[+312.089226]SEVAHR	DAHK[+312.1]SEVAHR:3	4779508	184132	FALSE	103.045
S4_22_10_34.raw	134	Donors	B1_03	sp|P02768|ALBU_HUMAN	DAHK[+312.1]SEVAHR	DAHK[+312.089226]SEVAHR	DAHK[+312.1]SEVAHR:3	4508319	258470	FALSE	97.1982
S4_22_10_35.raw	135	Donors	B1_04	sp|P02768|ALBU_HUMAN	DAHK[+312.1]SEVAHR	DAHK[+312.089226]SEVAHR	DAHK[+312.1]SEVAHR:3	5519579	249591	FALSE	119.001
S4_22_10_36.raw	136	Donors	B1_05	sp|P02768|ALBU_HUMAN	DAHK[+312.1]SEVAHR	DAHK[+312.089226]SEVAHR	DAHK[+312.1]SEVAHR:3	5481255	220280	FALSE	118.174
S4_22_10_37.raw	137	Donors	B1_06	sp|P02768|ALBU_HUMAN	DAHK[+312.1]SEVAHR	DAHK[+312.089226]SEVAHR	DAHK[+312.1]SEVAHR:3	4295756	220740	FALSE	92.6154
S4_22_10_38.raw	138	Donors	B1_07	sp|P02768|ALBU_HUMAN	DAHK[+312.1]SEVAHR	DAHK[+312.089226]SEVAHR	DAHK[+312.1]SEVAHR:3	4825005	186993	FALSE	104.026
S4_22_10_39.raw	139	Donors	B1_08	sp|P02768|ALBU_HUMAN	DAHK[+312.1]SEVAHR	DAHK[+312.089226]SEVAHR	DAHK[+312.1]SEVAHR:3	5247004	160642	FALSE	113.124
S4_22_10_40.raw	140	Donors	B1_09	sp|P02768|ALBU_HUMAN	DAHK[+312.1]SEVAHR	DAHK[+312.089226]SEVAHR	DAHK[+312.1]SEVAHR:3	5366448	239770	FALSE	115.699
S4_22_10_41.raw	141	Donors	B1_10	sp|P02768|ALBU_HUMAN	DAHK[+312.1]SEVAHR	DAHK[+312.089226]SEVAHR	DAHK[+312.1]SEVAHR:3	3965832	188433	FALSE	85.5023
S4_22_10_43.raw	143	Donors	B1_11	sp|P02768|ALBU_HUMAN	DAHK[+312.1]SEVAHR	DAHK[+312.089226]SEVAHR	DAHK[+312.1]SEVAHR:3	4624465	169590	FALSE	99.7023
S4_22_10_44.raw	144	Donors	B1_12	sp|P02768|ALBU_HUMAN	DAHK[+312.1]SEVAHR	DAHK[+312.089226]SEVAHR	DAHK[+312.1]SEVAHR:3	3835869	170257	FALSE	82.7003
S4_22_10_45.raw	145	Donors	B1_13	sp|P02768|ALBU_HUMAN	DAHK[+312.1]SEVAHR	DAHK[+312.089226]SEVAHR	DAHK[+312.1]SEVAHR:3	4449765	165726	FALSE	95.9358
S4_22_10_46.raw	146	Donors	B1_14	sp|P02768|ALBU_HUMAN	DAHK[+312.1]SEVAHR	DAHK[+312.089226]SEVAHR	DAHK[+312.1]SEVAHR:3	5024583	179352	FALSE	108.329
S4_22_10_47.raw	147	Donors	B1_15	sp|P02768|ALBU_HUMAN	DAHK[+312.1]SEVAHR	DAHK[+312.089226]SEVAHR	DAHK[+312.1]SEVAHR:3	5217743	202744	FALSE	112.493
S4_22_10_48.raw	148	Donors	B1_16	sp|P02768|ALBU_HUMAN	DAHK[+312.1]SEVAHR	DAHK[+312.089226]SEVAHR	DAHK[+312.1]SEVAHR:3	4520163	227615	FALSE	97.4535
S4_22_10_49.raw	149	Donors	B1_17	sp|P02768|ALBU_HUMAN	DAHK[+312.1]SEVAHR	DAHK[+312.089226]SEVAHR	DAHK[+312.1]SEVAHR:3	4391670	230620	FALSE	94.6833
S4_22_10_50.raw	150	Donors	B1_18	sp|P02768|ALBU_HUMAN	DAHK[+312.1]SEVAHR	DAHK[+312.089226]SEVAHR	DAHK[+312.1]SEVAHR:3	3884327	87111	FALSE	83.7451
S4_22_10_51.raw	151	Donors	B1_19	sp|P02768|ALBU_HUMAN	DAHK[+312.1]SEVAHR	DAHK[+312.089226]SEVAHR	DAHK[+312.1]SEVAHR:3	3628596	144442	FALSE	78.2316
S4_22_10_52.raw	152	Donors	B1_20	sp|P02768|ALBU_HUMAN	DAHK[+312.1]SEVAHR	DAHK[+312.089226]SEVAHR	DAHK[+312.1]SEVAHR:3	4628930	177704	FALSE	99.7985
S4_22_10_54.raw	154	Donors	B1_21	sp|P02768|ALBU_HUMAN	DAHK[+312.1]SEVAHR	DAHK[+312.089226]SEVAHR	DAHK[+312.1]SEVAHR:3	2463654	103156	FALSE	53.1157
S4_22_10_55.raw	155	Donors	B1_22	sp|P02768|ALBU_HUMAN	DAHK[+312.1]SEVAHR	DAHK[+312.089226]SEVAHR	DAHK[+312.1]SEVAHR:3	5390632	294352	FALSE	116.221
S4_22_10_57.raw	157	Donors	B1_24	sp|P02768|ALBU_HUMAN	DAHK[+312.1]SEVAHR	DAHK[+312.089226]SEVAHR	DAHK[+312.1]SEVAHR:3	3784618	354765	FALSE	81.5954
S4_22_10_58.raw	158	Donors	B1_25	sp|P02768|ALBU_HUMAN	DAHK[+312.1]SEVAHR	DAHK[+312.089226]SEVAHR	DAHK[+312.1]SEVAHR:3	4489560	155039	FALSE	96.7937
S4_22_10_59.raw	159	Donors	B1_26	sp|P02768|ALBU_HUMAN	DAHK[+312.1]SEVAHR	DAHK[+312.089226]SEVAHR	DAHK[+312.1]SEVAHR:3	4221656	98193	FALSE	91.0178
S4_22_10_60.raw	160	Donors	B1_27	sp|P02768|ALBU_HUMAN	DAHK[+312.1]SEVAHR	DAHK[+312.089226]SEVAHR	DAHK[+312.1]SEVAHR:3	3051612	94846	FALSE	65.792
S4_22_10_61.raw	161	Donors	B1_28	sp|P02768|ALBU_HUMAN	DAHK[+312.1]SEVAHR	DAHK[+312.089226]SEVAHR	DAHK[+312.1]SEVAHR:3	3954602	151247	FALSE	85.2602
S4_22_10_62.raw	162	Donors	B1_29	sp|P02768|ALBU_HUMAN	DAHK[+312.1]SEVAHR	DAHK[+312.089226]SEVAHR	DAHK[+312.1]SEVAHR:3	4549385	143004	FALSE	98.0836
S4_22_10_63.raw	163	Donors	B1_30	sp|P02768|ALBU_HUMAN	DAHK[+312.1]SEVAHR	DAHK[+312.089226]SEVAHR	DAHK[+312.1]SEVAHR:3	4109205	141462	FALSE	88.5934
S4_22_10_65.raw	165	Donors	B1_31	sp|P02768|ALBU_HUMAN	DAHK[+312.1]SEVAHR	DAHK[+312.089226]SEVAHR	DAHK[+312.1]SEVAHR:3	5427854	113395	FALSE	117.023
S4_22_10_66.raw	166	Donors	B1_32	sp|P02768|ALBU_HUMAN	DAHK[+312.1]SEVAHR	DAHK[+312.089226]SEVAHR	DAHK[+312.1]SEVAHR:3	2909062	132450	FALSE	62.7186
S4_22_10_67.raw	167	Donors	B1_33	sp|P02768|ALBU_HUMAN	DAHK[+312.1]SEVAHR	DAHK[+312.089226]SEVAHR	DAHK[+312.1]SEVAHR:3	3814084	196958	FALSE	82.2307
S4_22_10_68.raw	168	Donors	B1_34	sp|P02768|ALBU_HUMAN	DAHK[+312.1]SEVAHR	DAHK[+312.089226]SEVAHR	DAHK[+312.1]SEVAHR:3	4666122	154010	FALSE	100.6
S4_22_10_73.raw	173	Donors	B2_01	sp|P02768|ALBU_HUMAN	DAHK[+312.1]SEVAHR	DAHK[+312.089226]SEVAHR	DAHK[+312.1]SEVAHR:3	3114226	164375	FALSE	67.1419
S4_22_10_74.raw	174	Donors	B2_02	sp|P02768|ALBU_HUMAN	DAHK[+312.1]SEVAHR	DAHK[+312.089226]SEVAHR	DAHK[+312.1]SEVAHR:3	2920534	147940	FALSE	62.966
S4_22_10_75.raw	175	Donors	B2_03	sp|P02768|ALBU_HUMAN	DAHK[+312.1]SEVAHR	DAHK[+312.089226]SEVAHR	DAHK[+312.1]SEVAHR:3	2783419	89427	FALSE	60.0098
S4_22_10_76.raw	176	Donors	B2_04	sp|P02768|ALBU_HUMAN	DAHK[+312.1]SEVAHR	DAHK[+312.089226]SEVAHR	DAHK[+312.1]SEVAHR:3	3169159	104385	FALSE	68.3262
S4_22_10_77.raw	177	Donors	B2_05	sp|P02768|ALBU_HUMAN	DAHK[+312.1]SEVAHR	DAHK[+312.089226]SEVAHR	DAHK[+312.1]SEVAHR:3	1891094	170330	FALSE	40.7715
S4_22_10_78.raw	178	Donors	B2_06	sp|P02768|ALBU_HUMAN	DAHK[+312.1]SEVAHR	DAHK[+312.089226]SEVAHR	DAHK[+312.1]SEVAHR:3	2664833	105335	FALSE	57.4531
S4_22_10_79.raw	179	Donors	B2_07	sp|P02768|ALBU_HUMAN	DAHK[+312.1]SEVAHR	DAHK[+312.089226]SEVAHR	DAHK[+312.1]SEVAHR:3	3078342	116541	FALSE	66.3683
S4_22_10_81.raw	181	Donors	B2_08	sp|P02768|ALBU_HUMAN	DAHK[+312.1]SEVAHR	DAHK[+312.089226]SEVAHR	DAHK[+312.1]SEVAHR:3	2619048	119382	FALSE	56.466
S4_22_10_82.raw	182	Donors	B2_09	sp|P02768|ALBU_HUMAN	DAHK[+312.1]SEVAHR	DAHK[+312.089226]SEVAHR	DAHK[+312.1]SEVAHR:3	1710646	99148	FALSE	36.8811
S4_22_10_83.raw	183	Donors	B2_10	sp|P02768|ALBU_HUMAN	DAHK[+312.1]SEVAHR	DAHK[+312.089226]SEVAHR	DAHK[+312.1]SEVAHR:3	3036181	134264	FALSE	65.4593
S4_22_10_84.raw	184	Donors	B2_11	sp|P02768|ALBU_HUMAN	DAHK[+312.1]SEVAHR	DAHK[+312.089226]SEVAHR	DAHK[+312.1]SEVAHR:3	1929162	74868	FALSE	41.5922
S4_22_10_85.raw	185	Donors	B2_12	sp|P02768|ALBU_HUMAN	DAHK[+312.1]SEVAHR	DAHK[+312.089226]SEVAHR	DAHK[+312.1]SEVAHR:3	3027434	98279	FALSE	65.2707
S4_22_10_86.raw	186	Donors	B2_13	sp|P02768|ALBU_HUMAN	DAHK[+312.1]SEVAHR	DAHK[+312.089226]SEVAHR	DAHK[+312.1]SEVAHR:3	3013484	175290	FALSE	64.9699
S4_22_10_87.raw	187	Donors	B2_14	sp|P02768|ALBU_HUMAN	DAHK[+312.1]SEVAHR	DAHK[+312.089226]SEVAHR	DAHK[+312.1]SEVAHR:3	3746395	164759	FALSE	80.7713
S4_22_10_88.raw	188	Donors	B2_15	sp|P02768|ALBU_HUMAN	DAHK[+312.1]SEVAHR	DAHK[+312.089226]SEVAHR	DAHK[+312.1]SEVAHR:3	861240	52913	FALSE	18.5681
S4_22_10_89.raw	189	Donors	B2_16	sp|P02768|ALBU_HUMAN	DAHK[+312.1]SEVAHR	DAHK[+312.089226]SEVAHR	DAHK[+312.1]SEVAHR:3	1343353	98706	FALSE	28.9623
S4_22_10_90.raw	190	Donors	B2_17	sp|P02768|ALBU_HUMAN	DAHK[+312.1]SEVAHR	DAHK[+312.089226]SEVAHR	DAHK[+312.1]SEVAHR:3	1531863	80208	FALSE	33.0266
S4_22_10_92.raw	192	Donors	B2_18	sp|P02768|ALBU_HUMAN	DAHK[+312.1]SEVAHR	DAHK[+312.089226]SEVAHR	DAHK[+312.1]SEVAHR:3	2819832	101885	FALSE	60.7948
S4_22_10_93.raw	193	Donors	B2_19	sp|P02768|ALBU_HUMAN	DAHK[+312.1]SEVAHR	DAHK[+312.089226]SEVAHR	DAHK[+312.1]SEVAHR:3	3599977	147339	FALSE	77.6146
S4_22_10_94.raw	194	Donors	B2_20	sp|P02768|ALBU_HUMAN	DAHK[+312.1]SEVAHR	DAHK[+312.089226]SEVAHR	DAHK[+312.1]SEVAHR:3	942315	79334	FALSE	20.3161
S4_22_10_95.raw	195	Donors	B2_21	sp|P02768|ALBU_HUMAN	DAHK[+312.1]SEVAHR	DAHK[+312.089226]SEVAHR	DAHK[+312.1]SEVAHR:3	2469149	77725	FALSE	53.2342
S4_22_10_96.raw	196	Donors	B2_22	sp|P02768|ALBU_HUMAN	DAHK[+312.1]SEVAHR	DAHK[+312.089226]SEVAHR	DAHK[+312.1]SEVAHR:3	3385212	117991	FALSE	72.9843
S4_22_10_97.raw	197	Donors	B2_23	sp|P02768|ALBU_HUMAN	DAHK[+312.1]SEVAHR	DAHK[+312.089226]SEVAHR	DAHK[+312.1]SEVAHR:3	2848136	84716	FALSE	61.4051
S4_22_10_98.raw	198	Donors	B2_24	sp|P02768|ALBU_HUMAN	DAHK[+312.1]SEVAHR	DAHK[+312.089226]SEVAHR	DAHK[+312.1]SEVAHR:3	2801362	67473	FALSE	60.3966
S4_22_10_99.raw	199	Donors	B2_25	sp|P02768|ALBU_HUMAN	DAHK[+312.1]SEVAHR	DAHK[+312.089226]SEVAHR	DAHK[+312.1]SEVAHR:3	2317387	74179	FALSE	49.9623
S4_22_10_100.raw	200	Donors	B2_26	sp|P02768|ALBU_HUMAN	DAHK[+312.1]SEVAHR	DAHK[+312.089226]SEVAHR	DAHK[+312.1]SEVAHR:3	2738572	116039	FALSE	59.0429
S4_22_10_101.raw	201	Donors	B2_27	sp|P02768|ALBU_HUMAN	DAHK[+312.1]SEVAHR	DAHK[+312.089226]SEVAHR	DAHK[+312.1]SEVAHR:3	2713732	98386	FALSE	58.5074
S4_22_10_103.raw	203	Donors	B2_28	sp|P02768|ALBU_HUMAN	DAHK[+312.1]SEVAHR	DAHK[+312.089226]SEVAHR	DAHK[+312.1]SEVAHR:3	2415861	70446	FALSE	52.0853
S4_22_10_104.raw	204	Donors	B2_29	sp|P02768|ALBU_HUMAN	DAHK[+312.1]SEVAHR	DAHK[+312.089226]SEVAHR	DAHK[+312.1]SEVAHR:3	3687130	204175	FALSE	79.4936
S4_22_10_105.raw	205	Donors	B2_30	sp|P02768|ALBU_HUMAN	DAHK[+312.1]SEVAHR	DAHK[+312.089226]SEVAHR	DAHK[+312.1]SEVAHR:3	2723937	84995	FALSE	58.7274
S4_22_10_106.raw	206	Donors	B2_31	sp|P02768|ALBU_HUMAN	DAHK[+312.1]SEVAHR	DAHK[+312.089226]SEVAHR	DAHK[+312.1]SEVAHR:3	3701561	111110	FALSE	79.8047
S4_22_10_107.raw	207	Donors	B2_32	sp|P02768|ALBU_HUMAN	DAHK[+312.1]SEVAHR	DAHK[+312.089226]SEVAHR	DAHK[+312.1]SEVAHR:3	888846	56134	FALSE	19.1633
S4_22_10_108.raw	208	Donors	B2_33	sp|P02768|ALBU_HUMAN	DAHK[+312.1]SEVAHR	DAHK[+312.089226]SEVAHR	DAHK[+312.1]SEVAHR:3	678651	46840	FALSE	14.6315
S4_22_10_113.raw	213	Donors	B2_34	sp|P02768|ALBU_HUMAN	DAHK[+312.1]SEVAHR	DAHK[+312.089226]SEVAHR	DAHK[+312.1]SEVAHR:3	898006	54091	FALSE	19.3608
S4_22_10_114.raw	214	Donors	B2_35	sp|P02768|ALBU_HUMAN	DAHK[+312.1]SEVAHR	DAHK[+312.089226]SEVAHR	DAHK[+312.1]SEVAHR:3	949875	86636	FALSE	20.4791
S4_22_10_115.raw	215	NegCtrl	B1_NegCtrl_01	sp|P02768|ALBU_HUMAN	DAHK[+312.1]SEVAHR	DAHK[+312.089226]SEVAHR	DAHK[+312.1]SEVAHR:3	48601	18773	FALSE	1.04782
S4_22_10_116.raw	216	NegCtrl	B1_NegCtrl_02	sp|P02768|ALBU_HUMAN	DAHK[+312.1]SEVAHR	DAHK[+312.089226]SEVAHR	DAHK[+312.1]SEVAHR:3	59410	16544	FALSE	1.28086
S4_22_10_117.raw	217	NegCtrl	B2_NegCtrl_01	sp|P02768|ALBU_HUMAN	DAHK[+312.1]SEVAHR	DAHK[+312.089226]SEVAHR	DAHK[+312.1]SEVAHR:3	48144	20311	FALSE	1.03797
S4_22_10_118.raw	218	NegCtrl	B2_NegCtrl_02	sp|P02768|ALBU_HUMAN	DAHK[+312.1]SEVAHR	DAHK[+312.089226]SEVAHR	DAHK[+312.1]SEVAHR:3	29376	17119	FALSE	0.633339
S4_22_10_120.raw	220	Blank	Blank 01	sp|P02768|ALBU_HUMAN	DAHK[+312.1]SEVAHR	DAHK[+312.089226]SEVAHR	DAHK[+312.1]SEVAHR:3	1612	0	FALSE	0.0347543
S4_22_10_121.raw	221	Blank	Blank 02	sp|P02768|ALBU_HUMAN	DAHK[+312.1]SEVAHR	DAHK[+312.089226]SEVAHR	DAHK[+312.1]SEVAHR:3	1243	0	FALSE	0.0267988
S4_22_10_122.raw	222	Blank	Blank 03	sp|P02768|ALBU_HUMAN	DAHK[+312.1]SEVAHR	DAHK[+312.089226]SEVAHR	DAHK[+312.1]SEVAHR:3	404	0	FALSE	0.00871013
S4_22_10_23.raw	123	SPQC B1	SPQC B1 1	sp|P02768|ALBU_HUMAN	ASSAK[+395.1]QR	ASSAK[+395.137573]QR	ASSAK[+395.1]QR:2	5100547	600476	FALSE	45.468
S4_22_10_24.raw	124	SPQC B1	SPQC B1 2	sp|P02768|ALBU_HUMAN	ASSAK[+395.1]QR	ASSAK[+395.137573]QR	ASSAK[+395.1]QR:2	4442164	490875	FALSE	39.599
S4_22_10_25.raw	125	SPQC B1	SPQC B1 3	sp|P02768|ALBU_HUMAN	ASSAK[+395.1]QR	ASSAK[+395.137573]QR	ASSAK[+395.1]QR:2	4594696	617771	FALSE	40.9587
S4_22_10_26.raw	126	SPQC B2	SPQC B2 1	sp|P02768|ALBU_HUMAN	ASSAK[+395.1]QR	ASSAK[+395.137573]QR	ASSAK[+395.1]QR:2	4655045	374797	FALSE	41.4967
S4_22_10_27.raw	127	SPQC B2	SPQC B2 2	sp|P02768|ALBU_HUMAN	ASSAK[+395.1]QR	ASSAK[+395.137573]QR	ASSAK[+395.1]QR:2	5186483	486067	FALSE	46.2341
S4_22_10_28.raw	128	SPQC B2	SPQC B2 3	sp|P02768|ALBU_HUMAN	ASSAK[+395.1]QR	ASSAK[+395.137573]QR	ASSAK[+395.1]QR:2	4595447	370656	FALSE	40.9654
S4_22_10_31.raw	131	RQC	RQC 01	sp|P02768|ALBU_HUMAN	ASSAK[+395.1]QR	ASSAK[+395.137573]QR	ASSAK[+395.1]QR:2	3959395	455422	FALSE	35.2954
S4_22_10_42.raw	142	RQC	RQC 02	sp|P02768|ALBU_HUMAN	ASSAK[+395.1]QR	ASSAK[+395.137573]QR	ASSAK[+395.1]QR:2	3840082	461667	FALSE	34.2318
S4_22_10_53.raw	153	RQC	RQC 03	sp|P02768|ALBU_HUMAN	ASSAK[+395.1]QR	ASSAK[+395.137573]QR	ASSAK[+395.1]QR:2	3802127	443718	FALSE	33.8935
S4_22_10_64.raw	164	RQC	RQC 04	sp|P02768|ALBU_HUMAN	ASSAK[+395.1]QR	ASSAK[+395.137573]QR	ASSAK[+395.1]QR:2	3752816	396184	FALSE	33.4539
S4_22_10_69.raw	169	RQC	RQC 05	sp|P02768|ALBU_HUMAN	ASSAK[+395.1]QR	ASSAK[+395.137573]QR	ASSAK[+395.1]QR:2	3047628	320856	FALSE	27.1676
S4_22_10_80.raw	180	RQC	RQC 06	sp|P02768|ALBU_HUMAN	ASSAK[+395.1]QR	ASSAK[+395.137573]QR	ASSAK[+395.1]QR:2	3695477	396036	FALSE	32.9428
S4_22_10_91.raw	191	RQC	RQC 07	sp|P02768|ALBU_HUMAN	ASSAK[+395.1]QR	ASSAK[+395.137573]QR	ASSAK[+395.1]QR:2	3356901	349502	FALSE	29.9246
S4_22_10_102.raw	202	RQC	RQC 08	sp|P02768|ALBU_HUMAN	ASSAK[+395.1]QR	ASSAK[+395.137573]QR	ASSAK[+395.1]QR:2	2941055	315750	FALSE	26.2176
S4_22_10_112.raw	212	RQC	RQC 09	sp|P02768|ALBU_HUMAN	ASSAK[+395.1]QR	ASSAK[+395.137573]QR	ASSAK[+395.1]QR:2	2926893	302988	FALSE	26.0913
S4_22_10_119.raw	219	RQC	RQC 10	sp|P02768|ALBU_HUMAN	ASSAK[+395.1]QR	ASSAK[+395.137573]QR	ASSAK[+395.1]QR:2	2413428	194657	FALSE	21.5141
S4_22_10_32.raw	132	Donors	B1_01	sp|P02768|ALBU_HUMAN	ASSAK[+395.1]QR	ASSAK[+395.137573]QR	ASSAK[+395.1]QR:2	3746921	410612	FALSE	33.4013
S4_22_10_33.raw	133	Donors	B1_02	sp|P02768|ALBU_HUMAN	ASSAK[+395.1]QR	ASSAK[+395.137573]QR	ASSAK[+395.1]QR:2	3319296	590260	FALSE	29.5893
S4_22_10_34.raw	134	Donors	B1_03	sp|P02768|ALBU_HUMAN	ASSAK[+395.1]QR	ASSAK[+395.137573]QR	ASSAK[+395.1]QR:2	3930041	361870	FALSE	35.0337
S4_22_10_35.raw	135	Donors	B1_04	sp|P02768|ALBU_HUMAN	ASSAK[+395.1]QR	ASSAK[+395.137573]QR	ASSAK[+395.1]QR:2	4209084	419052	FALSE	37.5212
S4_22_10_36.raw	136	Donors	B1_05	sp|P02768|ALBU_HUMAN	ASSAK[+395.1]QR	ASSAK[+395.137573]QR	ASSAK[+395.1]QR:2	4621099	495710	FALSE	41.1941
S4_22_10_37.raw	137	Donors	B1_06	sp|P02768|ALBU_HUMAN	ASSAK[+395.1]QR	ASSAK[+395.137573]QR	ASSAK[+395.1]QR:2	3781363	480578	FALSE	33.7084
S4_22_10_38.raw	138	Donors	B1_07	sp|P02768|ALBU_HUMAN	ASSAK[+395.1]QR	ASSAK[+395.137573]QR	ASSAK[+395.1]QR:2	4525462	627430	FALSE	40.3415
S4_22_10_39.raw	139	Donors	B1_08	sp|P02768|ALBU_HUMAN	ASSAK[+395.1]QR	ASSAK[+395.137573]QR	ASSAK[+395.1]QR:2	4859196	697653	FALSE	43.3165
S4_22_10_40.raw	140	Donors	B1_09	sp|P02768|ALBU_HUMAN	ASSAK[+395.1]QR	ASSAK[+395.137573]QR	ASSAK[+395.1]QR:2	4217942	412225	FALSE	37.6002
S4_22_10_41.raw	141	Donors	B1_10	sp|P02768|ALBU_HUMAN	ASSAK[+395.1]QR	ASSAK[+395.137573]QR	ASSAK[+395.1]QR:2	3958672	636078	FALSE	35.289
S4_22_10_43.raw	143	Donors	B1_11	sp|P02768|ALBU_HUMAN	ASSAK[+395.1]QR	ASSAK[+395.137573]QR	ASSAK[+395.1]QR:2	4851042	563570	FALSE	43.2439
S4_22_10_44.raw	144	Donors	B1_12	sp|P02768|ALBU_HUMAN	ASSAK[+395.1]QR	ASSAK[+395.137573]QR	ASSAK[+395.1]QR:2	3022440	499084	FALSE	26.9431
S4_22_10_45.raw	145	Donors	B1_13	sp|P02768|ALBU_HUMAN	ASSAK[+395.1]QR	ASSAK[+395.137573]QR	ASSAK[+395.1]QR:2	3573475	441354	FALSE	31.8552
S4_22_10_46.raw	146	Donors	B1_14	sp|P02768|ALBU_HUMAN	ASSAK[+395.1]QR	ASSAK[+395.137573]QR	ASSAK[+395.1]QR:2	4134421	583877	FALSE	36.8557
S4_22_10_47.raw	147	Donors	B1_15	sp|P02768|ALBU_HUMAN	ASSAK[+395.1]QR	ASSAK[+395.137573]QR	ASSAK[+395.1]QR:2	4010776	509508	FALSE	35.7534
S4_22_10_48.raw	148	Donors	B1_16	sp|P02768|ALBU_HUMAN	ASSAK[+395.1]QR	ASSAK[+395.137573]QR	ASSAK[+395.1]QR:2	3220055	445501	FALSE	28.7047
S4_22_10_49.raw	149	Donors	B1_17	sp|P02768|ALBU_HUMAN	ASSAK[+395.1]QR	ASSAK[+395.137573]QR	ASSAK[+395.1]QR:2	5044518	476501	FALSE	44.9686
S4_22_10_50.raw	150	Donors	B1_18	sp|P02768|ALBU_HUMAN	ASSAK[+395.1]QR	ASSAK[+395.137573]QR	ASSAK[+395.1]QR:2	3380437	353130	FALSE	30.1344
S4_22_10_51.raw	151	Donors	B1_19	sp|P02768|ALBU_HUMAN	ASSAK[+395.1]QR	ASSAK[+395.137573]QR	ASSAK[+395.1]QR:2	2304138	381103	FALSE	20.5399
S4_22_10_52.raw	152	Donors	B1_20	sp|P02768|ALBU_HUMAN	ASSAK[+395.1]QR	ASSAK[+395.137573]QR	ASSAK[+395.1]QR:2	3948621	463404	FALSE	35.1994
S4_22_10_54.raw	154	Donors	B1_21	sp|P02768|ALBU_HUMAN	ASSAK[+395.1]QR	ASSAK[+395.137573]QR	ASSAK[+395.1]QR:2	4288235	388875	FALSE	38.2268
S4_22_10_55.raw	155	Donors	B1_22	sp|P02768|ALBU_HUMAN	ASSAK[+395.1]QR	ASSAK[+395.137573]QR	ASSAK[+395.1]QR:2	5324050	344583	FALSE	47.4604
S4_22_10_57.raw	157	Donors	B1_24	sp|P02768|ALBU_HUMAN	ASSAK[+395.1]QR	ASSAK[+395.137573]QR	ASSAK[+395.1]QR:2	2824926	327349	FALSE	25.1824
S4_22_10_58.raw	158	Donors	B1_25	sp|P02768|ALBU_HUMAN	ASSAK[+395.1]QR	ASSAK[+395.137573]QR	ASSAK[+395.1]QR:2	3725392	385994	FALSE	33.2094
S4_22_10_59.raw	159	Donors	B1_26	sp|P02768|ALBU_HUMAN	ASSAK[+395.1]QR	ASSAK[+395.137573]QR	ASSAK[+395.1]QR:2	3152849	412791	FALSE	28.1056
S4_22_10_60.raw	160	Donors	B1_27	sp|P02768|ALBU_HUMAN	ASSAK[+395.1]QR	ASSAK[+395.137573]QR	ASSAK[+395.1]QR:2	3668781	400706	FALSE	32.7048
S4_22_10_61.raw	161	Donors	B1_28	sp|P02768|ALBU_HUMAN	ASSAK[+395.1]QR	ASSAK[+395.137573]QR	ASSAK[+395.1]QR:2	3318540	283293	FALSE	29.5826
S4_22_10_62.raw	162	Donors	B1_29	sp|P02768|ALBU_HUMAN	ASSAK[+395.1]QR	ASSAK[+395.137573]QR	ASSAK[+395.1]QR:2	4389884	283554	FALSE	39.1329
S4_22_10_63.raw	163	Donors	B1_30	sp|P02768|ALBU_HUMAN	ASSAK[+395.1]QR	ASSAK[+395.137573]QR	ASSAK[+395.1]QR:2	3741416	390567	FALSE	33.3523
S4_22_10_65.raw	165	Donors	B1_31	sp|P02768|ALBU_HUMAN	ASSAK[+395.1]QR	ASSAK[+395.137573]QR	ASSAK[+395.1]QR:2	4994672	383647	FALSE	44.5242
S4_22_10_66.raw	166	Donors	B1_32	sp|P02768|ALBU_HUMAN	ASSAK[+395.1]QR	ASSAK[+395.137573]QR	ASSAK[+395.1]QR:2	2581998	312978	FALSE	23.0168
S4_22_10_67.raw	167	Donors	B1_33	sp|P02768|ALBU_HUMAN	ASSAK[+395.1]QR	ASSAK[+395.137573]QR	ASSAK[+395.1]QR:2	4376702	323060	FALSE	39.0154
S4_22_10_68.raw	168	Donors	B1_34	sp|P02768|ALBU_HUMAN	ASSAK[+395.1]QR	ASSAK[+395.137573]QR	ASSAK[+395.1]QR:2	2702931	415943	FALSE	24.0949
S4_22_10_73.raw	173	Donors	B2_01	sp|P02768|ALBU_HUMAN	ASSAK[+395.1]QR	ASSAK[+395.137573]QR	ASSAK[+395.1]QR:2	3336498	269625	FALSE	29.7427
S4_22_10_74.raw	174	Donors	B2_02	sp|P02768|ALBU_HUMAN	ASSAK[+395.1]QR	ASSAK[+395.137573]QR	ASSAK[+395.1]QR:2	2801354	1245779	FALSE	24.9722
S4_22_10_75.raw	175	Donors	B2_03	sp|P02768|ALBU_HUMAN	ASSAK[+395.1]QR	ASSAK[+395.137573]QR	ASSAK[+395.1]QR:2	2973147	377858	FALSE	26.5037
S4_22_10_76.raw	176	Donors	B2_04	sp|P02768|ALBU_HUMAN	ASSAK[+395.1]QR	ASSAK[+395.137573]QR	ASSAK[+395.1]QR:2	3745561	360613	FALSE	33.3892
S4_22_10_77.raw	177	Donors	B2_05	sp|P02768|ALBU_HUMAN	ASSAK[+395.1]QR	ASSAK[+395.137573]QR	ASSAK[+395.1]QR:2	2347283	705549	FALSE	20.9245
S4_22_10_78.raw	178	Donors	B2_06	sp|P02768|ALBU_HUMAN	ASSAK[+395.1]QR	ASSAK[+395.137573]QR	ASSAK[+395.1]QR:2	4028410	393773	FALSE	35.9106
S4_22_10_79.raw	179	Donors	B2_07	sp|P02768|ALBU_HUMAN	ASSAK[+395.1]QR	ASSAK[+395.137573]QR	ASSAK[+395.1]QR:2	4118845	296269	FALSE	36.7168
S4_22_10_81.raw	181	Donors	B2_08	sp|P02768|ALBU_HUMAN	ASSAK[+395.1]QR	ASSAK[+395.137573]QR	ASSAK[+395.1]QR:2	3318002	301877	FALSE	29.5778
S4_22_10_82.raw	182	Donors	B2_09	sp|P02768|ALBU_HUMAN	ASSAK[+395.1]QR	ASSAK[+395.137573]QR	ASSAK[+395.1]QR:2	3553733	376428	FALSE	31.6792
S4_22_10_83.raw	183	Donors	B2_10	sp|P02768|ALBU_HUMAN	ASSAK[+395.1]QR	ASSAK[+395.137573]QR	ASSAK[+395.1]QR:2	3092463	256354	FALSE	27.5673
S4_22_10_84.raw	184	Donors	B2_11	sp|P02768|ALBU_HUMAN	ASSAK[+395.1]QR	ASSAK[+395.137573]QR	ASSAK[+395.1]QR:2	3541626	369965	FALSE	31.5713
S4_22_10_85.raw	185	Donors	B2_12	sp|P02768|ALBU_HUMAN	ASSAK[+395.1]QR	ASSAK[+395.137573]QR	ASSAK[+395.1]QR:2	3088287	318168	FALSE	27.5301
S4_22_10_86.raw	186	Donors	B2_13	sp|P02768|ALBU_HUMAN	ASSAK[+395.1]QR	ASSAK[+395.137573]QR	ASSAK[+395.1]QR:2	3192229	275367	FALSE	28.4566
S4_22_10_87.raw	187	Donors	B2_14	sp|P02768|ALBU_HUMAN	ASSAK[+395.1]QR	ASSAK[+395.137573]QR	ASSAK[+395.1]QR:2	3371133	308144	FALSE	30.0514
S4_22_10_88.raw	188	Donors	B2_15	sp|P02768|ALBU_HUMAN	ASSAK[+395.1]QR	ASSAK[+395.137573]QR	ASSAK[+395.1]QR:2	2748175	275683	FALSE	24.4982
S4_22_10_89.raw	189	Donors	B2_16	sp|P02768|ALBU_HUMAN	ASSAK[+395.1]QR	ASSAK[+395.137573]QR	ASSAK[+395.1]QR:2	2732292	350355	FALSE	24.3566
S4_22_10_90.raw	190	Donors	B2_17	sp|P02768|ALBU_HUMAN	ASSAK[+395.1]QR	ASSAK[+395.137573]QR	ASSAK[+395.1]QR:2	3426175	415833	FALSE	30.5421
S4_22_10_92.raw	192	Donors	B2_18	sp|P02768|ALBU_HUMAN	ASSAK[+395.1]QR	ASSAK[+395.137573]QR	ASSAK[+395.1]QR:2	3559378	367717	FALSE	31.7295
S4_22_10_93.raw	193	Donors	B2_19	sp|P02768|ALBU_HUMAN	ASSAK[+395.1]QR	ASSAK[+395.137573]QR	ASSAK[+395.1]QR:2	3577388	273860	FALSE	31.8901
S4_22_10_94.raw	194	Donors	B2_20	sp|P02768|ALBU_HUMAN	ASSAK[+395.1]QR	ASSAK[+395.137573]QR	ASSAK[+395.1]QR:2	1873930	162246	FALSE	16.7049
S4_22_10_95.raw	195	Donors	B2_21	sp|P02768|ALBU_HUMAN	ASSAK[+395.1]QR	ASSAK[+395.137573]QR	ASSAK[+395.1]QR:2	3137373	241975	FALSE	27.9676
S4_22_10_96.raw	196	Donors	B2_22	sp|P02768|ALBU_HUMAN	ASSAK[+395.1]QR	ASSAK[+395.137573]QR	ASSAK[+395.1]QR:2	4757320	324919	FALSE	42.4084
S4_22_10_97.raw	197	Donors	B2_23	sp|P02768|ALBU_HUMAN	ASSAK[+395.1]QR	ASSAK[+395.137573]QR	ASSAK[+395.1]QR:2	4170731	345093	FALSE	37.1793
S4_22_10_98.raw	198	Donors	B2_24	sp|P02768|ALBU_HUMAN	ASSAK[+395.1]QR	ASSAK[+395.137573]QR	ASSAK[+395.1]QR:2	2507605	210970	FALSE	22.3537
S4_22_10_99.raw	199	Donors	B2_25	sp|P02768|ALBU_HUMAN	ASSAK[+395.1]QR	ASSAK[+395.137573]QR	ASSAK[+395.1]QR:2	3595563	240770	FALSE	32.0521
S4_22_10_100.raw	200	Donors	B2_26	sp|P02768|ALBU_HUMAN	ASSAK[+395.1]QR	ASSAK[+395.137573]QR	ASSAK[+395.1]QR:2	2450654	161406	FALSE	21.846
S4_22_10_101.raw	201	Donors	B2_27	sp|P02768|ALBU_HUMAN	ASSAK[+395.1]QR	ASSAK[+395.137573]QR	ASSAK[+395.1]QR:2	2563982	219315	FALSE	22.8562
S4_22_10_103.raw	203	Donors	B2_28	sp|P02768|ALBU_HUMAN	ASSAK[+395.1]QR	ASSAK[+395.137573]QR	ASSAK[+395.1]QR:2	3563932	267930	FALSE	31.7701
S4_22_10_104.raw	204	Donors	B2_29	sp|P02768|ALBU_HUMAN	ASSAK[+395.1]QR	ASSAK[+395.137573]QR	ASSAK[+395.1]QR:2	2392888	226428	FALSE	21.331
S4_22_10_105.raw	205	Donors	B2_30	sp|P02768|ALBU_HUMAN	ASSAK[+395.1]QR	ASSAK[+395.137573]QR	ASSAK[+395.1]QR:2	2978607	198195	FALSE	26.5523
S4_22_10_106.raw	206	Donors	B2_31	sp|P02768|ALBU_HUMAN	ASSAK[+395.1]QR	ASSAK[+395.137573]QR	ASSAK[+395.1]QR:2	4759066	273171	FALSE	42.424
S4_22_10_107.raw	207	Donors	B2_32	sp|P02768|ALBU_HUMAN	ASSAK[+395.1]QR	ASSAK[+395.137573]QR	ASSAK[+395.1]QR:2	2496855	320414	FALSE	22.2578
S4_22_10_108.raw	208	Donors	B2_33	sp|P02768|ALBU_HUMAN	ASSAK[+395.1]QR	ASSAK[+395.137573]QR	ASSAK[+395.1]QR:2	1901530	233014	FALSE	16.9509
S4_22_10_113.raw	213	Donors	B2_34	sp|P02768|ALBU_HUMAN	ASSAK[+395.1]QR	ASSAK[+395.137573]QR	ASSAK[+395.1]QR:2	1971667	203057	FALSE	17.5761
S4_22_10_114.raw	214	Donors	B2_35	sp|P02768|ALBU_HUMAN	ASSAK[+395.1]QR	ASSAK[+395.137573]QR	ASSAK[+395.1]QR:2	2180377	285424	FALSE	19.4366
S4_22_10_115.raw	215	NegCtrl	B1_NegCtrl_01	sp|P02768|ALBU_HUMAN	ASSAK[+395.1]QR	ASSAK[+395.137573]QR	ASSAK[+395.1]QR:2	114746	86702	FALSE	1.02289
S4_22_10_116.raw	216	NegCtrl	B1_NegCtrl_02	sp|P02768|ALBU_HUMAN	ASSAK[+395.1]QR	ASSAK[+395.137573]QR	ASSAK[+395.1]QR:2	115888	36932	FALSE	1.03307
S4_22_10_117.raw	217	NegCtrl	B2_NegCtrl_01	sp|P02768|ALBU_HUMAN	ASSAK[+395.1]QR	ASSAK[+395.137573]QR	ASSAK[+395.1]QR:2	116036	79199	FALSE	1.03438
S4_22_10_118.raw	218	NegCtrl	B2_NegCtrl_02	sp|P02768|ALBU_HUMAN	ASSAK[+395.1]QR	ASSAK[+395.137573]QR	ASSAK[+395.1]QR:2	102045	52497	FALSE	0.909664
S4_22_10_120.raw	220	Blank	Blank 01	sp|P02768|ALBU_HUMAN	ASSAK[+395.1]QR	ASSAK[+395.137573]QR	ASSAK[+395.1]QR:2	2569	222	FALSE	0.022901
S4_22_10_121.raw	221	Blank	Blank 02	sp|P02768|ALBU_HUMAN	ASSAK[+395.1]QR	ASSAK[+395.137573]QR	ASSAK[+395.1]QR:2	2655	238	FALSE	0.0236676
S4_22_10_122.raw	222	Blank	Blank 03	sp|P02768|ALBU_HUMAN	ASSAK[+395.1]QR	ASSAK[+395.137573]QR	ASSAK[+395.1]QR:2	2871	1005	FALSE	0.0255931
S4_22_10_23.raw	123	SPQC B1	SPQC B1 1	sp|P02768|ALBU_HUMAN	ASSAK[+383.1]QR	ASSAK[+383.137573]QR	ASSAK[+383.1]QR:2	8387770	732334	FALSE	31.0293
S4_22_10_24.raw	124	SPQC B1	SPQC B1 2	sp|P02768|ALBU_HUMAN	ASSAK[+383.1]QR	ASSAK[+383.137573]QR	ASSAK[+383.1]QR:2	7479213	503471	FALSE	27.6682
S4_22_10_25.raw	125	SPQC B1	SPQC B1 3	sp|P02768|ALBU_HUMAN	ASSAK[+383.1]QR	ASSAK[+383.137573]QR	ASSAK[+383.1]QR:2	8186084	569794	FALSE	30.2832
S4_22_10_26.raw	126	SPQC B2	SPQC B2 1	sp|P02768|ALBU_HUMAN	ASSAK[+383.1]QR	ASSAK[+383.137573]QR	ASSAK[+383.1]QR:2	6449968	533137	FALSE	23.8607
S4_22_10_27.raw	127	SPQC B2	SPQC B2 2	sp|P02768|ALBU_HUMAN	ASSAK[+383.1]QR	ASSAK[+383.137573]QR	ASSAK[+383.1]QR:2	8414142	497150	FALSE	31.1269
S4_22_10_28.raw	128	SPQC B2	SPQC B2 3	sp|P02768|ALBU_HUMAN	ASSAK[+383.1]QR	ASSAK[+383.137573]QR	ASSAK[+383.1]QR:2	5926441	473554	FALSE	21.924
S4_22_10_31.raw	131	RQC	RQC 01	sp|P02768|ALBU_HUMAN	ASSAK[+383.1]QR	ASSAK[+383.137573]QR	ASSAK[+383.1]QR:2	6504388	475630	FALSE	24.062
S4_22_10_42.raw	142	RQC	RQC 02	sp|P02768|ALBU_HUMAN	ASSAK[+383.1]QR	ASSAK[+383.137573]QR	ASSAK[+383.1]QR:2	6243703	553128	FALSE	23.0976
S4_22_10_53.raw	153	RQC	RQC 03	sp|P02768|ALBU_HUMAN	ASSAK[+383.1]QR	ASSAK[+383.137573]QR	ASSAK[+383.1]QR:2	6221803	435243	FALSE	23.0166
S4_22_10_64.raw	164	RQC	RQC 04	sp|P02768|ALBU_HUMAN	ASSAK[+383.1]QR	ASSAK[+383.137573]QR	ASSAK[+383.1]QR:2	5966325	401342	FALSE	22.0715
S4_22_10_69.raw	169	RQC	RQC 05	sp|P02768|ALBU_HUMAN	ASSAK[+383.1]QR	ASSAK[+383.137573]QR	ASSAK[+383.1]QR:2	5047122	422291	FALSE	18.6711
S4_22_10_80.raw	180	RQC	RQC 06	sp|P02768|ALBU_HUMAN	ASSAK[+383.1]QR	ASSAK[+383.137573]QR	ASSAK[+383.1]QR:2	5778853	417745	FALSE	21.378
S4_22_10_91.raw	191	RQC	RQC 07	sp|P02768|ALBU_HUMAN	ASSAK[+383.1]QR	ASSAK[+383.137573]QR	ASSAK[+383.1]QR:2	5158028	338975	FALSE	19.0814
S4_22_10_102.raw	202	RQC	RQC 08	sp|P02768|ALBU_HUMAN	ASSAK[+383.1]QR	ASSAK[+383.137573]QR	ASSAK[+383.1]QR:2	4546929	337673	FALSE	16.8207
S4_22_10_112.raw	212	RQC	RQC 09	sp|P02768|ALBU_HUMAN	ASSAK[+383.1]QR	ASSAK[+383.137573]QR	ASSAK[+383.1]QR:2	4420590	294383	FALSE	16.3533
S4_22_10_119.raw	219	RQC	RQC 10	sp|P02768|ALBU_HUMAN	ASSAK[+383.1]QR	ASSAK[+383.137573]QR	ASSAK[+383.1]QR:2	3705283	264293	FALSE	13.7071
S4_22_10_32.raw	132	Donors	B1_01	sp|P02768|ALBU_HUMAN	ASSAK[+383.1]QR	ASSAK[+383.137573]QR	ASSAK[+383.1]QR:2	5694733	466185	FALSE	21.0668
S4_22_10_33.raw	133	Donors	B1_02	sp|P02768|ALBU_HUMAN	ASSAK[+383.1]QR	ASSAK[+383.137573]QR	ASSAK[+383.1]QR:2	10960157	921869	FALSE	40.5455
S4_22_10_34.raw	134	Donors	B1_03	sp|P02768|ALBU_HUMAN	ASSAK[+383.1]QR	ASSAK[+383.137573]QR	ASSAK[+383.1]QR:2	4448753	402842	FALSE	16.4575
S4_22_10_35.raw	135	Donors	B1_04	sp|P02768|ALBU_HUMAN	ASSAK[+383.1]QR	ASSAK[+383.137573]QR	ASSAK[+383.1]QR:2	5619335	441467	FALSE	20.7879
S4_22_10_36.raw	136	Donors	B1_05	sp|P02768|ALBU_HUMAN	ASSAK[+383.1]QR	ASSAK[+383.137573]QR	ASSAK[+383.1]QR:2	9223393	664103	FALSE	34.1206
S4_22_10_37.raw	137	Donors	B1_06	sp|P02768|ALBU_HUMAN	ASSAK[+383.1]QR	ASSAK[+383.137573]QR	ASSAK[+383.1]QR:2	6012358	644325	FALSE	22.2418
S4_22_10_38.raw	138	Donors	B1_07	sp|P02768|ALBU_HUMAN	ASSAK[+383.1]QR	ASSAK[+383.137573]QR	ASSAK[+383.1]QR:2	9161214	737246	FALSE	33.8905
S4_22_10_39.raw	139	Donors	B1_08	sp|P02768|ALBU_HUMAN	ASSAK[+383.1]QR	ASSAK[+383.137573]QR	ASSAK[+383.1]QR:2	5881194	442079	FALSE	21.7566
S4_22_10_40.raw	140	Donors	B1_09	sp|P02768|ALBU_HUMAN	ASSAK[+383.1]QR	ASSAK[+383.137573]QR	ASSAK[+383.1]QR:2	6276810	600192	FALSE	23.2201
S4_22_10_41.raw	141	Donors	B1_10	sp|P02768|ALBU_HUMAN	ASSAK[+383.1]QR	ASSAK[+383.137573]QR	ASSAK[+383.1]QR:2	4940089	583110	FALSE	18.2751
S4_22_10_43.raw	143	Donors	B1_11	sp|P02768|ALBU_HUMAN	ASSAK[+383.1]QR	ASSAK[+383.137573]QR	ASSAK[+383.1]QR:2	5532281	416710	FALSE	20.4658
S4_22_10_44.raw	144	Donors	B1_12	sp|P02768|ALBU_HUMAN	ASSAK[+383.1]QR	ASSAK[+383.137573]QR	ASSAK[+383.1]QR:2	3216668	344936	FALSE	11.8996
S4_22_10_45.raw	145	Donors	B1_13	sp|P02768|ALBU_HUMAN	ASSAK[+383.1]QR	ASSAK[+383.137573]QR	ASSAK[+383.1]QR:2	5298590	621873	FALSE	19.6013
S4_22_10_46.raw	146	Donors	B1_14	sp|P02768|ALBU_HUMAN	ASSAK[+383.1]QR	ASSAK[+383.137573]QR	ASSAK[+383.1]QR:2	5948485	568759	FALSE	22.0055
S4_22_10_47.raw	147	Donors	B1_15	sp|P02768|ALBU_HUMAN	ASSAK[+383.1]QR	ASSAK[+383.137573]QR	ASSAK[+383.1]QR:2	4232884	422889	FALSE	15.6589
S4_22_10_48.raw	148	Donors	B1_16	sp|P02768|ALBU_HUMAN	ASSAK[+383.1]QR	ASSAK[+383.137573]QR	ASSAK[+383.1]QR:2	4559615	435250	FALSE	16.8676
S4_22_10_49.raw	149	Donors	B1_17	sp|P02768|ALBU_HUMAN	ASSAK[+383.1]QR	ASSAK[+383.137573]QR	ASSAK[+383.1]QR:2	8376699	646117	FALSE	30.9883
S4_22_10_50.raw	150	Donors	B1_18	sp|P02768|ALBU_HUMAN	ASSAK[+383.1]QR	ASSAK[+383.137573]QR	ASSAK[+383.1]QR:2	3775343	419247	FALSE	13.9663
S4_22_10_51.raw	151	Donors	B1_19	sp|P02768|ALBU_HUMAN	ASSAK[+383.1]QR	ASSAK[+383.137573]QR	ASSAK[+383.1]QR:2	3218654	667444	FALSE	11.9069
S4_22_10_52.raw	152	Donors	B1_20	sp|P02768|ALBU_HUMAN	ASSAK[+383.1]QR	ASSAK[+383.137573]QR	ASSAK[+383.1]QR:2	5991121	527770	FALSE	22.1633
S4_22_10_54.raw	154	Donors	B1_21	sp|P02768|ALBU_HUMAN	ASSAK[+383.1]QR	ASSAK[+383.137573]QR	ASSAK[+383.1]QR:2	14615114	1146048	FALSE	54.0664
S4_22_10_55.raw	155	Donors	B1_22	sp|P02768|ALBU_HUMAN	ASSAK[+383.1]QR	ASSAK[+383.137573]QR	ASSAK[+383.1]QR:2	5681307	355918	FALSE	21.0171
S4_22_10_57.raw	157	Donors	B1_24	sp|P02768|ALBU_HUMAN	ASSAK[+383.1]QR	ASSAK[+383.137573]QR	ASSAK[+383.1]QR:2	4283612	328918	FALSE	15.8466
S4_22_10_58.raw	158	Donors	B1_25	sp|P02768|ALBU_HUMAN	ASSAK[+383.1]QR	ASSAK[+383.137573]QR	ASSAK[+383.1]QR:2	5230319	419489	FALSE	19.3488
S4_22_10_59.raw	159	Donors	B1_26	sp|P02768|ALBU_HUMAN	ASSAK[+383.1]QR	ASSAK[+383.137573]QR	ASSAK[+383.1]QR:2	6821619	388106	FALSE	25.2356
S4_22_10_60.raw	160	Donors	B1_27	sp|P02768|ALBU_HUMAN	ASSAK[+383.1]QR	ASSAK[+383.137573]QR	ASSAK[+383.1]QR:2	9102098	612966	FALSE	33.6718
S4_22_10_61.raw	161	Donors	B1_28	sp|P02768|ALBU_HUMAN	ASSAK[+383.1]QR	ASSAK[+383.137573]QR	ASSAK[+383.1]QR:2	5139768	471776	FALSE	19.0138
S4_22_10_62.raw	162	Donors	B1_29	sp|P02768|ALBU_HUMAN	ASSAK[+383.1]QR	ASSAK[+383.137573]QR	ASSAK[+383.1]QR:2	4980964	322294	FALSE	18.4263
S4_22_10_63.raw	163	Donors	B1_30	sp|P02768|ALBU_HUMAN	ASSAK[+383.1]QR	ASSAK[+383.137573]QR	ASSAK[+383.1]QR:2	6546725	445871	FALSE	24.2186
S4_22_10_65.raw	165	Donors	B1_31	sp|P02768|ALBU_HUMAN	ASSAK[+383.1]QR	ASSAK[+383.137573]QR	ASSAK[+383.1]QR:2	5544704	538878	FALSE	20.5118
S4_22_10_66.raw	166	Donors	B1_32	sp|P02768|ALBU_HUMAN	ASSAK[+383.1]QR	ASSAK[+383.137573]QR	ASSAK[+383.1]QR:2	3752004	409900	FALSE	13.88
S4_22_10_67.raw	167	Donors	B1_33	sp|P02768|ALBU_HUMAN	ASSAK[+383.1]QR	ASSAK[+383.137573]QR	ASSAK[+383.1]QR:2	4195501	347241	FALSE	15.5206
S4_22_10_68.raw	168	Donors	B1_34	sp|P02768|ALBU_HUMAN	ASSAK[+383.1]QR	ASSAK[+383.137573]QR	ASSAK[+383.1]QR:2	4190804	328654	FALSE	15.5033
S4_22_10_73.raw	173	Donors	B2_01	sp|P02768|ALBU_HUMAN	ASSAK[+383.1]QR	ASSAK[+383.137573]QR	ASSAK[+383.1]QR:2	5696612	556080	FALSE	21.0738
S4_22_10_74.raw	174	Donors	B2_02	sp|P02768|ALBU_HUMAN	ASSAK[+383.1]QR	ASSAK[+383.137573]QR	ASSAK[+383.1]QR:2	4912089	350471	FALSE	18.1715
S4_22_10_75.raw	175	Donors	B2_03	sp|P02768|ALBU_HUMAN	ASSAK[+383.1]QR	ASSAK[+383.137573]QR	ASSAK[+383.1]QR:2	5390787	426244	FALSE	19.9424
S4_22_10_76.raw	176	Donors	B2_04	sp|P02768|ALBU_HUMAN	ASSAK[+383.1]QR	ASSAK[+383.137573]QR	ASSAK[+383.1]QR:2	6245260	410230	FALSE	23.1034
S4_22_10_77.raw	177	Donors	B2_05	sp|P02768|ALBU_HUMAN	ASSAK[+383.1]QR	ASSAK[+383.137573]QR	ASSAK[+383.1]QR:2	3863757	505676	FALSE	14.2934
S4_22_10_78.raw	178	Donors	B2_06	sp|P02768|ALBU_HUMAN	ASSAK[+383.1]QR	ASSAK[+383.137573]QR	ASSAK[+383.1]QR:2	3378055	585301	FALSE	12.4966
S4_22_10_79.raw	179	Donors	B2_07	sp|P02768|ALBU_HUMAN	ASSAK[+383.1]QR	ASSAK[+383.137573]QR	ASSAK[+383.1]QR:2	5978149	413355	FALSE	22.1153
S4_22_10_81.raw	181	Donors	B2_08	sp|P02768|ALBU_HUMAN	ASSAK[+383.1]QR	ASSAK[+383.137573]QR	ASSAK[+383.1]QR:2	4855226	357908	FALSE	17.9612
S4_22_10_82.raw	182	Donors	B2_09	sp|P02768|ALBU_HUMAN	ASSAK[+383.1]QR	ASSAK[+383.137573]QR	ASSAK[+383.1]QR:2	6804612	449552	FALSE	25.1726
S4_22_10_83.raw	183	Donors	B2_10	sp|P02768|ALBU_HUMAN	ASSAK[+383.1]QR	ASSAK[+383.137573]QR	ASSAK[+383.1]QR:2	2336423	282429	FALSE	8.64325
S4_22_10_84.raw	184	Donors	B2_11	sp|P02768|ALBU_HUMAN	ASSAK[+383.1]QR	ASSAK[+383.137573]QR	ASSAK[+383.1]QR:2	6334993	449579	FALSE	23.4354
S4_22_10_85.raw	185	Donors	B2_12	sp|P02768|ALBU_HUMAN	ASSAK[+383.1]QR	ASSAK[+383.137573]QR	ASSAK[+383.1]QR:2	4957892	339339	FALSE	18.341
S4_22_10_86.raw	186	Donors	B2_13	sp|P02768|ALBU_HUMAN	ASSAK[+383.1]QR	ASSAK[+383.137573]QR	ASSAK[+383.1]QR:2	3949074	253775	FALSE	14.609
S4_22_10_87.raw	187	Donors	B2_14	sp|P02768|ALBU_HUMAN	ASSAK[+383.1]QR	ASSAK[+383.137573]QR	ASSAK[+383.1]QR:2	5455371	315454	FALSE	20.1813
S4_22_10_88.raw	188	Donors	B2_15	sp|P02768|ALBU_HUMAN	ASSAK[+383.1]QR	ASSAK[+383.137573]QR	ASSAK[+383.1]QR:2	2703238	239993	FALSE	10.0002
S4_22_10_89.raw	189	Donors	B2_16	sp|P02768|ALBU_HUMAN	ASSAK[+383.1]QR	ASSAK[+383.137573]QR	ASSAK[+383.1]QR:2	2455431	244236	FALSE	9.0835
S4_22_10_90.raw	190	Donors	B2_17	sp|P02768|ALBU_HUMAN	ASSAK[+383.1]QR	ASSAK[+383.137573]QR	ASSAK[+383.1]QR:2	5571279	495999	FALSE	20.6101
S4_22_10_92.raw	192	Donors	B2_18	sp|P02768|ALBU_HUMAN	ASSAK[+383.1]QR	ASSAK[+383.137573]QR	ASSAK[+383.1]QR:2	4200855	356017	FALSE	15.5404
S4_22_10_93.raw	193	Donors	B2_19	sp|P02768|ALBU_HUMAN	ASSAK[+383.1]QR	ASSAK[+383.137573]QR	ASSAK[+383.1]QR:2	6507053	357873	FALSE	24.0719
S4_22_10_94.raw	194	Donors	B2_20	sp|P02768|ALBU_HUMAN	ASSAK[+383.1]QR	ASSAK[+383.137573]QR	ASSAK[+383.1]QR:2	1726245	189894	FALSE	6.38598
S4_22_10_95.raw	195	Donors	B2_21	sp|P02768|ALBU_HUMAN	ASSAK[+383.1]QR	ASSAK[+383.137573]QR	ASSAK[+383.1]QR:2	5144632	289529	FALSE	19.0318
S4_22_10_96.raw	196	Donors	B2_22	sp|P02768|ALBU_HUMAN	ASSAK[+383.1]QR	ASSAK[+383.137573]QR	ASSAK[+383.1]QR:2	7991139	515962	FALSE	29.562
S4_22_10_97.raw	197	Donors	B2_23	sp|P02768|ALBU_HUMAN	ASSAK[+383.1]QR	ASSAK[+383.137573]QR	ASSAK[+383.1]QR:2	7996919	493117	FALSE	29.5834
S4_22_10_98.raw	198	Donors	B2_24	sp|P02768|ALBU_HUMAN	ASSAK[+383.1]QR	ASSAK[+383.137573]QR	ASSAK[+383.1]QR:2	3472677	228844	FALSE	12.8466
S4_22_10_99.raw	199	Donors	B2_25	sp|P02768|ALBU_HUMAN	ASSAK[+383.1]QR	ASSAK[+383.137573]QR	ASSAK[+383.1]QR:2	9184390	675616	FALSE	33.9763
S4_22_10_100.raw	200	Donors	B2_26	sp|P02768|ALBU_HUMAN	ASSAK[+383.1]QR	ASSAK[+383.137573]QR	ASSAK[+383.1]QR:2	3451305	277092	FALSE	12.7676
S4_22_10_101.raw	201	Donors	B2_27	sp|P02768|ALBU_HUMAN	ASSAK[+383.1]QR	ASSAK[+383.137573]QR	ASSAK[+383.1]QR:2	5785132	435871	FALSE	21.4012
S4_22_10_103.raw	203	Donors	B2_28	sp|P02768|ALBU_HUMAN	ASSAK[+383.1]QR	ASSAK[+383.137573]QR	ASSAK[+383.1]QR:2	4571547	289586	FALSE	16.9118
S4_22_10_104.raw	204	Donors	B2_29	sp|P02768|ALBU_HUMAN	ASSAK[+383.1]QR	ASSAK[+383.137573]QR	ASSAK[+383.1]QR:2	2048000	223842	FALSE	7.57627
S4_22_10_105.raw	205	Donors	B2_30	sp|P02768|ALBU_HUMAN	ASSAK[+383.1]QR	ASSAK[+383.137573]QR	ASSAK[+383.1]QR:2	5778086	302770	FALSE	21.3752
S4_22_10_106.raw	206	Donors	B2_31	sp|P02768|ALBU_HUMAN	ASSAK[+383.1]QR	ASSAK[+383.137573]QR	ASSAK[+383.1]QR:2	6314005	356440	FALSE	23.3577
S4_22_10_107.raw	207	Donors	B2_32	sp|P02768|ALBU_HUMAN	ASSAK[+383.1]QR	ASSAK[+383.137573]QR	ASSAK[+383.1]QR:2	2028845	224339	FALSE	7.50541
S4_22_10_108.raw	208	Donors	B2_33	sp|P02768|ALBU_HUMAN	ASSAK[+383.1]QR	ASSAK[+383.137573]QR	ASSAK[+383.1]QR:2	1585535	174488	FALSE	5.86545
S4_22_10_113.raw	213	Donors	B2_34	sp|P02768|ALBU_HUMAN	ASSAK[+383.1]QR	ASSAK[+383.137573]QR	ASSAK[+383.1]QR:2	1756609	213472	FALSE	6.49831
S4_22_10_114.raw	214	Donors	B2_35	sp|P02768|ALBU_HUMAN	ASSAK[+383.1]QR	ASSAK[+383.137573]QR	ASSAK[+383.1]QR:2	1862174	220680	FALSE	6.88883
S4_22_10_115.raw	215	NegCtrl	B1_NegCtrl_01	sp|P02768|ALBU_HUMAN	ASSAK[+383.1]QR	ASSAK[+383.137573]QR	ASSAK[+383.1]QR:2	237102	62571	FALSE	0.877123
S4_22_10_116.raw	216	NegCtrl	B1_NegCtrl_02	sp|P02768|ALBU_HUMAN	ASSAK[+383.1]QR	ASSAK[+383.137573]QR	ASSAK[+383.1]QR:2	315527	44609	FALSE	1.16724
S4_22_10_117.raw	217	NegCtrl	B2_NegCtrl_01	sp|P02768|ALBU_HUMAN	ASSAK[+383.1]QR	ASSAK[+383.137573]QR	ASSAK[+383.1]QR:2	232294	84064	FALSE	0.859337
S4_22_10_118.raw	218	NegCtrl	B2_NegCtrl_02	sp|P02768|ALBU_HUMAN	ASSAK[+383.1]QR	ASSAK[+383.137573]QR	ASSAK[+383.1]QR:2	296348	84917	FALSE	1.0963
S4_22_10_120.raw	220	Blank	Blank 01	sp|P02768|ALBU_HUMAN	ASSAK[+383.1]QR	ASSAK[+383.137573]QR	ASSAK[+383.1]QR:2	4018	1169	FALSE	0.014864
S4_22_10_121.raw	221	Blank	Blank 02	sp|P02768|ALBU_HUMAN	ASSAK[+383.1]QR	ASSAK[+383.137573]QR	ASSAK[+383.1]QR:2	3389	2101	FALSE	0.0125371
S4_22_10_122.raw	222	Blank	Blank 03	sp|P02768|ALBU_HUMAN	ASSAK[+383.1]QR	ASSAK[+383.137573]QR	ASSAK[+383.1]QR:2	3534	975	FALSE	0.0130735
S4_22_10_23.raw	123	SPQC B1	SPQC B1 1	sp|P02768|ALBU_HUMAN	ASSAK[+409.1]QR	ASSAK[+409.14199]QR	ASSAK[+409.1]QR:2	894822	226251	FALSE	15.4141
S4_22_10_24.raw	124	SPQC B1	SPQC B1 2	sp|P02768|ALBU_HUMAN	ASSAK[+409.1]QR	ASSAK[+409.14199]QR	ASSAK[+409.1]QR:2	996814	291308	FALSE	17.171
S4_22_10_25.raw	125	SPQC B1	SPQC B1 3	sp|P02768|ALBU_HUMAN	ASSAK[+409.1]QR	ASSAK[+409.14199]QR	ASSAK[+409.1]QR:2	1001074	202372	FALSE	17.2444
S4_22_10_26.raw	126	SPQC B2	SPQC B2 1	sp|P02768|ALBU_HUMAN	ASSAK[+409.1]QR	ASSAK[+409.14199]QR	ASSAK[+409.1]QR:2	1247662	217233	FALSE	21.4921
S4_22_10_27.raw	127	SPQC B2	SPQC B2 2	sp|P02768|ALBU_HUMAN	ASSAK[+409.1]QR	ASSAK[+409.14199]QR	ASSAK[+409.1]QR:2	1389913	200481	FALSE	23.9424
S4_22_10_28.raw	128	SPQC B2	SPQC B2 3	sp|P02768|ALBU_HUMAN	ASSAK[+409.1]QR	ASSAK[+409.14199]QR	ASSAK[+409.1]QR:2	1300707	133249	FALSE	22.4058
S4_22_10_31.raw	131	RQC	RQC 01	sp|P02768|ALBU_HUMAN	ASSAK[+409.1]QR	ASSAK[+409.14199]QR	ASSAK[+409.1]QR:2	1111556	308622	FALSE	19.1475
S4_22_10_42.raw	142	RQC	RQC 02	sp|P02768|ALBU_HUMAN	ASSAK[+409.1]QR	ASSAK[+409.14199]QR	ASSAK[+409.1]QR:2	921912	242010	FALSE	15.8807
S4_22_10_53.raw	153	RQC	RQC 03	sp|P02768|ALBU_HUMAN	ASSAK[+409.1]QR	ASSAK[+409.14199]QR	ASSAK[+409.1]QR:2	917092	148889	FALSE	15.7977
S4_22_10_64.raw	164	RQC	RQC 04	sp|P02768|ALBU_HUMAN	ASSAK[+409.1]QR	ASSAK[+409.14199]QR	ASSAK[+409.1]QR:2	808224	188961	FALSE	13.9224
S4_22_10_69.raw	169	RQC	RQC 05	sp|P02768|ALBU_HUMAN	ASSAK[+409.1]QR	ASSAK[+409.14199]QR	ASSAK[+409.1]QR:2	821626	242898	FALSE	14.1532
S4_22_10_80.raw	180	RQC	RQC 06	sp|P02768|ALBU_HUMAN	ASSAK[+409.1]QR	ASSAK[+409.14199]QR	ASSAK[+409.1]QR:2	734246	131027	FALSE	12.648
S4_22_10_91.raw	191	RQC	RQC 07	sp|P02768|ALBU_HUMAN	ASSAK[+409.1]QR	ASSAK[+409.14199]QR	ASSAK[+409.1]QR:2	737801	115119	FALSE	12.7093
S4_22_10_102.raw	202	RQC	RQC 08	sp|P02768|ALBU_HUMAN	ASSAK[+409.1]QR	ASSAK[+409.14199]QR	ASSAK[+409.1]QR:2	595708	109632	FALSE	10.2616
S4_22_10_112.raw	212	RQC	RQC 09	sp|P02768|ALBU_HUMAN	ASSAK[+409.1]QR	ASSAK[+409.14199]QR	ASSAK[+409.1]QR:2	672487	161406	FALSE	11.5842
S4_22_10_119.raw	219	RQC	RQC 10	sp|P02768|ALBU_HUMAN	ASSAK[+409.1]QR	ASSAK[+409.14199]QR	ASSAK[+409.1]QR:2	523343	129120	FALSE	9.01503
S4_22_10_32.raw	132	Donors	B1_01	sp|P02768|ALBU_HUMAN	ASSAK[+409.1]QR	ASSAK[+409.14199]QR	ASSAK[+409.1]QR:2	847049	151688	FALSE	14.5911
S4_22_10_33.raw	133	Donors	B1_02	sp|P02768|ALBU_HUMAN	ASSAK[+409.1]QR	ASSAK[+409.14199]QR	ASSAK[+409.1]QR:2	855531	272822	FALSE	14.7373
S4_22_10_34.raw	134	Donors	B1_03	sp|P02768|ALBU_HUMAN	ASSAK[+409.1]QR	ASSAK[+409.14199]QR	ASSAK[+409.1]QR:2	1406777	223076	FALSE	24.2329
S4_22_10_35.raw	135	Donors	B1_04	sp|P02768|ALBU_HUMAN	ASSAK[+409.1]QR	ASSAK[+409.14199]QR	ASSAK[+409.1]QR:2	1262003	238807	FALSE	21.7391
S4_22_10_36.raw	136	Donors	B1_05	sp|P02768|ALBU_HUMAN	ASSAK[+409.1]QR	ASSAK[+409.14199]QR	ASSAK[+409.1]QR:2	963831	285355	FALSE	16.6028
S4_22_10_37.raw	137	Donors	B1_06	sp|P02768|ALBU_HUMAN	ASSAK[+409.1]QR	ASSAK[+409.14199]QR	ASSAK[+409.1]QR:2	684461	287368	FALSE	11.7904
S4_22_10_38.raw	138	Donors	B1_07	sp|P02768|ALBU_HUMAN	ASSAK[+409.1]QR	ASSAK[+409.14199]QR	ASSAK[+409.1]QR:2	497235	231606	FALSE	8.5653
S4_22_10_39.raw	139	Donors	B1_08	sp|P02768|ALBU_HUMAN	ASSAK[+409.1]QR	ASSAK[+409.14199]QR	ASSAK[+409.1]QR:2	1177885	286869	FALSE	20.2901
S4_22_10_40.raw	140	Donors	B1_09	sp|P02768|ALBU_HUMAN	ASSAK[+409.1]QR	ASSAK[+409.14199]QR	ASSAK[+409.1]QR:2	763873	166708	FALSE	13.1584
S4_22_10_41.raw	141	Donors	B1_10	sp|P02768|ALBU_HUMAN	ASSAK[+409.1]QR	ASSAK[+409.14199]QR	ASSAK[+409.1]QR:2	1098902	265854	FALSE	18.9295
S4_22_10_43.raw	143	Donors	B1_11	sp|P02768|ALBU_HUMAN	ASSAK[+409.1]QR	ASSAK[+409.14199]QR	ASSAK[+409.1]QR:2	680545	196399	FALSE	11.723
S4_22_10_44.raw	144	Donors	B1_12	sp|P02768|ALBU_HUMAN	ASSAK[+409.1]QR	ASSAK[+409.14199]QR	ASSAK[+409.1]QR:2	848090	191416	FALSE	14.6091
S4_22_10_45.raw	145	Donors	B1_13	sp|P02768|ALBU_HUMAN	ASSAK[+409.1]QR	ASSAK[+409.14199]QR	ASSAK[+409.1]QR:2	815950	227966	FALSE	14.0554
S4_22_10_46.raw	146	Donors	B1_14	sp|P02768|ALBU_HUMAN	ASSAK[+409.1]QR	ASSAK[+409.14199]QR	ASSAK[+409.1]QR:2	715558	273146	FALSE	12.3261
S4_22_10_47.raw	147	Donors	B1_15	sp|P02768|ALBU_HUMAN	ASSAK[+409.1]QR	ASSAK[+409.14199]QR	ASSAK[+409.1]QR:2	926351	220583	FALSE	15.9572
S4_22_10_48.raw	148	Donors	B1_16	sp|P02768|ALBU_HUMAN	ASSAK[+409.1]QR	ASSAK[+409.14199]QR	ASSAK[+409.1]QR:2	765454	167938	FALSE	13.1856
S4_22_10_49.raw	149	Donors	B1_17	sp|P02768|ALBU_HUMAN	ASSAK[+409.1]QR	ASSAK[+409.14199]QR	ASSAK[+409.1]QR:2	889691	141924	FALSE	15.3257
S4_22_10_50.raw	150	Donors	B1_18	sp|P02768|ALBU_HUMAN	ASSAK[+409.1]QR	ASSAK[+409.14199]QR	ASSAK[+409.1]QR:2	639172	281453	FALSE	11.0103
S4_22_10_51.raw	151	Donors	B1_19	sp|P02768|ALBU_HUMAN	ASSAK[+409.1]QR	ASSAK[+409.14199]QR	ASSAK[+409.1]QR:2	462402	211680	FALSE	7.96527
S4_22_10_52.raw	152	Donors	B1_20	sp|P02768|ALBU_HUMAN	ASSAK[+409.1]QR	ASSAK[+409.14199]QR	ASSAK[+409.1]QR:2	1012052	162349	FALSE	17.4335
S4_22_10_54.raw	154	Donors	B1_21	sp|P02768|ALBU_HUMAN	ASSAK[+409.1]QR	ASSAK[+409.14199]QR	ASSAK[+409.1]QR:2	482442	309474	FALSE	8.31048
S4_22_10_55.raw	155	Donors	B1_22	sp|P02768|ALBU_HUMAN	ASSAK[+409.1]QR	ASSAK[+409.14199]QR	ASSAK[+409.1]QR:2	1208222	193803	FALSE	20.8127
S4_22_10_57.raw	157	Donors	B1_24	sp|P02768|ALBU_HUMAN	ASSAK[+409.1]QR	ASSAK[+409.14199]QR	ASSAK[+409.1]QR:2	483804	163503	FALSE	8.33394
S4_22_10_58.raw	158	Donors	B1_25	sp|P02768|ALBU_HUMAN	ASSAK[+409.1]QR	ASSAK[+409.14199]QR	ASSAK[+409.1]QR:2	818059	126816	FALSE	14.0918
S4_22_10_59.raw	159	Donors	B1_26	sp|P02768|ALBU_HUMAN	ASSAK[+409.1]QR	ASSAK[+409.14199]QR	ASSAK[+409.1]QR:2	536699	267436	FALSE	9.2451
S4_22_10_60.raw	160	Donors	B1_27	sp|P02768|ALBU_HUMAN	ASSAK[+409.1]QR	ASSAK[+409.14199]QR	ASSAK[+409.1]QR:2	483396	158734	FALSE	8.32691
S4_22_10_61.raw	161	Donors	B1_28	sp|P02768|ALBU_HUMAN	ASSAK[+409.1]QR	ASSAK[+409.14199]QR	ASSAK[+409.1]QR:2	702033	112653	FALSE	12.0931
S4_22_10_62.raw	162	Donors	B1_29	sp|P02768|ALBU_HUMAN	ASSAK[+409.1]QR	ASSAK[+409.14199]QR	ASSAK[+409.1]QR:2	1102614	205871	FALSE	18.9935
S4_22_10_63.raw	163	Donors	B1_30	sp|P02768|ALBU_HUMAN	ASSAK[+409.1]QR	ASSAK[+409.14199]QR	ASSAK[+409.1]QR:2	876110	164852	FALSE	15.0917
S4_22_10_65.raw	165	Donors	B1_31	sp|P02768|ALBU_HUMAN	ASSAK[+409.1]QR	ASSAK[+409.14199]QR	ASSAK[+409.1]QR:2	1295392	138556	FALSE	22.3142
S4_22_10_66.raw	166	Donors	B1_32	sp|P02768|ALBU_HUMAN	ASSAK[+409.1]QR	ASSAK[+409.14199]QR	ASSAK[+409.1]QR:2	468163	129164	FALSE	8.06451
S4_22_10_67.raw	167	Donors	B1_33	sp|P02768|ALBU_HUMAN	ASSAK[+409.1]QR	ASSAK[+409.14199]QR	ASSAK[+409.1]QR:2	1219766	204703	FALSE	21.0115
S4_22_10_68.raw	168	Donors	B1_34	sp|P02768|ALBU_HUMAN	ASSAK[+409.1]QR	ASSAK[+409.14199]QR	ASSAK[+409.1]QR:2	401022	155332	FALSE	6.90795
S4_22_10_73.raw	173	Donors	B2_01	sp|P02768|ALBU_HUMAN	ASSAK[+409.1]QR	ASSAK[+409.14199]QR	ASSAK[+409.1]QR:2	909668	121825	FALSE	15.6698
S4_22_10_74.raw	174	Donors	B2_02	sp|P02768|ALBU_HUMAN	ASSAK[+409.1]QR	ASSAK[+409.14199]QR	ASSAK[+409.1]QR:2	830743	158669	FALSE	14.3103
S4_22_10_75.raw	175	Donors	B2_03	sp|P02768|ALBU_HUMAN	ASSAK[+409.1]QR	ASSAK[+409.14199]QR	ASSAK[+409.1]QR:2	634611	121214	FALSE	10.9317
S4_22_10_76.raw	176	Donors	B2_04	sp|P02768|ALBU_HUMAN	ASSAK[+409.1]QR	ASSAK[+409.14199]QR	ASSAK[+409.1]QR:2	1525289	136197	FALSE	26.2744
S4_22_10_77.raw	177	Donors	B2_05	sp|P02768|ALBU_HUMAN	ASSAK[+409.1]QR	ASSAK[+409.14199]QR	ASSAK[+409.1]QR:2	301168	129428	FALSE	5.18788
S4_22_10_78.raw	178	Donors	B2_06	sp|P02768|ALBU_HUMAN	ASSAK[+409.1]QR	ASSAK[+409.14199]QR	ASSAK[+409.1]QR:2	621434	123146	FALSE	10.7047
S4_22_10_79.raw	179	Donors	B2_07	sp|P02768|ALBU_HUMAN	ASSAK[+409.1]QR	ASSAK[+409.14199]QR	ASSAK[+409.1]QR:2	1133039	135592	FALSE	19.5176
S4_22_10_81.raw	181	Donors	B2_08	sp|P02768|ALBU_HUMAN	ASSAK[+409.1]QR	ASSAK[+409.14199]QR	ASSAK[+409.1]QR:2	978906	110803	FALSE	16.8625
S4_22_10_82.raw	182	Donors	B2_09	sp|P02768|ALBU_HUMAN	ASSAK[+409.1]QR	ASSAK[+409.14199]QR	ASSAK[+409.1]QR:2	915252	161613	FALSE	15.766
S4_22_10_83.raw	183	Donors	B2_10	sp|P02768|ALBU_HUMAN	ASSAK[+409.1]QR	ASSAK[+409.14199]QR	ASSAK[+409.1]QR:2	450994	100535	FALSE	7.76876
S4_22_10_84.raw	184	Donors	B2_11	sp|P02768|ALBU_HUMAN	ASSAK[+409.1]QR	ASSAK[+409.14199]QR	ASSAK[+409.1]QR:2	731977	79978	FALSE	12.6089
S4_22_10_85.raw	185	Donors	B2_12	sp|P02768|ALBU_HUMAN	ASSAK[+409.1]QR	ASSAK[+409.14199]QR	ASSAK[+409.1]QR:2	1008258	108001	FALSE	17.3681
S4_22_10_86.raw	186	Donors	B2_13	sp|P02768|ALBU_HUMAN	ASSAK[+409.1]QR	ASSAK[+409.14199]QR	ASSAK[+409.1]QR:2	1061800	94421	FALSE	18.2904
S4_22_10_87.raw	187	Donors	B2_14	sp|P02768|ALBU_HUMAN	ASSAK[+409.1]QR	ASSAK[+409.14199]QR	ASSAK[+409.1]QR:2	804812	75222	FALSE	13.8636
S4_22_10_88.raw	188	Donors	B2_15	sp|P02768|ALBU_HUMAN	ASSAK[+409.1]QR	ASSAK[+409.14199]QR	ASSAK[+409.1]QR:2	373922	112597	FALSE	6.44113
S4_22_10_89.raw	189	Donors	B2_16	sp|P02768|ALBU_HUMAN	ASSAK[+409.1]QR	ASSAK[+409.14199]QR	ASSAK[+409.1]QR:2	452737	100034	FALSE	7.79878
S4_22_10_90.raw	190	Donors	B2_17	sp|P02768|ALBU_HUMAN	ASSAK[+409.1]QR	ASSAK[+409.14199]QR	ASSAK[+409.1]QR:2	626373	180331	FALSE	10.7898
S4_22_10_92.raw	192	Donors	B2_18	sp|P02768|ALBU_HUMAN	ASSAK[+409.1]QR	ASSAK[+409.14199]QR	ASSAK[+409.1]QR:2	848301	103683	FALSE	14.6127
S4_22_10_93.raw	193	Donors	B2_19	sp|P02768|ALBU_HUMAN	ASSAK[+409.1]QR	ASSAK[+409.14199]QR	ASSAK[+409.1]QR:2	831530	84728	FALSE	14.3238
S4_22_10_94.raw	194	Donors	B2_20	sp|P02768|ALBU_HUMAN	ASSAK[+409.1]QR	ASSAK[+409.14199]QR	ASSAK[+409.1]QR:2	294483	77427	FALSE	5.07272
S4_22_10_95.raw	195	Donors	B2_21	sp|P02768|ALBU_HUMAN	ASSAK[+409.1]QR	ASSAK[+409.14199]QR	ASSAK[+409.1]QR:2	631149	68765	FALSE	10.8721
S4_22_10_96.raw	196	Donors	B2_22	sp|P02768|ALBU_HUMAN	ASSAK[+409.1]QR	ASSAK[+409.14199]QR	ASSAK[+409.1]QR:2	1262834	117111	FALSE	21.7534
S4_22_10_97.raw	197	Donors	B2_23	sp|P02768|ALBU_HUMAN	ASSAK[+409.1]QR	ASSAK[+409.14199]QR	ASSAK[+409.1]QR:2	1163510	175590	FALSE	20.0425
S4_22_10_98.raw	198	Donors	B2_24	sp|P02768|ALBU_HUMAN	ASSAK[+409.1]QR	ASSAK[+409.14199]QR	ASSAK[+409.1]QR:2	470061	56088	FALSE	8.09721
S4_22_10_99.raw	199	Donors	B2_25	sp|P02768|ALBU_HUMAN	ASSAK[+409.1]QR	ASSAK[+409.14199]QR	ASSAK[+409.1]QR:2	831634	93596	FALSE	14.3256
S4_22_10_100.raw	200	Donors	B2_26	sp|P02768|ALBU_HUMAN	ASSAK[+409.1]QR	ASSAK[+409.14199]QR	ASSAK[+409.1]QR:2	781939	122251	FALSE	13.4696
S4_22_10_101.raw	201	Donors	B2_27	sp|P02768|ALBU_HUMAN	ASSAK[+409.1]QR	ASSAK[+409.14199]QR	ASSAK[+409.1]QR:2	731904	92545	FALSE	12.6077
S4_22_10_103.raw	203	Donors	B2_28	sp|P02768|ALBU_HUMAN	ASSAK[+409.1]QR	ASSAK[+409.14199]QR	ASSAK[+409.1]QR:2	1131241	130777	FALSE	19.4866
S4_22_10_104.raw	204	Donors	B2_29	sp|P02768|ALBU_HUMAN	ASSAK[+409.1]QR	ASSAK[+409.14199]QR	ASSAK[+409.1]QR:2	1128189	156210	FALSE	19.434
S4_22_10_105.raw	205	Donors	B2_30	sp|P02768|ALBU_HUMAN	ASSAK[+409.1]QR	ASSAK[+409.14199]QR	ASSAK[+409.1]QR:2	379169	92460	FALSE	6.53151
S4_22_10_106.raw	206	Donors	B2_31	sp|P02768|ALBU_HUMAN	ASSAK[+409.1]QR	ASSAK[+409.14199]QR	ASSAK[+409.1]QR:2	1432890	99141	FALSE	24.6828
S4_22_10_107.raw	207	Donors	B2_32	sp|P02768|ALBU_HUMAN	ASSAK[+409.1]QR	ASSAK[+409.14199]QR	ASSAK[+409.1]QR:2	343387	96986	FALSE	5.91514
S4_22_10_108.raw	208	Donors	B2_33	sp|P02768|ALBU_HUMAN	ASSAK[+409.1]QR	ASSAK[+409.14199]QR	ASSAK[+409.1]QR:2	324025	80773	FALSE	5.58161
S4_22_10_113.raw	213	Donors	B2_34	sp|P02768|ALBU_HUMAN	ASSAK[+409.1]QR	ASSAK[+409.14199]QR	ASSAK[+409.1]QR:2	810058	97004	FALSE	13.9539
S4_22_10_114.raw	214	Donors	B2_35	sp|P02768|ALBU_HUMAN	ASSAK[+409.1]QR	ASSAK[+409.14199]QR	ASSAK[+409.1]QR:2	186022	89546	FALSE	3.20439
S4_22_10_115.raw	215	NegCtrl	B1_NegCtrl_01	sp|P02768|ALBU_HUMAN	ASSAK[+409.1]QR	ASSAK[+409.14199]QR	ASSAK[+409.1]QR:2	121036	51868	FALSE	2.08495
S4_22_10_116.raw	216	NegCtrl	B1_NegCtrl_02	sp|P02768|ALBU_HUMAN	ASSAK[+409.1]QR	ASSAK[+409.14199]QR	ASSAK[+409.1]QR:2	34169	10020	FALSE	0.58859
S4_22_10_117.raw	217	NegCtrl	B2_NegCtrl_01	sp|P02768|ALBU_HUMAN	ASSAK[+409.1]QR	ASSAK[+409.14199]QR	ASSAK[+409.1]QR:2	62771	33631	FALSE	1.08128
S4_22_10_118.raw	218	NegCtrl	B2_NegCtrl_02	sp|P02768|ALBU_HUMAN	ASSAK[+409.1]QR	ASSAK[+409.14199]QR	ASSAK[+409.1]QR:2	14233	8260	FALSE	0.245176
S4_22_10_120.raw	220	Blank	Blank 01	sp|P02768|ALBU_HUMAN	ASSAK[+409.1]QR	ASSAK[+409.14199]QR	ASSAK[+409.1]QR:2	919	591	FALSE	0.0158306
S4_22_10_121.raw	221	Blank	Blank 02	sp|P02768|ALBU_HUMAN	ASSAK[+409.1]QR	ASSAK[+409.14199]QR	ASSAK[+409.1]QR:2	870	248	FALSE	0.0149865
S4_22_10_122.raw	222	Blank	Blank 03	sp|P02768|ALBU_HUMAN	ASSAK[+409.1]QR	ASSAK[+409.14199]QR	ASSAK[+409.1]QR:2	753	294	FALSE	0.0129711
S4_22_10_23.raw	123	SPQC B1	SPQC B1 1	sp|P02768|ALBU_HUMAN	VGSK[+395.1]C[+57]C[+57]K	VGSK[+395.137573]C[+57.021464]C[+57.021464]K	VGSK[+395.1]C[+57]C[+57]K:2	337530	57950	FALSE	21.0953
S4_22_10_24.raw	124	SPQC B1	SPQC B1 2	sp|P02768|ALBU_HUMAN	VGSK[+395.1]C[+57]C[+57]K	VGSK[+395.137573]C[+57.021464]C[+57.021464]K	VGSK[+395.1]C[+57]C[+57]K:2	513355	82992	FALSE	32.0842
S4_22_10_25.raw	125	SPQC B1	SPQC B1 3	sp|P02768|ALBU_HUMAN	VGSK[+395.1]C[+57]C[+57]K	VGSK[+395.137573]C[+57.021464]C[+57.021464]K	VGSK[+395.1]C[+57]C[+57]K:2	408981	41905	FALSE	25.5609
S4_22_10_26.raw	126	SPQC B2	SPQC B2 1	sp|P02768|ALBU_HUMAN	VGSK[+395.1]C[+57]C[+57]K	VGSK[+395.137573]C[+57.021464]C[+57.021464]K	VGSK[+395.1]C[+57]C[+57]K:2	777362	95247	FALSE	48.5844
S4_22_10_27.raw	127	SPQC B2	SPQC B2 2	sp|P02768|ALBU_HUMAN	VGSK[+395.1]C[+57]C[+57]K	VGSK[+395.137573]C[+57.021464]C[+57.021464]K	VGSK[+395.1]C[+57]C[+57]K:2	623325	82633	FALSE	38.9572
S4_22_10_28.raw	128	SPQC B2	SPQC B2 3	sp|P02768|ALBU_HUMAN	VGSK[+395.1]C[+57]C[+57]K	VGSK[+395.137573]C[+57.021464]C[+57.021464]K	VGSK[+395.1]C[+57]C[+57]K:2	732208	94246	FALSE	45.7623
S4_22_10_31.raw	131	RQC	RQC 01	sp|P02768|ALBU_HUMAN	VGSK[+395.1]C[+57]C[+57]K	VGSK[+395.137573]C[+57.021464]C[+57.021464]K	VGSK[+395.1]C[+57]C[+57]K:2	382744	68475	FALSE	23.9211
S4_22_10_42.raw	142	RQC	RQC 02	sp|P02768|ALBU_HUMAN	VGSK[+395.1]C[+57]C[+57]K	VGSK[+395.137573]C[+57.021464]C[+57.021464]K	VGSK[+395.1]C[+57]C[+57]K:2	328140	53030	FALSE	20.5084
S4_22_10_53.raw	153	RQC	RQC 03	sp|P02768|ALBU_HUMAN	VGSK[+395.1]C[+57]C[+57]K	VGSK[+395.137573]C[+57.021464]C[+57.021464]K	VGSK[+395.1]C[+57]C[+57]K:2	345374	47832	FALSE	21.5855
S4_22_10_64.raw	164	RQC	RQC 04	sp|P02768|ALBU_HUMAN	VGSK[+395.1]C[+57]C[+57]K	VGSK[+395.137573]C[+57.021464]C[+57.021464]K	VGSK[+395.1]C[+57]C[+57]K:2	302494	64315	FALSE	18.9056
S4_22_10_69.raw	169	RQC	RQC 05	sp|P02768|ALBU_HUMAN	VGSK[+395.1]C[+57]C[+57]K	VGSK[+395.137573]C[+57.021464]C[+57.021464]K	VGSK[+395.1]C[+57]C[+57]K:2	260534	46119	FALSE	16.2831
S4_22_10_80.raw	180	RQC	RQC 06	sp|P02768|ALBU_HUMAN	VGSK[+395.1]C[+57]C[+57]K	VGSK[+395.137573]C[+57.021464]C[+57.021464]K	VGSK[+395.1]C[+57]C[+57]K:2	279264	33851	FALSE	17.4537
S4_22_10_91.raw	191	RQC	RQC 07	sp|P02768|ALBU_HUMAN	VGSK[+395.1]C[+57]C[+57]K	VGSK[+395.137573]C[+57.021464]C[+57.021464]K	VGSK[+395.1]C[+57]C[+57]K:2	283902	66142	FALSE	17.7436
S4_22_10_102.raw	202	RQC	RQC 08	sp|P02768|ALBU_HUMAN	VGSK[+395.1]C[+57]C[+57]K	VGSK[+395.137573]C[+57.021464]C[+57.021464]K	VGSK[+395.1]C[+57]C[+57]K:2	226668	20046	FALSE	14.1665
S4_22_10_112.raw	212	RQC	RQC 09	sp|P02768|ALBU_HUMAN	VGSK[+395.1]C[+57]C[+57]K	VGSK[+395.137573]C[+57.021464]C[+57.021464]K	VGSK[+395.1]C[+57]C[+57]K:2	258895	40614	FALSE	16.1807
S4_22_10_119.raw	219	RQC	RQC 10	sp|P02768|ALBU_HUMAN	VGSK[+395.1]C[+57]C[+57]K	VGSK[+395.137573]C[+57.021464]C[+57.021464]K	VGSK[+395.1]C[+57]C[+57]K:2	231724	24735	FALSE	14.4825
S4_22_10_32.raw	132	Donors	B1_01	sp|P02768|ALBU_HUMAN	VGSK[+395.1]C[+57]C[+57]K	VGSK[+395.137573]C[+57.021464]C[+57.021464]K	VGSK[+395.1]C[+57]C[+57]K:2	409572	52674	FALSE	25.5979
S4_22_10_33.raw	133	Donors	B1_02	sp|P02768|ALBU_HUMAN	VGSK[+395.1]C[+57]C[+57]K	VGSK[+395.137573]C[+57.021464]C[+57.021464]K	VGSK[+395.1]C[+57]C[+57]K:2	314789	77052	FALSE	19.674
S4_22_10_34.raw	134	Donors	B1_03	sp|P02768|ALBU_HUMAN	VGSK[+395.1]C[+57]C[+57]K	VGSK[+395.137573]C[+57.021464]C[+57.021464]K	VGSK[+395.1]C[+57]C[+57]K:2	344965	61644	FALSE	21.56
S4_22_10_35.raw	135	Donors	B1_04	sp|P02768|ALBU_HUMAN	VGSK[+395.1]C[+57]C[+57]K	VGSK[+395.137573]C[+57.021464]C[+57.021464]K	VGSK[+395.1]C[+57]C[+57]K:2	470796	87960	FALSE	29.4243
S4_22_10_36.raw	136	Donors	B1_05	sp|P02768|ALBU_HUMAN	VGSK[+395.1]C[+57]C[+57]K	VGSK[+395.137573]C[+57.021464]C[+57.021464]K	VGSK[+395.1]C[+57]C[+57]K:2	402575	86748	FALSE	25.1605
S4_22_10_37.raw	137	Donors	B1_06	sp|P02768|ALBU_HUMAN	VGSK[+395.1]C[+57]C[+57]K	VGSK[+395.137573]C[+57.021464]C[+57.021464]K	VGSK[+395.1]C[+57]C[+57]K:2	262898	72858	FALSE	16.4309
S4_22_10_38.raw	138	Donors	B1_07	sp|P02768|ALBU_HUMAN	VGSK[+395.1]C[+57]C[+57]K	VGSK[+395.137573]C[+57.021464]C[+57.021464]K	VGSK[+395.1]C[+57]C[+57]K:2	236046	83636	FALSE	14.7526
S4_22_10_39.raw	139	Donors	B1_08	sp|P02768|ALBU_HUMAN	VGSK[+395.1]C[+57]C[+57]K	VGSK[+395.137573]C[+57.021464]C[+57.021464]K	VGSK[+395.1]C[+57]C[+57]K:2	336514	45738	FALSE	21.0318
S4_22_10_40.raw	140	Donors	B1_09	sp|P02768|ALBU_HUMAN	VGSK[+395.1]C[+57]C[+57]K	VGSK[+395.137573]C[+57.021464]C[+57.021464]K	VGSK[+395.1]C[+57]C[+57]K:2	524543	50568	FALSE	32.7834
S4_22_10_41.raw	141	Donors	B1_10	sp|P02768|ALBU_HUMAN	VGSK[+395.1]C[+57]C[+57]K	VGSK[+395.137573]C[+57.021464]C[+57.021464]K	VGSK[+395.1]C[+57]C[+57]K:2	419142	50942	FALSE	26.196
S4_22_10_43.raw	143	Donors	B1_11	sp|P02768|ALBU_HUMAN	VGSK[+395.1]C[+57]C[+57]K	VGSK[+395.137573]C[+57.021464]C[+57.021464]K	VGSK[+395.1]C[+57]C[+57]K:2	361328	39484	FALSE	22.5826
S4_22_10_44.raw	144	Donors	B1_12	sp|P02768|ALBU_HUMAN	VGSK[+395.1]C[+57]C[+57]K	VGSK[+395.137573]C[+57.021464]C[+57.021464]K	VGSK[+395.1]C[+57]C[+57]K:2	320240	77700	FALSE	20.0147
S4_22_10_45.raw	145	Donors	B1_13	sp|P02768|ALBU_HUMAN	VGSK[+395.1]C[+57]C[+57]K	VGSK[+395.137573]C[+57.021464]C[+57.021464]K	VGSK[+395.1]C[+57]C[+57]K:2	256996	32624	FALSE	16.062
S4_22_10_46.raw	146	Donors	B1_14	sp|P02768|ALBU_HUMAN	VGSK[+395.1]C[+57]C[+57]K	VGSK[+395.137573]C[+57.021464]C[+57.021464]K	VGSK[+395.1]C[+57]C[+57]K:2	272730	47553	FALSE	17.0454
S4_22_10_47.raw	147	Donors	B1_15	sp|P02768|ALBU_HUMAN	VGSK[+395.1]C[+57]C[+57]K	VGSK[+395.137573]C[+57.021464]C[+57.021464]K	VGSK[+395.1]C[+57]C[+57]K:2	378152	44190	FALSE	23.6341
S4_22_10_48.raw	148	Donors	B1_16	sp|P02768|ALBU_HUMAN	VGSK[+395.1]C[+57]C[+57]K	VGSK[+395.137573]C[+57.021464]C[+57.021464]K	VGSK[+395.1]C[+57]C[+57]K:2	262904	68848	FALSE	16.4312
S4_22_10_49.raw	149	Donors	B1_17	sp|P02768|ALBU_HUMAN	VGSK[+395.1]C[+57]C[+57]K	VGSK[+395.137573]C[+57.021464]C[+57.021464]K	VGSK[+395.1]C[+57]C[+57]K:2	309497	50655	FALSE	19.3433
S4_22_10_50.raw	150	Donors	B1_18	sp|P02768|ALBU_HUMAN	VGSK[+395.1]C[+57]C[+57]K	VGSK[+395.137573]C[+57.021464]C[+57.021464]K	VGSK[+395.1]C[+57]C[+57]K:2	246854	66677	FALSE	15.4281
S4_22_10_51.raw	151	Donors	B1_19	sp|P02768|ALBU_HUMAN	VGSK[+395.1]C[+57]C[+57]K	VGSK[+395.137573]C[+57.021464]C[+57.021464]K	VGSK[+395.1]C[+57]C[+57]K:2	175137	29677	FALSE	10.9459
S4_22_10_52.raw	152	Donors	B1_20	sp|P02768|ALBU_HUMAN	VGSK[+395.1]C[+57]C[+57]K	VGSK[+395.137573]C[+57.021464]C[+57.021464]K	VGSK[+395.1]C[+57]C[+57]K:2	487556	72180	FALSE	30.4718
S4_22_10_54.raw	154	Donors	B1_21	sp|P02768|ALBU_HUMAN	VGSK[+395.1]C[+57]C[+57]K	VGSK[+395.137573]C[+57.021464]C[+57.021464]K	VGSK[+395.1]C[+57]C[+57]K:2	136807	51710	FALSE	8.5503
S4_22_10_55.raw	155	Donors	B1_22	sp|P02768|ALBU_HUMAN	VGSK[+395.1]C[+57]C[+57]K	VGSK[+395.137573]C[+57.021464]C[+57.021464]K	VGSK[+395.1]C[+57]C[+57]K:2	412272	51222	FALSE	25.7666
S4_22_10_57.raw	157	Donors	B1_24	sp|P02768|ALBU_HUMAN	VGSK[+395.1]C[+57]C[+57]K	VGSK[+395.137573]C[+57.021464]C[+57.021464]K	VGSK[+395.1]C[+57]C[+57]K:2	242426	42952	FALSE	15.1514
S4_22_10_58.raw	158	Donors	B1_25	sp|P02768|ALBU_HUMAN	VGSK[+395.1]C[+57]C[+57]K	VGSK[+395.137573]C[+57.021464]C[+57.021464]K	VGSK[+395.1]C[+57]C[+57]K:2	548707	86812	FALSE	34.2937
S4_22_10_59.raw	159	Donors	B1_26	sp|P02768|ALBU_HUMAN	VGSK[+395.1]C[+57]C[+57]K	VGSK[+395.137573]C[+57.021464]C[+57.021464]K	VGSK[+395.1]C[+57]C[+57]K:2	203026	26285	FALSE	12.6889
S4_22_10_60.raw	160	Donors	B1_27	sp|P02768|ALBU_HUMAN	VGSK[+395.1]C[+57]C[+57]K	VGSK[+395.137573]C[+57.021464]C[+57.021464]K	VGSK[+395.1]C[+57]C[+57]K:2	249525	50416	FALSE	15.5951
S4_22_10_61.raw	161	Donors	B1_28	sp|P02768|ALBU_HUMAN	VGSK[+395.1]C[+57]C[+57]K	VGSK[+395.137573]C[+57.021464]C[+57.021464]K	VGSK[+395.1]C[+57]C[+57]K:2	421943	48798	FALSE	26.371
S4_22_10_62.raw	162	Donors	B1_29	sp|P02768|ALBU_HUMAN	VGSK[+395.1]C[+57]C[+57]K	VGSK[+395.137573]C[+57.021464]C[+57.021464]K	VGSK[+395.1]C[+57]C[+57]K:2	545788	65086	FALSE	34.1112
S4_22_10_63.raw	163	Donors	B1_30	sp|P02768|ALBU_HUMAN	VGSK[+395.1]C[+57]C[+57]K	VGSK[+395.137573]C[+57.021464]C[+57.021464]K	VGSK[+395.1]C[+57]C[+57]K:2	361845	67519	FALSE	22.615
S4_22_10_65.raw	165	Donors	B1_31	sp|P02768|ALBU_HUMAN	VGSK[+395.1]C[+57]C[+57]K	VGSK[+395.137573]C[+57.021464]C[+57.021464]K	VGSK[+395.1]C[+57]C[+57]K:2	414582	48390	FALSE	25.911
S4_22_10_66.raw	166	Donors	B1_32	sp|P02768|ALBU_HUMAN	VGSK[+395.1]C[+57]C[+57]K	VGSK[+395.137573]C[+57.021464]C[+57.021464]K	VGSK[+395.1]C[+57]C[+57]K:2	190723	44669	FALSE	11.92
S4_22_10_67.raw	167	Donors	B1_33	sp|P02768|ALBU_HUMAN	VGSK[+395.1]C[+57]C[+57]K	VGSK[+395.137573]C[+57.021464]C[+57.021464]K	VGSK[+395.1]C[+57]C[+57]K:2	332621	55312	FALSE	20.7885
S4_22_10_68.raw	168	Donors	B1_34	sp|P02768|ALBU_HUMAN	VGSK[+395.1]C[+57]C[+57]K	VGSK[+395.137573]C[+57.021464]C[+57.021464]K	VGSK[+395.1]C[+57]C[+57]K:2	171348	34773	FALSE	10.7091
S4_22_10_73.raw	173	Donors	B2_01	sp|P02768|ALBU_HUMAN	VGSK[+395.1]C[+57]C[+57]K	VGSK[+395.137573]C[+57.021464]C[+57.021464]K	VGSK[+395.1]C[+57]C[+57]K:2	384907	55591	FALSE	24.0563
S4_22_10_74.raw	174	Donors	B2_02	sp|P02768|ALBU_HUMAN	VGSK[+395.1]C[+57]C[+57]K	VGSK[+395.137573]C[+57.021464]C[+57.021464]K	VGSK[+395.1]C[+57]C[+57]K:2	398491	26490	FALSE	24.9053
S4_22_10_75.raw	175	Donors	B2_03	sp|P02768|ALBU_HUMAN	VGSK[+395.1]C[+57]C[+57]K	VGSK[+395.137573]C[+57.021464]C[+57.021464]K	VGSK[+395.1]C[+57]C[+57]K:2	335661	47289	FALSE	20.9785
S4_22_10_76.raw	176	Donors	B2_04	sp|P02768|ALBU_HUMAN	VGSK[+395.1]C[+57]C[+57]K	VGSK[+395.137573]C[+57.021464]C[+57.021464]K	VGSK[+395.1]C[+57]C[+57]K:2	499362	93291	FALSE	31.2096
S4_22_10_77.raw	177	Donors	B2_05	sp|P02768|ALBU_HUMAN	VGSK[+395.1]C[+57]C[+57]K	VGSK[+395.137573]C[+57.021464]C[+57.021464]K	VGSK[+395.1]C[+57]C[+57]K:2	185064	38336	FALSE	11.5663
S4_22_10_78.raw	178	Donors	B2_06	sp|P02768|ALBU_HUMAN	VGSK[+395.1]C[+57]C[+57]K	VGSK[+395.137573]C[+57.021464]C[+57.021464]K	VGSK[+395.1]C[+57]C[+57]K:2	460794	84491	FALSE	28.7992
S4_22_10_79.raw	179	Donors	B2_07	sp|P02768|ALBU_HUMAN	VGSK[+395.1]C[+57]C[+57]K	VGSK[+395.137573]C[+57.021464]C[+57.021464]K	VGSK[+395.1]C[+57]C[+57]K:2	480962	57833	FALSE	30.0597
S4_22_10_81.raw	181	Donors	B2_08	sp|P02768|ALBU_HUMAN	VGSK[+395.1]C[+57]C[+57]K	VGSK[+395.137573]C[+57.021464]C[+57.021464]K	VGSK[+395.1]C[+57]C[+57]K:2	367532	52124	FALSE	22.9704
S4_22_10_82.raw	182	Donors	B2_09	sp|P02768|ALBU_HUMAN	VGSK[+395.1]C[+57]C[+57]K	VGSK[+395.137573]C[+57.021464]C[+57.021464]K	VGSK[+395.1]C[+57]C[+57]K:2	261212	67805	FALSE	16.3255
S4_22_10_83.raw	183	Donors	B2_10	sp|P02768|ALBU_HUMAN	VGSK[+395.1]C[+57]C[+57]K	VGSK[+395.137573]C[+57.021464]C[+57.021464]K	VGSK[+395.1]C[+57]C[+57]K:2	349169	42521	FALSE	21.8227
S4_22_10_84.raw	184	Donors	B2_11	sp|P02768|ALBU_HUMAN	VGSK[+395.1]C[+57]C[+57]K	VGSK[+395.137573]C[+57.021464]C[+57.021464]K	VGSK[+395.1]C[+57]C[+57]K:2	271136	51961	FALSE	16.9457
S4_22_10_85.raw	185	Donors	B2_12	sp|P02768|ALBU_HUMAN	VGSK[+395.1]C[+57]C[+57]K	VGSK[+395.137573]C[+57.021464]C[+57.021464]K	VGSK[+395.1]C[+57]C[+57]K:2	446155	33766	FALSE	27.8843
S4_22_10_86.raw	186	Donors	B2_13	sp|P02768|ALBU_HUMAN	VGSK[+395.1]C[+57]C[+57]K	VGSK[+395.137573]C[+57.021464]C[+57.021464]K	VGSK[+395.1]C[+57]C[+57]K:2	477511	44621	FALSE	29.844
S4_22_10_87.raw	187	Donors	B2_14	sp|P02768|ALBU_HUMAN	VGSK[+395.1]C[+57]C[+57]K	VGSK[+395.137573]C[+57.021464]C[+57.021464]K	VGSK[+395.1]C[+57]C[+57]K:2	431928	27705	FALSE	26.9951
S4_22_10_88.raw	188	Donors	B2_15	sp|P02768|ALBU_HUMAN	VGSK[+395.1]C[+57]C[+57]K	VGSK[+395.137573]C[+57.021464]C[+57.021464]K	VGSK[+395.1]C[+57]C[+57]K:2	163246	35839	FALSE	10.2027
S4_22_10_89.raw	189	Donors	B2_16	sp|P02768|ALBU_HUMAN	VGSK[+395.1]C[+57]C[+57]K	VGSK[+395.137573]C[+57.021464]C[+57.021464]K	VGSK[+395.1]C[+57]C[+57]K:2	372715	78551	FALSE	23.2943
S4_22_10_90.raw	190	Donors	B2_17	sp|P02768|ALBU_HUMAN	VGSK[+395.1]C[+57]C[+57]K	VGSK[+395.137573]C[+57.021464]C[+57.021464]K	VGSK[+395.1]C[+57]C[+57]K:2	185728	58910	FALSE	11.6078
S4_22_10_92.raw	192	Donors	B2_18	sp|P02768|ALBU_HUMAN	VGSK[+395.1]C[+57]C[+57]K	VGSK[+395.137573]C[+57.021464]C[+57.021464]K	VGSK[+395.1]C[+57]C[+57]K:2	345087	57451	FALSE	21.5676
S4_22_10_93.raw	193	Donors	B2_19	sp|P02768|ALBU_HUMAN	VGSK[+395.1]C[+57]C[+57]K	VGSK[+395.137573]C[+57.021464]C[+57.021464]K	VGSK[+395.1]C[+57]C[+57]K:2	515811	39925	FALSE	32.2377
S4_22_10_94.raw	194	Donors	B2_20	sp|P02768|ALBU_HUMAN	VGSK[+395.1]C[+57]C[+57]K	VGSK[+395.137573]C[+57.021464]C[+57.021464]K	VGSK[+395.1]C[+57]C[+57]K:2	130936	37477	FALSE	8.18337
S4_22_10_95.raw	195	Donors	B2_21	sp|P02768|ALBU_HUMAN	VGSK[+395.1]C[+57]C[+57]K	VGSK[+395.137573]C[+57.021464]C[+57.021464]K	VGSK[+395.1]C[+57]C[+57]K:2	281263	52697	FALSE	17.5787
S4_22_10_96.raw	196	Donors	B2_22	sp|P02768|ALBU_HUMAN	VGSK[+395.1]C[+57]C[+57]K	VGSK[+395.137573]C[+57.021464]C[+57.021464]K	VGSK[+395.1]C[+57]C[+57]K:2	952444	61701	FALSE	59.5268
S4_22_10_97.raw	197	Donors	B2_23	sp|P02768|ALBU_HUMAN	VGSK[+395.1]C[+57]C[+57]K	VGSK[+395.137573]C[+57.021464]C[+57.021464]K	VGSK[+395.1]C[+57]C[+57]K:2	416664	35414	FALSE	26.0411
S4_22_10_98.raw	198	Donors	B2_24	sp|P02768|ALBU_HUMAN	VGSK[+395.1]C[+57]C[+57]K	VGSK[+395.137573]C[+57.021464]C[+57.021464]K	VGSK[+395.1]C[+57]C[+57]K:2	303985	28846	FALSE	18.9988
S4_22_10_99.raw	199	Donors	B2_25	sp|P02768|ALBU_HUMAN	VGSK[+395.1]C[+57]C[+57]K	VGSK[+395.137573]C[+57.021464]C[+57.021464]K	VGSK[+395.1]C[+57]C[+57]K:2	342798	53639	FALSE	21.4245
S4_22_10_100.raw	200	Donors	B2_26	sp|P02768|ALBU_HUMAN	VGSK[+395.1]C[+57]C[+57]K	VGSK[+395.137573]C[+57.021464]C[+57.021464]K	VGSK[+395.1]C[+57]C[+57]K:2	379776	45872	FALSE	23.7356
S4_22_10_101.raw	201	Donors	B2_27	sp|P02768|ALBU_HUMAN	VGSK[+395.1]C[+57]C[+57]K	VGSK[+395.137573]C[+57.021464]C[+57.021464]K	VGSK[+395.1]C[+57]C[+57]K:2	458242	57645	FALSE	28.6397
S4_22_10_103.raw	203	Donors	B2_28	sp|P02768|ALBU_HUMAN	VGSK[+395.1]C[+57]C[+57]K	VGSK[+395.137573]C[+57.021464]C[+57.021464]K	VGSK[+395.1]C[+57]C[+57]K:2	322740	23895	FALSE	20.1709
S4_22_10_104.raw	204	Donors	B2_29	sp|P02768|ALBU_HUMAN	VGSK[+395.1]C[+57]C[+57]K	VGSK[+395.137573]C[+57.021464]C[+57.021464]K	VGSK[+395.1]C[+57]C[+57]K:2	387011	42807	FALSE	24.1878
S4_22_10_105.raw	205	Donors	B2_30	sp|P02768|ALBU_HUMAN	VGSK[+395.1]C[+57]C[+57]K	VGSK[+395.137573]C[+57.021464]C[+57.021464]K	VGSK[+395.1]C[+57]C[+57]K:2	241289	48300	FALSE	15.0803
S4_22_10_106.raw	206	Donors	B2_31	sp|P02768|ALBU_HUMAN	VGSK[+395.1]C[+57]C[+57]K	VGSK[+395.137573]C[+57.021464]C[+57.021464]K	VGSK[+395.1]C[+57]C[+57]K:2	1112105	68287	FALSE	69.5055
S4_22_10_107.raw	207	Donors	B2_32	sp|P02768|ALBU_HUMAN	VGSK[+395.1]C[+57]C[+57]K	VGSK[+395.137573]C[+57.021464]C[+57.021464]K	VGSK[+395.1]C[+57]C[+57]K:2	173710	53493	FALSE	10.8567
S4_22_10_108.raw	208	Donors	B2_33	sp|P02768|ALBU_HUMAN	VGSK[+395.1]C[+57]C[+57]K	VGSK[+395.137573]C[+57.021464]C[+57.021464]K	VGSK[+395.1]C[+57]C[+57]K:2	114872	38724	FALSE	7.17939
S4_22_10_113.raw	213	Donors	B2_34	sp|P02768|ALBU_HUMAN	VGSK[+395.1]C[+57]C[+57]K	VGSK[+395.137573]C[+57.021464]C[+57.021464]K	VGSK[+395.1]C[+57]C[+57]K:2	144619	48076	FALSE	9.03855
S4_22_10_114.raw	214	Donors	B2_35	sp|P02768|ALBU_HUMAN	VGSK[+395.1]C[+57]C[+57]K	VGSK[+395.137573]C[+57.021464]C[+57.021464]K	VGSK[+395.1]C[+57]C[+57]K:2	222288	64344	FALSE	13.8928
S4_22_10_115.raw	215	NegCtrl	B1_NegCtrl_01	sp|P02768|ALBU_HUMAN	VGSK[+395.1]C[+57]C[+57]K	VGSK[+395.137573]C[+57.021464]C[+57.021464]K	VGSK[+395.1]C[+57]C[+57]K:2	17235	8362	FALSE	1.07717
S4_22_10_116.raw	216	NegCtrl	B1_NegCtrl_02	sp|P02768|ALBU_HUMAN	VGSK[+395.1]C[+57]C[+57]K	VGSK[+395.137573]C[+57.021464]C[+57.021464]K	VGSK[+395.1]C[+57]C[+57]K:2	10842	5535	FALSE	0.677614
S4_22_10_117.raw	217	NegCtrl	B2_NegCtrl_01	sp|P02768|ALBU_HUMAN	VGSK[+395.1]C[+57]C[+57]K	VGSK[+395.137573]C[+57.021464]C[+57.021464]K	VGSK[+395.1]C[+57]C[+57]K:2	16811	8890	FALSE	1.05067
S4_22_10_118.raw	218	NegCtrl	B2_NegCtrl_02	sp|P02768|ALBU_HUMAN	VGSK[+395.1]C[+57]C[+57]K	VGSK[+395.137573]C[+57.021464]C[+57.021464]K	VGSK[+395.1]C[+57]C[+57]K:2	19113	8746	FALSE	1.19454
S4_22_10_120.raw	220	Blank	Blank 01	sp|P02768|ALBU_HUMAN	VGSK[+395.1]C[+57]C[+57]K	VGSK[+395.137573]C[+57.021464]C[+57.021464]K	VGSK[+395.1]C[+57]C[+57]K:2	1309	322	FALSE	0.0818112
S4_22_10_121.raw	221	Blank	Blank 02	sp|P02768|ALBU_HUMAN	VGSK[+395.1]C[+57]C[+57]K	VGSK[+395.137573]C[+57.021464]C[+57.021464]K	VGSK[+395.1]C[+57]C[+57]K:2	1339	524	FALSE	0.0836862
S4_22_10_122.raw	222	Blank	Blank 03	sp|P02768|ALBU_HUMAN	VGSK[+395.1]C[+57]C[+57]K	VGSK[+395.137573]C[+57.021464]C[+57.021464]K	VGSK[+395.1]C[+57]C[+57]K:2	1350	334	FALSE	0.0843737
S4_22_10_23.raw	123	SPQC B1	SPQC B1 1	sp|P02768|ALBU_HUMAN	LK[+475.2]C[+57]ASLQK	LK[+475.173684]C[+57.021464]ASLQK	LK[+475.2]C[+57]ASLQK:3	52892	9222	FALSE	9.88266
S4_22_10_24.raw	124	SPQC B1	SPQC B1 2	sp|P02768|ALBU_HUMAN	LK[+475.2]C[+57]ASLQK	LK[+475.173684]C[+57.021464]ASLQK	LK[+475.2]C[+57]ASLQK:3	56809	12608	FALSE	10.6145
S4_22_10_25.raw	125	SPQC B1	SPQC B1 3	sp|P02768|ALBU_HUMAN	LK[+475.2]C[+57]ASLQK	LK[+475.173684]C[+57.021464]ASLQK	LK[+475.2]C[+57]ASLQK:3	48154	22102	FALSE	8.99738
S4_22_10_26.raw	126	SPQC B2	SPQC B2 1	sp|P02768|ALBU_HUMAN	LK[+475.2]C[+57]ASLQK	LK[+475.173684]C[+57.021464]ASLQK	LK[+475.2]C[+57]ASLQK:3	49433	14971	FALSE	9.23636
S4_22_10_27.raw	127	SPQC B2	SPQC B2 2	sp|P02768|ALBU_HUMAN	LK[+475.2]C[+57]ASLQK	LK[+475.173684]C[+57.021464]ASLQK	LK[+475.2]C[+57]ASLQK:3	74012	27202	FALSE	13.8288
S4_22_10_28.raw	128	SPQC B2	SPQC B2 3	sp|P02768|ALBU_HUMAN	LK[+475.2]C[+57]ASLQK	LK[+475.173684]C[+57.021464]ASLQK	LK[+475.2]C[+57]ASLQK:3	74390	9991	FALSE	13.8995
S4_22_10_31.raw	131	RQC	RQC 01	sp|P02768|ALBU_HUMAN	LK[+475.2]C[+57]ASLQK	LK[+475.173684]C[+57.021464]ASLQK	LK[+475.2]C[+57]ASLQK:3	61019	22732	FALSE	11.4012
S4_22_10_42.raw	142	RQC	RQC 02	sp|P02768|ALBU_HUMAN	LK[+475.2]C[+57]ASLQK	LK[+475.173684]C[+57.021464]ASLQK	LK[+475.2]C[+57]ASLQK:3	75914	48637	FALSE	14.1842
S4_22_10_53.raw	153	RQC	RQC 03	sp|P02768|ALBU_HUMAN	LK[+475.2]C[+57]ASLQK	LK[+475.173684]C[+57.021464]ASLQK	LK[+475.2]C[+57]ASLQK:3	50521	13951	FALSE	9.43965
S4_22_10_64.raw	164	RQC	RQC 04	sp|P02768|ALBU_HUMAN	LK[+475.2]C[+57]ASLQK	LK[+475.173684]C[+57.021464]ASLQK	LK[+475.2]C[+57]ASLQK:3	37569	14262	FALSE	7.01962
S4_22_10_69.raw	169	RQC	RQC 05	sp|P02768|ALBU_HUMAN	LK[+475.2]C[+57]ASLQK	LK[+475.173684]C[+57.021464]ASLQK	LK[+475.2]C[+57]ASLQK:3	43683	9097	FALSE	8.162
S4_22_10_80.raw	180	RQC	RQC 06	sp|P02768|ALBU_HUMAN	LK[+475.2]C[+57]ASLQK	LK[+475.173684]C[+57.021464]ASLQK	LK[+475.2]C[+57]ASLQK:3	32476	11307	FALSE	6.06801
S4_22_10_91.raw	191	RQC	RQC 07	sp|P02768|ALBU_HUMAN	LK[+475.2]C[+57]ASLQK	LK[+475.173684]C[+57.021464]ASLQK	LK[+475.2]C[+57]ASLQK:3	28615	7914	FALSE	5.3466
S4_22_10_102.raw	202	RQC	RQC 08	sp|P02768|ALBU_HUMAN	LK[+475.2]C[+57]ASLQK	LK[+475.173684]C[+57.021464]ASLQK	LK[+475.2]C[+57]ASLQK:3	23801	4445	FALSE	4.44712
S4_22_10_112.raw	212	RQC	RQC 09	sp|P02768|ALBU_HUMAN	LK[+475.2]C[+57]ASLQK	LK[+475.173684]C[+57.021464]ASLQK	LK[+475.2]C[+57]ASLQK:3	21668	5259	FALSE	4.04858
S4_22_10_119.raw	219	RQC	RQC 10	sp|P02768|ALBU_HUMAN	LK[+475.2]C[+57]ASLQK	LK[+475.173684]C[+57.021464]ASLQK	LK[+475.2]C[+57]ASLQK:3	32199	5693	FALSE	6.01626
S4_22_10_32.raw	132	Donors	B1_01	sp|P02768|ALBU_HUMAN	LK[+475.2]C[+57]ASLQK	LK[+475.173684]C[+57.021464]ASLQK	LK[+475.2]C[+57]ASLQK:3	38739	7283	FALSE	7.23823
S4_22_10_33.raw	133	Donors	B1_02	sp|P02768|ALBU_HUMAN	LK[+475.2]C[+57]ASLQK	LK[+475.173684]C[+57.021464]ASLQK	LK[+475.2]C[+57]ASLQK:3	28270	7279	FALSE	5.28214
S4_22_10_34.raw	134	Donors	B1_03	sp|P02768|ALBU_HUMAN	LK[+475.2]C[+57]ASLQK	LK[+475.173684]C[+57.021464]ASLQK	LK[+475.2]C[+57]ASLQK:3	52133	20012	FALSE	9.74084
S4_22_10_35.raw	135	Donors	B1_04	sp|P02768|ALBU_HUMAN	LK[+475.2]C[+57]ASLQK	LK[+475.173684]C[+57.021464]ASLQK	LK[+475.2]C[+57]ASLQK:3	59578	12509	FALSE	11.1319
S4_22_10_36.raw	136	Donors	B1_05	sp|P02768|ALBU_HUMAN	LK[+475.2]C[+57]ASLQK	LK[+475.173684]C[+57.021464]ASLQK	LK[+475.2]C[+57]ASLQK:3	56748	16863	FALSE	10.6031
S4_22_10_37.raw	137	Donors	B1_06	sp|P02768|ALBU_HUMAN	LK[+475.2]C[+57]ASLQK	LK[+475.173684]C[+57.021464]ASLQK	LK[+475.2]C[+57]ASLQK:3	45710	14830	FALSE	8.54073
S4_22_10_38.raw	138	Donors	B1_07	sp|P02768|ALBU_HUMAN	LK[+475.2]C[+57]ASLQK	LK[+475.173684]C[+57.021464]ASLQK	LK[+475.2]C[+57]ASLQK:3	38167	14933	FALSE	7.13135
S4_22_10_39.raw	139	Donors	B1_08	sp|P02768|ALBU_HUMAN	LK[+475.2]C[+57]ASLQK	LK[+475.173684]C[+57.021464]ASLQK	LK[+475.2]C[+57]ASLQK:3	47996	9004	FALSE	8.96786
S4_22_10_40.raw	140	Donors	B1_09	sp|P02768|ALBU_HUMAN	LK[+475.2]C[+57]ASLQK	LK[+475.173684]C[+57.021464]ASLQK	LK[+475.2]C[+57]ASLQK:3	40204	9204	FALSE	7.51196
S4_22_10_41.raw	141	Donors	B1_10	sp|P02768|ALBU_HUMAN	LK[+475.2]C[+57]ASLQK	LK[+475.173684]C[+57.021464]ASLQK	LK[+475.2]C[+57]ASLQK:3	42632	9776	FALSE	7.96562
S4_22_10_43.raw	143	Donors	B1_11	sp|P02768|ALBU_HUMAN	LK[+475.2]C[+57]ASLQK	LK[+475.173684]C[+57.021464]ASLQK	LK[+475.2]C[+57]ASLQK:3	137876	29342	FALSE	25.7616
S4_22_10_44.raw	144	Donors	B1_12	sp|P02768|ALBU_HUMAN	LK[+475.2]C[+57]ASLQK	LK[+475.173684]C[+57.021464]ASLQK	LK[+475.2]C[+57]ASLQK:3	167889	24679	FALSE	31.3694
S4_22_10_45.raw	145	Donors	B1_13	sp|P02768|ALBU_HUMAN	LK[+475.2]C[+57]ASLQK	LK[+475.173684]C[+57.021464]ASLQK	LK[+475.2]C[+57]ASLQK:3	31284	3199	FALSE	5.84529
S4_22_10_46.raw	146	Donors	B1_14	sp|P02768|ALBU_HUMAN	LK[+475.2]C[+57]ASLQK	LK[+475.173684]C[+57.021464]ASLQK	LK[+475.2]C[+57]ASLQK:3	46265	9778	FALSE	8.64443
S4_22_10_47.raw	147	Donors	B1_15	sp|P02768|ALBU_HUMAN	LK[+475.2]C[+57]ASLQK	LK[+475.173684]C[+57.021464]ASLQK	LK[+475.2]C[+57]ASLQK:3	75433	26866	FALSE	14.0944
S4_22_10_48.raw	148	Donors	B1_16	sp|P02768|ALBU_HUMAN	LK[+475.2]C[+57]ASLQK	LK[+475.173684]C[+57.021464]ASLQK	LK[+475.2]C[+57]ASLQK:3	28417	9467	FALSE	5.3096
S4_22_10_49.raw	149	Donors	B1_17	sp|P02768|ALBU_HUMAN	LK[+475.2]C[+57]ASLQK	LK[+475.173684]C[+57.021464]ASLQK	LK[+475.2]C[+57]ASLQK:3	33074	8632	FALSE	6.17975
S4_22_10_50.raw	150	Donors	B1_18	sp|P02768|ALBU_HUMAN	LK[+475.2]C[+57]ASLQK	LK[+475.173684]C[+57.021464]ASLQK	LK[+475.2]C[+57]ASLQK:3	36468	13799	FALSE	6.8139
S4_22_10_51.raw	151	Donors	B1_19	sp|P02768|ALBU_HUMAN	LK[+475.2]C[+57]ASLQK	LK[+475.173684]C[+57.021464]ASLQK	LK[+475.2]C[+57]ASLQK:3	31428	9382	FALSE	5.8722
S4_22_10_52.raw	152	Donors	B1_20	sp|P02768|ALBU_HUMAN	LK[+475.2]C[+57]ASLQK	LK[+475.173684]C[+57.021464]ASLQK	LK[+475.2]C[+57]ASLQK:3	33599	9572	FALSE	6.27784
S4_22_10_54.raw	154	Donors	B1_21	sp|P02768|ALBU_HUMAN	LK[+475.2]C[+57]ASLQK	LK[+475.173684]C[+57.021464]ASLQK	LK[+475.2]C[+57]ASLQK:3	59727	6379	FALSE	11.1598
S4_22_10_55.raw	155	Donors	B1_22	sp|P02768|ALBU_HUMAN	LK[+475.2]C[+57]ASLQK	LK[+475.173684]C[+57.021464]ASLQK	LK[+475.2]C[+57]ASLQK:3	41061	15130	FALSE	7.67209
S4_22_10_57.raw	157	Donors	B1_24	sp|P02768|ALBU_HUMAN	LK[+475.2]C[+57]ASLQK	LK[+475.173684]C[+57.021464]ASLQK	LK[+475.2]C[+57]ASLQK:3	34846	5391	FALSE	6.51084
S4_22_10_58.raw	158	Donors	B1_25	sp|P02768|ALBU_HUMAN	LK[+475.2]C[+57]ASLQK	LK[+475.173684]C[+57.021464]ASLQK	LK[+475.2]C[+57]ASLQK:3	29160	13117	FALSE	5.44843
S4_22_10_59.raw	159	Donors	B1_26	sp|P02768|ALBU_HUMAN	LK[+475.2]C[+57]ASLQK	LK[+475.173684]C[+57.021464]ASLQK	LK[+475.2]C[+57]ASLQK:3	39309	9531	FALSE	7.34473
S4_22_10_60.raw	160	Donors	B1_27	sp|P02768|ALBU_HUMAN	LK[+475.2]C[+57]ASLQK	LK[+475.173684]C[+57.021464]ASLQK	LK[+475.2]C[+57]ASLQK:3	48780	13271	FALSE	9.11435
S4_22_10_61.raw	161	Donors	B1_28	sp|P02768|ALBU_HUMAN	LK[+475.2]C[+57]ASLQK	LK[+475.173684]C[+57.021464]ASLQK	LK[+475.2]C[+57]ASLQK:3	44968	12908	FALSE	8.40209
S4_22_10_62.raw	162	Donors	B1_29	sp|P02768|ALBU_HUMAN	LK[+475.2]C[+57]ASLQK	LK[+475.173684]C[+57.021464]ASLQK	LK[+475.2]C[+57]ASLQK:3	57146	13398	FALSE	10.6775
S4_22_10_63.raw	163	Donors	B1_30	sp|P02768|ALBU_HUMAN	LK[+475.2]C[+57]ASLQK	LK[+475.173684]C[+57.021464]ASLQK	LK[+475.2]C[+57]ASLQK:3	39366	17451	FALSE	7.35538
S4_22_10_65.raw	165	Donors	B1_31	sp|P02768|ALBU_HUMAN	LK[+475.2]C[+57]ASLQK	LK[+475.173684]C[+57.021464]ASLQK	LK[+475.2]C[+57]ASLQK:3	55472	13568	FALSE	10.3647
S4_22_10_66.raw	166	Donors	B1_32	sp|P02768|ALBU_HUMAN	LK[+475.2]C[+57]ASLQK	LK[+475.173684]C[+57.021464]ASLQK	LK[+475.2]C[+57]ASLQK:3	23847	6937	FALSE	4.45572
S4_22_10_67.raw	167	Donors	B1_33	sp|P02768|ALBU_HUMAN	LK[+475.2]C[+57]ASLQK	LK[+475.173684]C[+57.021464]ASLQK	LK[+475.2]C[+57]ASLQK:3	41006	13992	FALSE	7.66181
S4_22_10_68.raw	168	Donors	B1_34	sp|P02768|ALBU_HUMAN	LK[+475.2]C[+57]ASLQK	LK[+475.173684]C[+57.021464]ASLQK	LK[+475.2]C[+57]ASLQK:3	32855	8884	FALSE	6.13883
S4_22_10_73.raw	173	Donors	B2_01	sp|P02768|ALBU_HUMAN	LK[+475.2]C[+57]ASLQK	LK[+475.173684]C[+57.021464]ASLQK	LK[+475.2]C[+57]ASLQK:3	28452	8195	FALSE	5.31614
S4_22_10_74.raw	174	Donors	B2_02	sp|P02768|ALBU_HUMAN	LK[+475.2]C[+57]ASLQK	LK[+475.173684]C[+57.021464]ASLQK	LK[+475.2]C[+57]ASLQK:3	28801	7731	FALSE	5.38135
S4_22_10_75.raw	175	Donors	B2_03	sp|P02768|ALBU_HUMAN	LK[+475.2]C[+57]ASLQK	LK[+475.173684]C[+57.021464]ASLQK	LK[+475.2]C[+57]ASLQK:3	47099	7620	FALSE	8.80026
S4_22_10_76.raw	176	Donors	B2_04	sp|P02768|ALBU_HUMAN	LK[+475.2]C[+57]ASLQK	LK[+475.173684]C[+57.021464]ASLQK	LK[+475.2]C[+57]ASLQK:3	57837	15990	FALSE	10.8066
S4_22_10_77.raw	177	Donors	B2_05	sp|P02768|ALBU_HUMAN	LK[+475.2]C[+57]ASLQK	LK[+475.173684]C[+57.021464]ASLQK	LK[+475.2]C[+57]ASLQK:3	13161	3970	FALSE	2.45908
S4_22_10_78.raw	178	Donors	B2_06	sp|P02768|ALBU_HUMAN	LK[+475.2]C[+57]ASLQK	LK[+475.173684]C[+57.021464]ASLQK	LK[+475.2]C[+57]ASLQK:3	29747	5179	FALSE	5.55811
S4_22_10_79.raw	179	Donors	B2_07	sp|P02768|ALBU_HUMAN	LK[+475.2]C[+57]ASLQK	LK[+475.173684]C[+57.021464]ASLQK	LK[+475.2]C[+57]ASLQK:3	32504	6658	FALSE	6.07324
S4_22_10_81.raw	181	Donors	B2_08	sp|P02768|ALBU_HUMAN	LK[+475.2]C[+57]ASLQK	LK[+475.173684]C[+57.021464]ASLQK	LK[+475.2]C[+57]ASLQK:3	25063	12449	FALSE	4.68292
S4_22_10_82.raw	182	Donors	B2_09	sp|P02768|ALBU_HUMAN	LK[+475.2]C[+57]ASLQK	LK[+475.173684]C[+57.021464]ASLQK	LK[+475.2]C[+57]ASLQK:3	61418	13335	FALSE	11.4757
S4_22_10_83.raw	183	Donors	B2_10	sp|P02768|ALBU_HUMAN	LK[+475.2]C[+57]ASLQK	LK[+475.173684]C[+57.021464]ASLQK	LK[+475.2]C[+57]ASLQK:3	117004	11300	FALSE	21.8617
S4_22_10_84.raw	184	Donors	B2_11	sp|P02768|ALBU_HUMAN	LK[+475.2]C[+57]ASLQK	LK[+475.173684]C[+57.021464]ASLQK	LK[+475.2]C[+57]ASLQK:3	25960	3413	FALSE	4.85052
S4_22_10_85.raw	185	Donors	B2_12	sp|P02768|ALBU_HUMAN	LK[+475.2]C[+57]ASLQK	LK[+475.173684]C[+57.021464]ASLQK	LK[+475.2]C[+57]ASLQK:3	33017	5765	FALSE	6.1691
S4_22_10_86.raw	186	Donors	B2_13	sp|P02768|ALBU_HUMAN	LK[+475.2]C[+57]ASLQK	LK[+475.173684]C[+57.021464]ASLQK	LK[+475.2]C[+57]ASLQK:3	43674	9900	FALSE	8.16031
S4_22_10_87.raw	187	Donors	B2_14	sp|P02768|ALBU_HUMAN	LK[+475.2]C[+57]ASLQK	LK[+475.173684]C[+57.021464]ASLQK	LK[+475.2]C[+57]ASLQK:3	41307	14423	FALSE	7.71805
S4_22_10_88.raw	188	Donors	B2_15	sp|P02768|ALBU_HUMAN	LK[+475.2]C[+57]ASLQK	LK[+475.173684]C[+57.021464]ASLQK	LK[+475.2]C[+57]ASLQK:3	21976	5110	FALSE	4.10613
S4_22_10_89.raw	189	Donors	B2_16	sp|P02768|ALBU_HUMAN	LK[+475.2]C[+57]ASLQK	LK[+475.173684]C[+57.021464]ASLQK	LK[+475.2]C[+57]ASLQK:3	25827	8642	FALSE	4.82567
S4_22_10_90.raw	190	Donors	B2_17	sp|P02768|ALBU_HUMAN	LK[+475.2]C[+57]ASLQK	LK[+475.173684]C[+57.021464]ASLQK	LK[+475.2]C[+57]ASLQK:3	23500	10092	FALSE	4.39088
S4_22_10_92.raw	192	Donors	B2_18	sp|P02768|ALBU_HUMAN	LK[+475.2]C[+57]ASLQK	LK[+475.173684]C[+57.021464]ASLQK	LK[+475.2]C[+57]ASLQK:3	41741	12052	FALSE	7.79914
S4_22_10_93.raw	193	Donors	B2_19	sp|P02768|ALBU_HUMAN	LK[+475.2]C[+57]ASLQK	LK[+475.173684]C[+57.021464]ASLQK	LK[+475.2]C[+57]ASLQK:3	55011	13776	FALSE	10.2786
S4_22_10_94.raw	194	Donors	B2_20	sp|P02768|ALBU_HUMAN	LK[+475.2]C[+57]ASLQK	LK[+475.173684]C[+57.021464]ASLQK	LK[+475.2]C[+57]ASLQK:3	27180	10831	FALSE	5.07848
S4_22_10_95.raw	195	Donors	B2_21	sp|P02768|ALBU_HUMAN	LK[+475.2]C[+57]ASLQK	LK[+475.173684]C[+57.021464]ASLQK	LK[+475.2]C[+57]ASLQK:3	45223	12293	FALSE	8.44974
S4_22_10_96.raw	196	Donors	B2_22	sp|P02768|ALBU_HUMAN	LK[+475.2]C[+57]ASLQK	LK[+475.173684]C[+57.021464]ASLQK	LK[+475.2]C[+57]ASLQK:3	50355	5265	FALSE	9.40863
S4_22_10_97.raw	197	Donors	B2_23	sp|P02768|ALBU_HUMAN	LK[+475.2]C[+57]ASLQK	LK[+475.173684]C[+57.021464]ASLQK	LK[+475.2]C[+57]ASLQK:3	39591	7796	FALSE	7.39742
S4_22_10_98.raw	198	Donors	B2_24	sp|P02768|ALBU_HUMAN	LK[+475.2]C[+57]ASLQK	LK[+475.173684]C[+57.021464]ASLQK	LK[+475.2]C[+57]ASLQK:3	36983	8180	FALSE	6.91013
S4_22_10_99.raw	199	Donors	B2_25	sp|P02768|ALBU_HUMAN	LK[+475.2]C[+57]ASLQK	LK[+475.173684]C[+57.021464]ASLQK	LK[+475.2]C[+57]ASLQK:3	39815	9182	FALSE	7.43928
S4_22_10_100.raw	200	Donors	B2_26	sp|P02768|ALBU_HUMAN	LK[+475.2]C[+57]ASLQK	LK[+475.173684]C[+57.021464]ASLQK	LK[+475.2]C[+57]ASLQK:3	46439	9550	FALSE	8.67694
S4_22_10_101.raw	201	Donors	B2_27	sp|P02768|ALBU_HUMAN	LK[+475.2]C[+57]ASLQK	LK[+475.173684]C[+57.021464]ASLQK	LK[+475.2]C[+57]ASLQK:3	37973	10596	FALSE	7.0951
S4_22_10_103.raw	203	Donors	B2_28	sp|P02768|ALBU_HUMAN	LK[+475.2]C[+57]ASLQK	LK[+475.173684]C[+57.021464]ASLQK	LK[+475.2]C[+57]ASLQK:3	44562	9527	FALSE	8.32623
S4_22_10_104.raw	204	Donors	B2_29	sp|P02768|ALBU_HUMAN	LK[+475.2]C[+57]ASLQK	LK[+475.173684]C[+57.021464]ASLQK	LK[+475.2]C[+57]ASLQK:3	27501	6039	FALSE	5.13845
S4_22_10_105.raw	205	Donors	B2_30	sp|P02768|ALBU_HUMAN	LK[+475.2]C[+57]ASLQK	LK[+475.173684]C[+57.021464]ASLQK	LK[+475.2]C[+57]ASLQK:3	35072	8652	FALSE	6.55306
S4_22_10_106.raw	206	Donors	B2_31	sp|P02768|ALBU_HUMAN	LK[+475.2]C[+57]ASLQK	LK[+475.173684]C[+57.021464]ASLQK	LK[+475.2]C[+57]ASLQK:3	50347	8150	FALSE	9.40714
S4_22_10_107.raw	207	Donors	B2_32	sp|P02768|ALBU_HUMAN	LK[+475.2]C[+57]ASLQK	LK[+475.173684]C[+57.021464]ASLQK	LK[+475.2]C[+57]ASLQK:3	18420	5987	FALSE	3.4417
S4_22_10_108.raw	208	Donors	B2_33	sp|P02768|ALBU_HUMAN	LK[+475.2]C[+57]ASLQK	LK[+475.173684]C[+57.021464]ASLQK	LK[+475.2]C[+57]ASLQK:3	20717	7220	FALSE	3.87089
S4_22_10_113.raw	213	Donors	B2_34	sp|P02768|ALBU_HUMAN	LK[+475.2]C[+57]ASLQK	LK[+475.173684]C[+57.021464]ASLQK	LK[+475.2]C[+57]ASLQK:3	17861	1970	FALSE	3.33726
S4_22_10_114.raw	214	Donors	B2_35	sp|P02768|ALBU_HUMAN	LK[+475.2]C[+57]ASLQK	LK[+475.173684]C[+57.021464]ASLQK	LK[+475.2]C[+57]ASLQK:3	16249	7619	FALSE	3.03606
S4_22_10_115.raw	215	NegCtrl	B1_NegCtrl_01	sp|P02768|ALBU_HUMAN	LK[+475.2]C[+57]ASLQK	LK[+475.173684]C[+57.021464]ASLQK	LK[+475.2]C[+57]ASLQK:3	8642	2754	FALSE	1.61472
S4_22_10_116.raw	216	NegCtrl	B1_NegCtrl_02	sp|P02768|ALBU_HUMAN	LK[+475.2]C[+57]ASLQK	LK[+475.173684]C[+57.021464]ASLQK	LK[+475.2]C[+57]ASLQK:3	4037	1956	FALSE	0.754297
S4_22_10_117.raw	217	NegCtrl	B2_NegCtrl_01	sp|P02768|ALBU_HUMAN	LK[+475.2]C[+57]ASLQK	LK[+475.173684]C[+57.021464]ASLQK	LK[+475.2]C[+57]ASLQK:3	5977	3232	FALSE	1.11678
S4_22_10_118.raw	218	NegCtrl	B2_NegCtrl_02	sp|P02768|ALBU_HUMAN	LK[+475.2]C[+57]ASLQK	LK[+475.173684]C[+57.021464]ASLQK	LK[+475.2]C[+57]ASLQK:3	2752	1469	FALSE	0.5142
S4_22_10_120.raw	220	Blank	Blank 01	sp|P02768|ALBU_HUMAN	LK[+475.2]C[+57]ASLQK	LK[+475.173684]C[+57.021464]ASLQK	LK[+475.2]C[+57]ASLQK:3	303	0	FALSE	0.0566143
S4_22_10_121.raw	221	Blank	Blank 02	sp|P02768|ALBU_HUMAN	LK[+475.2]C[+57]ASLQK	LK[+475.173684]C[+57.021464]ASLQK	LK[+475.2]C[+57]ASLQK:3	63	0	FALSE	0.0117713
S4_22_10_122.raw	222	Blank	Blank 03	sp|P02768|ALBU_HUMAN	LK[+475.2]C[+57]ASLQK	LK[+475.173684]C[+57.021464]ASLQK	LK[+475.2]C[+57]ASLQK:3	98	0	FALSE	0.0183109
S4_22_10_23.raw	123	SPQC B1	SPQC B1 1	sp|P02768|ALBU_HUMAN	DEGK[+383.1]ASSAK	DEGK[+383.137573]ASSAK	DEGK[+383.1]ASSAK:2	1147900	160162	FALSE	72.2086
S4_22_10_24.raw	124	SPQC B1	SPQC B1 2	sp|P02768|ALBU_HUMAN	DEGK[+383.1]ASSAK	DEGK[+383.137573]ASSAK	DEGK[+383.1]ASSAK:2	1300186	145823	FALSE	81.7881
S4_22_10_25.raw	125	SPQC B1	SPQC B1 3	sp|P02768|ALBU_HUMAN	DEGK[+383.1]ASSAK	DEGK[+383.137573]ASSAK	DEGK[+383.1]ASSAK:2	1248022	249293	FALSE	78.5068
S4_22_10_26.raw	126	SPQC B2	SPQC B2 1	sp|P02768|ALBU_HUMAN	DEGK[+383.1]ASSAK	DEGK[+383.137573]ASSAK	DEGK[+383.1]ASSAK:2	1649419	285989	FALSE	103.757
S4_22_10_27.raw	127	SPQC B2	SPQC B2 2	sp|P02768|ALBU_HUMAN	DEGK[+383.1]ASSAK	DEGK[+383.137573]ASSAK	DEGK[+383.1]ASSAK:2	1470148	186221	FALSE	92.4796
S4_22_10_28.raw	128	SPQC B2	SPQC B2 3	sp|P02768|ALBU_HUMAN	DEGK[+383.1]ASSAK	DEGK[+383.137573]ASSAK	DEGK[+383.1]ASSAK:2	1540621	278604	FALSE	96.9127
S4_22_10_31.raw	131	RQC	RQC 01	sp|P02768|ALBU_HUMAN	DEGK[+383.1]ASSAK	DEGK[+383.137573]ASSAK	DEGK[+383.1]ASSAK:2	1441164	197770	FALSE	90.6564
S4_22_10_42.raw	142	RQC	RQC 02	sp|P02768|ALBU_HUMAN	DEGK[+383.1]ASSAK	DEGK[+383.137573]ASSAK	DEGK[+383.1]ASSAK:2	1425336	168004	FALSE	89.6607
S4_22_10_53.raw	153	RQC	RQC 03	sp|P02768|ALBU_HUMAN	DEGK[+383.1]ASSAK	DEGK[+383.137573]ASSAK	DEGK[+383.1]ASSAK:2	1176979	124643	FALSE	74.0378
S4_22_10_64.raw	164	RQC	RQC 04	sp|P02768|ALBU_HUMAN	DEGK[+383.1]ASSAK	DEGK[+383.137573]ASSAK	DEGK[+383.1]ASSAK:2	870925	125862	FALSE	54.7855
S4_22_10_69.raw	169	RQC	RQC 05	sp|P02768|ALBU_HUMAN	DEGK[+383.1]ASSAK	DEGK[+383.137573]ASSAK	DEGK[+383.1]ASSAK:2	1064887	107574	FALSE	66.9867
S4_22_10_80.raw	180	RQC	RQC 06	sp|P02768|ALBU_HUMAN	DEGK[+383.1]ASSAK	DEGK[+383.137573]ASSAK	DEGK[+383.1]ASSAK:2	797438	105368	FALSE	50.1628
S4_22_10_91.raw	191	RQC	RQC 07	sp|P02768|ALBU_HUMAN	DEGK[+383.1]ASSAK	DEGK[+383.137573]ASSAK	DEGK[+383.1]ASSAK:2	831504	104172	FALSE	52.3057
S4_22_10_102.raw	202	RQC	RQC 08	sp|P02768|ALBU_HUMAN	DEGK[+383.1]ASSAK	DEGK[+383.137573]ASSAK	DEGK[+383.1]ASSAK:2	740402	82168	FALSE	46.575
S4_22_10_112.raw	212	RQC	RQC 09	sp|P02768|ALBU_HUMAN	DEGK[+383.1]ASSAK	DEGK[+383.137573]ASSAK	DEGK[+383.1]ASSAK:2	753384	97279	FALSE	47.3916
S4_22_10_119.raw	219	RQC	RQC 10	sp|P02768|ALBU_HUMAN	DEGK[+383.1]ASSAK	DEGK[+383.137573]ASSAK	DEGK[+383.1]ASSAK:2	834312	106136	FALSE	52.4824
S4_22_10_32.raw	132	Donors	B1_01	sp|P02768|ALBU_HUMAN	DEGK[+383.1]ASSAK	DEGK[+383.137573]ASSAK	DEGK[+383.1]ASSAK:2	930758	76627	FALSE	58.5493
S4_22_10_33.raw	133	Donors	B1_02	sp|P02768|ALBU_HUMAN	DEGK[+383.1]ASSAK	DEGK[+383.137573]ASSAK	DEGK[+383.1]ASSAK:2	1176797	126226	FALSE	74.0264
S4_22_10_34.raw	134	Donors	B1_03	sp|P02768|ALBU_HUMAN	DEGK[+383.1]ASSAK	DEGK[+383.137573]ASSAK	DEGK[+383.1]ASSAK:2	1497134	127315	FALSE	94.1771
S4_22_10_35.raw	135	Donors	B1_04	sp|P02768|ALBU_HUMAN	DEGK[+383.1]ASSAK	DEGK[+383.137573]ASSAK	DEGK[+383.1]ASSAK:2	858462	74663	FALSE	54.0015
S4_22_10_36.raw	136	Donors	B1_05	sp|P02768|ALBU_HUMAN	DEGK[+383.1]ASSAK	DEGK[+383.137573]ASSAK	DEGK[+383.1]ASSAK:2	1396630	215995	FALSE	87.8549
S4_22_10_37.raw	137	Donors	B1_06	sp|P02768|ALBU_HUMAN	DEGK[+383.1]ASSAK	DEGK[+383.137573]ASSAK	DEGK[+383.1]ASSAK:2	909653	114632	FALSE	57.2217
S4_22_10_38.raw	138	Donors	B1_07	sp|P02768|ALBU_HUMAN	DEGK[+383.1]ASSAK	DEGK[+383.137573]ASSAK	DEGK[+383.1]ASSAK:2	1047929	115894	FALSE	65.9199
S4_22_10_39.raw	139	Donors	B1_08	sp|P02768|ALBU_HUMAN	DEGK[+383.1]ASSAK	DEGK[+383.137573]ASSAK	DEGK[+383.1]ASSAK:2	1064901	138008	FALSE	66.9875
S4_22_10_40.raw	140	Donors	B1_09	sp|P02768|ALBU_HUMAN	DEGK[+383.1]ASSAK	DEGK[+383.137573]ASSAK	DEGK[+383.1]ASSAK:2	1126317	94959	FALSE	70.8509
S4_22_10_41.raw	141	Donors	B1_10	sp|P02768|ALBU_HUMAN	DEGK[+383.1]ASSAK	DEGK[+383.137573]ASSAK	DEGK[+383.1]ASSAK:2	1159355	135678	FALSE	72.9292
S4_22_10_43.raw	143	Donors	B1_11	sp|P02768|ALBU_HUMAN	DEGK[+383.1]ASSAK	DEGK[+383.137573]ASSAK	DEGK[+383.1]ASSAK:2	1340248	173772	FALSE	84.3082
S4_22_10_44.raw	144	Donors	B1_12	sp|P02768|ALBU_HUMAN	DEGK[+383.1]ASSAK	DEGK[+383.137573]ASSAK	DEGK[+383.1]ASSAK:2	808608	88452	FALSE	50.8654
S4_22_10_45.raw	145	Donors	B1_13	sp|P02768|ALBU_HUMAN	DEGK[+383.1]ASSAK	DEGK[+383.137573]ASSAK	DEGK[+383.1]ASSAK:2	776095	120047	FALSE	48.8202
S4_22_10_46.raw	146	Donors	B1_14	sp|P02768|ALBU_HUMAN	DEGK[+383.1]ASSAK	DEGK[+383.137573]ASSAK	DEGK[+383.1]ASSAK:2	804932	112071	FALSE	50.6342
S4_22_10_47.raw	147	Donors	B1_15	sp|P02768|ALBU_HUMAN	DEGK[+383.1]ASSAK	DEGK[+383.137573]ASSAK	DEGK[+383.1]ASSAK:2	1106430	118045	FALSE	69.5999
S4_22_10_48.raw	148	Donors	B1_16	sp|P02768|ALBU_HUMAN	DEGK[+383.1]ASSAK	DEGK[+383.137573]ASSAK	DEGK[+383.1]ASSAK:2	1083889	120523	FALSE	68.182
S4_22_10_49.raw	149	Donors	B1_17	sp|P02768|ALBU_HUMAN	DEGK[+383.1]ASSAK	DEGK[+383.137573]ASSAK	DEGK[+383.1]ASSAK:2	1006696	136457	FALSE	63.3262
S4_22_10_50.raw	150	Donors	B1_18	sp|P02768|ALBU_HUMAN	DEGK[+383.1]ASSAK	DEGK[+383.137573]ASSAK	DEGK[+383.1]ASSAK:2	1008566	125381	FALSE	63.4438
S4_22_10_51.raw	151	Donors	B1_19	sp|P02768|ALBU_HUMAN	DEGK[+383.1]ASSAK	DEGK[+383.137573]ASSAK	DEGK[+383.1]ASSAK:2	587243	75468	FALSE	36.9405
S4_22_10_52.raw	152	Donors	B1_20	sp|P02768|ALBU_HUMAN	DEGK[+383.1]ASSAK	DEGK[+383.137573]ASSAK	DEGK[+383.1]ASSAK:2	1007169	107497	FALSE	63.3559
S4_22_10_54.raw	154	Donors	B1_21	sp|P02768|ALBU_HUMAN	DEGK[+383.1]ASSAK	DEGK[+383.137573]ASSAK	DEGK[+383.1]ASSAK:2	1712510	252014	FALSE	107.725
S4_22_10_55.raw	155	Donors	B1_22	sp|P02768|ALBU_HUMAN	DEGK[+383.1]ASSAK	DEGK[+383.137573]ASSAK	DEGK[+383.1]ASSAK:2	1330874	160095	FALSE	83.7186
S4_22_10_57.raw	157	Donors	B1_24	sp|P02768|ALBU_HUMAN	DEGK[+383.1]ASSAK	DEGK[+383.137573]ASSAK	DEGK[+383.1]ASSAK:2	1075158	78557	FALSE	67.6328
S4_22_10_58.raw	158	Donors	B1_25	sp|P02768|ALBU_HUMAN	DEGK[+383.1]ASSAK	DEGK[+383.137573]ASSAK	DEGK[+383.1]ASSAK:2	709543	71655	FALSE	44.6338
S4_22_10_59.raw	159	Donors	B1_26	sp|P02768|ALBU_HUMAN	DEGK[+383.1]ASSAK	DEGK[+383.137573]ASSAK	DEGK[+383.1]ASSAK:2	617576	80206	FALSE	38.8486
S4_22_10_60.raw	160	Donors	B1_27	sp|P02768|ALBU_HUMAN	DEGK[+383.1]ASSAK	DEGK[+383.137573]ASSAK	DEGK[+383.1]ASSAK:2	876323	68506	FALSE	55.1251
S4_22_10_61.raw	161	Donors	B1_28	sp|P02768|ALBU_HUMAN	DEGK[+383.1]ASSAK	DEGK[+383.137573]ASSAK	DEGK[+383.1]ASSAK:2	932176	108780	FALSE	58.6385
S4_22_10_62.raw	162	Donors	B1_29	sp|P02768|ALBU_HUMAN	DEGK[+383.1]ASSAK	DEGK[+383.137573]ASSAK	DEGK[+383.1]ASSAK:2	1254878	149054	FALSE	78.938
S4_22_10_63.raw	163	Donors	B1_30	sp|P02768|ALBU_HUMAN	DEGK[+383.1]ASSAK	DEGK[+383.137573]ASSAK	DEGK[+383.1]ASSAK:2	2252102	130640	FALSE	141.668
S4_22_10_65.raw	165	Donors	B1_31	sp|P02768|ALBU_HUMAN	DEGK[+383.1]ASSAK	DEGK[+383.137573]ASSAK	DEGK[+383.1]ASSAK:2	1312907	80876	FALSE	82.5884
S4_22_10_66.raw	166	Donors	B1_32	sp|P02768|ALBU_HUMAN	DEGK[+383.1]ASSAK	DEGK[+383.137573]ASSAK	DEGK[+383.1]ASSAK:2	908527	92555	FALSE	57.1508
S4_22_10_67.raw	167	Donors	B1_33	sp|P02768|ALBU_HUMAN	DEGK[+383.1]ASSAK	DEGK[+383.137573]ASSAK	DEGK[+383.1]ASSAK:2	1173487	92095	FALSE	73.8181
S4_22_10_68.raw	168	Donors	B1_34	sp|P02768|ALBU_HUMAN	DEGK[+383.1]ASSAK	DEGK[+383.137573]ASSAK	DEGK[+383.1]ASSAK:2	1308692	170848	FALSE	82.3232
S4_22_10_73.raw	173	Donors	B2_01	sp|P02768|ALBU_HUMAN	DEGK[+383.1]ASSAK	DEGK[+383.137573]ASSAK	DEGK[+383.1]ASSAK:2	716865	137222	FALSE	45.0944
S4_22_10_74.raw	174	Donors	B2_02	sp|P02768|ALBU_HUMAN	DEGK[+383.1]ASSAK	DEGK[+383.137573]ASSAK	DEGK[+383.1]ASSAK:2	773712	74318	FALSE	48.6703
S4_22_10_75.raw	175	Donors	B2_03	sp|P02768|ALBU_HUMAN	DEGK[+383.1]ASSAK	DEGK[+383.137573]ASSAK	DEGK[+383.1]ASSAK:2	1122771	91207	FALSE	70.6279
S4_22_10_76.raw	176	Donors	B2_04	sp|P02768|ALBU_HUMAN	DEGK[+383.1]ASSAK	DEGK[+383.137573]ASSAK	DEGK[+383.1]ASSAK:2	1006483	127773	FALSE	63.3128
S4_22_10_77.raw	177	Donors	B2_05	sp|P02768|ALBU_HUMAN	DEGK[+383.1]ASSAK	DEGK[+383.137573]ASSAK	DEGK[+383.1]ASSAK:2	286306	59209	FALSE	18.0101
S4_22_10_78.raw	178	Donors	B2_06	sp|P02768|ALBU_HUMAN	DEGK[+383.1]ASSAK	DEGK[+383.137573]ASSAK	DEGK[+383.1]ASSAK:2	745923	78649	FALSE	46.9222
S4_22_10_79.raw	179	Donors	B2_07	sp|P02768|ALBU_HUMAN	DEGK[+383.1]ASSAK	DEGK[+383.137573]ASSAK	DEGK[+383.1]ASSAK:2	1191687	109980	FALSE	74.963
S4_22_10_81.raw	181	Donors	B2_08	sp|P02768|ALBU_HUMAN	DEGK[+383.1]ASSAK	DEGK[+383.137573]ASSAK	DEGK[+383.1]ASSAK:2	1023231	121410	FALSE	64.3663
S4_22_10_82.raw	182	Donors	B2_09	sp|P02768|ALBU_HUMAN	DEGK[+383.1]ASSAK	DEGK[+383.137573]ASSAK	DEGK[+383.1]ASSAK:2	1379089	110546	FALSE	86.7515
S4_22_10_83.raw	183	Donors	B2_10	sp|P02768|ALBU_HUMAN	DEGK[+383.1]ASSAK	DEGK[+383.137573]ASSAK	DEGK[+383.1]ASSAK:2	903323	83237	FALSE	56.8235
S4_22_10_84.raw	184	Donors	B2_11	sp|P02768|ALBU_HUMAN	DEGK[+383.1]ASSAK	DEGK[+383.137573]ASSAK	DEGK[+383.1]ASSAK:2	754364	98258	FALSE	47.4532
S4_22_10_85.raw	185	Donors	B2_12	sp|P02768|ALBU_HUMAN	DEGK[+383.1]ASSAK	DEGK[+383.137573]ASSAK	DEGK[+383.1]ASSAK:2	786262	108897	FALSE	49.4598
S4_22_10_86.raw	186	Donors	B2_13	sp|P02768|ALBU_HUMAN	DEGK[+383.1]ASSAK	DEGK[+383.137573]ASSAK	DEGK[+383.1]ASSAK:2	1345792	121474	FALSE	84.657
S4_22_10_87.raw	187	Donors	B2_14	sp|P02768|ALBU_HUMAN	DEGK[+383.1]ASSAK	DEGK[+383.137573]ASSAK	DEGK[+383.1]ASSAK:2	1222111	84293	FALSE	76.8768
S4_22_10_88.raw	188	Donors	B2_15	sp|P02768|ALBU_HUMAN	DEGK[+383.1]ASSAK	DEGK[+383.137573]ASSAK	DEGK[+383.1]ASSAK:2	702022	199019	FALSE	44.1607
S4_22_10_89.raw	189	Donors	B2_16	sp|P02768|ALBU_HUMAN	DEGK[+383.1]ASSAK	DEGK[+383.137573]ASSAK	DEGK[+383.1]ASSAK:2	655300	86649	FALSE	41.2216
S4_22_10_90.raw	190	Donors	B2_17	sp|P02768|ALBU_HUMAN	DEGK[+383.1]ASSAK	DEGK[+383.137573]ASSAK	DEGK[+383.1]ASSAK:2	488836	72787	FALSE	30.7502
S4_22_10_92.raw	192	Donors	B2_18	sp|P02768|ALBU_HUMAN	DEGK[+383.1]ASSAK	DEGK[+383.137573]ASSAK	DEGK[+383.1]ASSAK:2	811979	77098	FALSE	51.0775
S4_22_10_93.raw	193	Donors	B2_19	sp|P02768|ALBU_HUMAN	DEGK[+383.1]ASSAK	DEGK[+383.137573]ASSAK	DEGK[+383.1]ASSAK:2	1409494	104907	FALSE	88.6642
S4_22_10_94.raw	194	Donors	B2_20	sp|P02768|ALBU_HUMAN	DEGK[+383.1]ASSAK	DEGK[+383.137573]ASSAK	DEGK[+383.1]ASSAK:2	546828	101644	FALSE	34.3982
S4_22_10_95.raw	195	Donors	B2_21	sp|P02768|ALBU_HUMAN	DEGK[+383.1]ASSAK	DEGK[+383.137573]ASSAK	DEGK[+383.1]ASSAK:2	1337212	161210	FALSE	84.1173
S4_22_10_96.raw	196	Donors	B2_22	sp|P02768|ALBU_HUMAN	DEGK[+383.1]ASSAK	DEGK[+383.137573]ASSAK	DEGK[+383.1]ASSAK:2	1360786	122564	FALSE	85.6002
S4_22_10_97.raw	197	Donors	B2_23	sp|P02768|ALBU_HUMAN	DEGK[+383.1]ASSAK	DEGK[+383.137573]ASSAK	DEGK[+383.1]ASSAK:2	1243188	95670	FALSE	78.2027
S4_22_10_98.raw	198	Donors	B2_24	sp|P02768|ALBU_HUMAN	DEGK[+383.1]ASSAK	DEGK[+383.137573]ASSAK	DEGK[+383.1]ASSAK:2	909560	78818	FALSE	57.2158
S4_22_10_99.raw	199	Donors	B2_25	sp|P02768|ALBU_HUMAN	DEGK[+383.1]ASSAK	DEGK[+383.137573]ASSAK	DEGK[+383.1]ASSAK:2	1427533	131858	FALSE	89.7989
S4_22_10_100.raw	200	Donors	B2_26	sp|P02768|ALBU_HUMAN	DEGK[+383.1]ASSAK	DEGK[+383.137573]ASSAK	DEGK[+383.1]ASSAK:2	937241	87705	FALSE	58.9571
S4_22_10_101.raw	201	Donors	B2_27	sp|P02768|ALBU_HUMAN	DEGK[+383.1]ASSAK	DEGK[+383.137573]ASSAK	DEGK[+383.1]ASSAK:2	1224365	177053	FALSE	77.0186
S4_22_10_103.raw	203	Donors	B2_28	sp|P02768|ALBU_HUMAN	DEGK[+383.1]ASSAK	DEGK[+383.137573]ASSAK	DEGK[+383.1]ASSAK:2	1373436	110520	FALSE	86.3959
S4_22_10_104.raw	204	Donors	B2_29	sp|P02768|ALBU_HUMAN	DEGK[+383.1]ASSAK	DEGK[+383.137573]ASSAK	DEGK[+383.1]ASSAK:2	652262	70700	FALSE	41.0305
S4_22_10_105.raw	205	Donors	B2_30	sp|P02768|ALBU_HUMAN	DEGK[+383.1]ASSAK	DEGK[+383.137573]ASSAK	DEGK[+383.1]ASSAK:2	938625	112017	FALSE	59.0442
S4_22_10_106.raw	206	Donors	B2_31	sp|P02768|ALBU_HUMAN	DEGK[+383.1]ASSAK	DEGK[+383.137573]ASSAK	DEGK[+383.1]ASSAK:2	1681529	174441	FALSE	105.776
S4_22_10_107.raw	207	Donors	B2_32	sp|P02768|ALBU_HUMAN	DEGK[+383.1]ASSAK	DEGK[+383.137573]ASSAK	DEGK[+383.1]ASSAK:2	655052	174842	FALSE	41.206
S4_22_10_108.raw	208	Donors	B2_33	sp|P02768|ALBU_HUMAN	DEGK[+383.1]ASSAK	DEGK[+383.137573]ASSAK	DEGK[+383.1]ASSAK:2	723396	141732	FALSE	45.5052
S4_22_10_113.raw	213	Donors	B2_34	sp|P02768|ALBU_HUMAN	DEGK[+383.1]ASSAK	DEGK[+383.137573]ASSAK	DEGK[+383.1]ASSAK:2	598913	129586	FALSE	37.6746
S4_22_10_114.raw	214	Donors	B2_35	sp|P02768|ALBU_HUMAN	DEGK[+383.1]ASSAK	DEGK[+383.137573]ASSAK	DEGK[+383.1]ASSAK:2	442405	145523	FALSE	27.8295
S4_22_10_115.raw	215	NegCtrl	B1_NegCtrl_01	sp|P02768|ALBU_HUMAN	DEGK[+383.1]ASSAK	DEGK[+383.137573]ASSAK	DEGK[+383.1]ASSAK:2	21472	15014	FALSE	1.3507
S4_22_10_116.raw	216	NegCtrl	B1_NegCtrl_02	sp|P02768|ALBU_HUMAN	DEGK[+383.1]ASSAK	DEGK[+383.137573]ASSAK	DEGK[+383.1]ASSAK:2	12968	9179	FALSE	0.815751
S4_22_10_117.raw	217	NegCtrl	B2_NegCtrl_01	sp|P02768|ALBU_HUMAN	DEGK[+383.1]ASSAK	DEGK[+383.137573]ASSAK	DEGK[+383.1]ASSAK:2	16709	11360	FALSE	1.05108
S4_22_10_118.raw	218	NegCtrl	B2_NegCtrl_02	sp|P02768|ALBU_HUMAN	DEGK[+383.1]ASSAK	DEGK[+383.137573]ASSAK	DEGK[+383.1]ASSAK:2	12439	7449	FALSE	0.782475
S4_22_10_120.raw	220	Blank	Blank 01	sp|P02768|ALBU_HUMAN	DEGK[+383.1]ASSAK	DEGK[+383.137573]ASSAK	DEGK[+383.1]ASSAK:2	720	9	FALSE	0.0452916
S4_22_10_121.raw	221	Blank	Blank 02	sp|P02768|ALBU_HUMAN	DEGK[+383.1]ASSAK	DEGK[+383.137573]ASSAK	DEGK[+383.1]ASSAK:2	677	0	FALSE	0.0425867
S4_22_10_122.raw	222	Blank	Blank 03	sp|P02768|ALBU_HUMAN	DEGK[+383.1]ASSAK	DEGK[+383.137573]ASSAK	DEGK[+383.1]ASSAK:2	705	9	FALSE	0.044348
S4_22_10_23.raw	123	SPQC B1	SPQC B1 1	sp|P02768|ALBU_HUMAN	LK[+355.1]C[+57]ASLQK	LK[+355.131425]C[+57.021464]ASLQK	LK[+355.1]C[+57]ASLQK:2	1553671	96535	FALSE	118.152
S4_22_10_24.raw	124	SPQC B1	SPQC B1 2	sp|P02768|ALBU_HUMAN	LK[+355.1]C[+57]ASLQK	LK[+355.131425]C[+57.021464]ASLQK	LK[+355.1]C[+57]ASLQK:2	980428	77811	FALSE	74.5587
S4_22_10_25.raw	125	SPQC B1	SPQC B1 3	sp|P02768|ALBU_HUMAN	LK[+355.1]C[+57]ASLQK	LK[+355.131425]C[+57.021464]ASLQK	LK[+355.1]C[+57]ASLQK:2	1415304	112536	FALSE	107.63
S4_22_10_26.raw	126	SPQC B2	SPQC B2 1	sp|P02768|ALBU_HUMAN	LK[+355.1]C[+57]ASLQK	LK[+355.131425]C[+57.021464]ASLQK	LK[+355.1]C[+57]ASLQK:2	864587	23198	FALSE	65.7493
S4_22_10_27.raw	127	SPQC B2	SPQC B2 2	sp|P02768|ALBU_HUMAN	LK[+355.1]C[+57]ASLQK	LK[+355.131425]C[+57.021464]ASLQK	LK[+355.1]C[+57]ASLQK:2	941348	68095	FALSE	71.5868
S4_22_10_28.raw	128	SPQC B2	SPQC B2 3	sp|P02768|ALBU_HUMAN	LK[+355.1]C[+57]ASLQK	LK[+355.131425]C[+57.021464]ASLQK	LK[+355.1]C[+57]ASLQK:2	1040590	70029	FALSE	79.1338
S4_22_10_31.raw	131	RQC	RQC 01	sp|P02768|ALBU_HUMAN	LK[+355.1]C[+57]ASLQK	LK[+355.131425]C[+57.021464]ASLQK	LK[+355.1]C[+57]ASLQK:2	847801	57582	FALSE	64.4728
S4_22_10_42.raw	142	RQC	RQC 02	sp|P02768|ALBU_HUMAN	LK[+355.1]C[+57]ASLQK	LK[+355.131425]C[+57.021464]ASLQK	LK[+355.1]C[+57]ASLQK:2	811814	52317	FALSE	61.7361
S4_22_10_53.raw	153	RQC	RQC 03	sp|P02768|ALBU_HUMAN	LK[+355.1]C[+57]ASLQK	LK[+355.131425]C[+57.021464]ASLQK	LK[+355.1]C[+57]ASLQK:2	853151	54710	FALSE	64.8796
S4_22_10_64.raw	164	RQC	RQC 04	sp|P02768|ALBU_HUMAN	LK[+355.1]C[+57]ASLQK	LK[+355.131425]C[+57.021464]ASLQK	LK[+355.1]C[+57]ASLQK:2	1098603	47781	FALSE	83.5455
S4_22_10_69.raw	169	RQC	RQC 05	sp|P02768|ALBU_HUMAN	LK[+355.1]C[+57]ASLQK	LK[+355.131425]C[+57.021464]ASLQK	LK[+355.1]C[+57]ASLQK:2	647889	34134	FALSE	49.2701
S4_22_10_80.raw	180	RQC	RQC 06	sp|P02768|ALBU_HUMAN	LK[+355.1]C[+57]ASLQK	LK[+355.131425]C[+57.021464]ASLQK	LK[+355.1]C[+57]ASLQK:2	1228758	57166	FALSE	93.4434
S4_22_10_91.raw	191	RQC	RQC 07	sp|P02768|ALBU_HUMAN	LK[+355.1]C[+57]ASLQK	LK[+355.131425]C[+57.021464]ASLQK	LK[+355.1]C[+57]ASLQK:2	1093149	59171	FALSE	83.1308
S4_22_10_102.raw	202	RQC	RQC 08	sp|P02768|ALBU_HUMAN	LK[+355.1]C[+57]ASLQK	LK[+355.131425]C[+57.021464]ASLQK	LK[+355.1]C[+57]ASLQK:2	1081961	41566	FALSE	82.28
S4_22_10_112.raw	212	RQC	RQC 09	sp|P02768|ALBU_HUMAN	LK[+355.1]C[+57]ASLQK	LK[+355.131425]C[+57.021464]ASLQK	LK[+355.1]C[+57]ASLQK:2	1152332	55905	FALSE	87.6315
S4_22_10_119.raw	219	RQC	RQC 10	sp|P02768|ALBU_HUMAN	LK[+355.1]C[+57]ASLQK	LK[+355.131425]C[+57.021464]ASLQK	LK[+355.1]C[+57]ASLQK:2	639213	31864	FALSE	48.6103
S4_22_10_32.raw	132	Donors	B1_01	sp|P02768|ALBU_HUMAN	LK[+355.1]C[+57]ASLQK	LK[+355.131425]C[+57.021464]ASLQK	LK[+355.1]C[+57]ASLQK:2	1686562	58404	FALSE	128.258
S4_22_10_33.raw	133	Donors	B1_02	sp|P02768|ALBU_HUMAN	LK[+355.1]C[+57]ASLQK	LK[+355.131425]C[+57.021464]ASLQK	LK[+355.1]C[+57]ASLQK:2	1669609	111133	FALSE	126.969
S4_22_10_34.raw	134	Donors	B1_03	sp|P02768|ALBU_HUMAN	LK[+355.1]C[+57]ASLQK	LK[+355.131425]C[+57.021464]ASLQK	LK[+355.1]C[+57]ASLQK:2	1330581	49979	FALSE	101.187
S4_22_10_35.raw	135	Donors	B1_04	sp|P02768|ALBU_HUMAN	LK[+355.1]C[+57]ASLQK	LK[+355.131425]C[+57.021464]ASLQK	LK[+355.1]C[+57]ASLQK:2	1823297	61223	FALSE	138.656
S4_22_10_36.raw	136	Donors	B1_05	sp|P02768|ALBU_HUMAN	LK[+355.1]C[+57]ASLQK	LK[+355.131425]C[+57.021464]ASLQK	LK[+355.1]C[+57]ASLQK:2	850332	43506	FALSE	64.6653
S4_22_10_37.raw	137	Donors	B1_06	sp|P02768|ALBU_HUMAN	LK[+355.1]C[+57]ASLQK	LK[+355.131425]C[+57.021464]ASLQK	LK[+355.1]C[+57]ASLQK:2	827696	69168	FALSE	62.9439
S4_22_10_38.raw	138	Donors	B1_07	sp|P02768|ALBU_HUMAN	LK[+355.1]C[+57]ASLQK	LK[+355.131425]C[+57.021464]ASLQK	LK[+355.1]C[+57]ASLQK:2	1161375	77823	FALSE	88.3192
S4_22_10_39.raw	139	Donors	B1_08	sp|P02768|ALBU_HUMAN	LK[+355.1]C[+57]ASLQK	LK[+355.131425]C[+57.021464]ASLQK	LK[+355.1]C[+57]ASLQK:2	1448492	94215	FALSE	110.154
S4_22_10_40.raw	140	Donors	B1_09	sp|P02768|ALBU_HUMAN	LK[+355.1]C[+57]ASLQK	LK[+355.131425]C[+57.021464]ASLQK	LK[+355.1]C[+57]ASLQK:2	1246685	59408	FALSE	94.8067
S4_22_10_41.raw	141	Donors	B1_10	sp|P02768|ALBU_HUMAN	LK[+355.1]C[+57]ASLQK	LK[+355.131425]C[+57.021464]ASLQK	LK[+355.1]C[+57]ASLQK:2	1113256	81313	FALSE	84.6599
S4_22_10_43.raw	143	Donors	B1_11	sp|P02768|ALBU_HUMAN	LK[+355.1]C[+57]ASLQK	LK[+355.131425]C[+57.021464]ASLQK	LK[+355.1]C[+57]ASLQK:2	978929	50269	FALSE	74.4447
S4_22_10_44.raw	144	Donors	B1_12	sp|P02768|ALBU_HUMAN	LK[+355.1]C[+57]ASLQK	LK[+355.131425]C[+57.021464]ASLQK	LK[+355.1]C[+57]ASLQK:2	652375	53686	FALSE	49.6112
S4_22_10_45.raw	145	Donors	B1_13	sp|P02768|ALBU_HUMAN	LK[+355.1]C[+57]ASLQK	LK[+355.131425]C[+57.021464]ASLQK	LK[+355.1]C[+57]ASLQK:2	1197434	93550	FALSE	91.0614
S4_22_10_46.raw	146	Donors	B1_14	sp|P02768|ALBU_HUMAN	LK[+355.1]C[+57]ASLQK	LK[+355.131425]C[+57.021464]ASLQK	LK[+355.1]C[+57]ASLQK:2	1353322	53069	FALSE	102.916
S4_22_10_47.raw	147	Donors	B1_15	sp|P02768|ALBU_HUMAN	LK[+355.1]C[+57]ASLQK	LK[+355.131425]C[+57.021464]ASLQK	LK[+355.1]C[+57]ASLQK:2	1247226	94997	FALSE	94.8479
S4_22_10_48.raw	148	Donors	B1_16	sp|P02768|ALBU_HUMAN	LK[+355.1]C[+57]ASLQK	LK[+355.131425]C[+57.021464]ASLQK	LK[+355.1]C[+57]ASLQK:2	1459248	87865	FALSE	110.972
S4_22_10_49.raw	149	Donors	B1_17	sp|P02768|ALBU_HUMAN	LK[+355.1]C[+57]ASLQK	LK[+355.131425]C[+57.021464]ASLQK	LK[+355.1]C[+57]ASLQK:2	1324134	65469	FALSE	100.697
S4_22_10_50.raw	150	Donors	B1_18	sp|P02768|ALBU_HUMAN	LK[+355.1]C[+57]ASLQK	LK[+355.131425]C[+57.021464]ASLQK	LK[+355.1]C[+57]ASLQK:2	668465	54953	FALSE	50.8348
S4_22_10_51.raw	151	Donors	B1_19	sp|P02768|ALBU_HUMAN	LK[+355.1]C[+57]ASLQK	LK[+355.131425]C[+57.021464]ASLQK	LK[+355.1]C[+57]ASLQK:2	977495	45022	FALSE	74.3356
S4_22_10_52.raw	152	Donors	B1_20	sp|P02768|ALBU_HUMAN	LK[+355.1]C[+57]ASLQK	LK[+355.131425]C[+57.021464]ASLQK	LK[+355.1]C[+57]ASLQK:2	1270648	28121	FALSE	96.6291
S4_22_10_54.raw	154	Donors	B1_21	sp|P02768|ALBU_HUMAN	LK[+355.1]C[+57]ASLQK	LK[+355.131425]C[+57.021464]ASLQK	LK[+355.1]C[+57]ASLQK:2	676076	52533	FALSE	51.4136
S4_22_10_55.raw	155	Donors	B1_22	sp|P02768|ALBU_HUMAN	LK[+355.1]C[+57]ASLQK	LK[+355.131425]C[+57.021464]ASLQK	LK[+355.1]C[+57]ASLQK:2	1247871	53449	FALSE	94.8969
S4_22_10_57.raw	157	Donors	B1_24	sp|P02768|ALBU_HUMAN	LK[+355.1]C[+57]ASLQK	LK[+355.131425]C[+57.021464]ASLQK	LK[+355.1]C[+57]ASLQK:2	707743	54870	FALSE	53.8218
S4_22_10_58.raw	158	Donors	B1_25	sp|P02768|ALBU_HUMAN	LK[+355.1]C[+57]ASLQK	LK[+355.131425]C[+57.021464]ASLQK	LK[+355.1]C[+57]ASLQK:2	1431438	62796	FALSE	108.857
S4_22_10_59.raw	159	Donors	B1_26	sp|P02768|ALBU_HUMAN	LK[+355.1]C[+57]ASLQK	LK[+355.131425]C[+57.021464]ASLQK	LK[+355.1]C[+57]ASLQK:2	800788	49513	FALSE	60.8976
S4_22_10_60.raw	160	Donors	B1_27	sp|P02768|ALBU_HUMAN	LK[+355.1]C[+57]ASLQK	LK[+355.131425]C[+57.021464]ASLQK	LK[+355.1]C[+57]ASLQK:2	773657	27936	FALSE	58.8344
S4_22_10_61.raw	161	Donors	B1_28	sp|P02768|ALBU_HUMAN	LK[+355.1]C[+57]ASLQK	LK[+355.131425]C[+57.021464]ASLQK	LK[+355.1]C[+57]ASLQK:2	957276	35004	FALSE	72.798
S4_22_10_62.raw	162	Donors	B1_29	sp|P02768|ALBU_HUMAN	LK[+355.1]C[+57]ASLQK	LK[+355.131425]C[+57.021464]ASLQK	LK[+355.1]C[+57]ASLQK:2	1032153	64455	FALSE	78.4922
S4_22_10_63.raw	163	Donors	B1_30	sp|P02768|ALBU_HUMAN	LK[+355.1]C[+57]ASLQK	LK[+355.131425]C[+57.021464]ASLQK	LK[+355.1]C[+57]ASLQK:2	1263622	53634	FALSE	96.0948
S4_22_10_65.raw	165	Donors	B1_31	sp|P02768|ALBU_HUMAN	LK[+355.1]C[+57]ASLQK	LK[+355.131425]C[+57.021464]ASLQK	LK[+355.1]C[+57]ASLQK:2	1788151	79147	FALSE	135.984
S4_22_10_66.raw	166	Donors	B1_32	sp|P02768|ALBU_HUMAN	LK[+355.1]C[+57]ASLQK	LK[+355.131425]C[+57.021464]ASLQK	LK[+355.1]C[+57]ASLQK:2	924005	56565	FALSE	70.2679
S4_22_10_67.raw	167	Donors	B1_33	sp|P02768|ALBU_HUMAN	LK[+355.1]C[+57]ASLQK	LK[+355.131425]C[+57.021464]ASLQK	LK[+355.1]C[+57]ASLQK:2	839956	36614	FALSE	63.8762
S4_22_10_68.raw	168	Donors	B1_34	sp|P02768|ALBU_HUMAN	LK[+355.1]C[+57]ASLQK	LK[+355.131425]C[+57.021464]ASLQK	LK[+355.1]C[+57]ASLQK:2	578380	31707	FALSE	43.9841
S4_22_10_73.raw	173	Donors	B2_01	sp|P02768|ALBU_HUMAN	LK[+355.1]C[+57]ASLQK	LK[+355.131425]C[+57.021464]ASLQK	LK[+355.1]C[+57]ASLQK:2	1283209	54097	FALSE	97.5843
S4_22_10_74.raw	174	Donors	B2_02	sp|P02768|ALBU_HUMAN	LK[+355.1]C[+57]ASLQK	LK[+355.131425]C[+57.021464]ASLQK	LK[+355.1]C[+57]ASLQK:2	1431751	54345	FALSE	108.88
S4_22_10_75.raw	175	Donors	B2_03	sp|P02768|ALBU_HUMAN	LK[+355.1]C[+57]ASLQK	LK[+355.131425]C[+57.021464]ASLQK	LK[+355.1]C[+57]ASLQK:2	1461476	60818	FALSE	111.141
S4_22_10_76.raw	176	Donors	B2_04	sp|P02768|ALBU_HUMAN	LK[+355.1]C[+57]ASLQK	LK[+355.131425]C[+57.021464]ASLQK	LK[+355.1]C[+57]ASLQK:2	1446650	44625	FALSE	110.013
S4_22_10_77.raw	177	Donors	B2_05	sp|P02768|ALBU_HUMAN	LK[+355.1]C[+57]ASLQK	LK[+355.131425]C[+57.021464]ASLQK	LK[+355.1]C[+57]ASLQK:2	1039759	67913	FALSE	79.0706
S4_22_10_78.raw	178	Donors	B2_06	sp|P02768|ALBU_HUMAN	LK[+355.1]C[+57]ASLQK	LK[+355.131425]C[+57.021464]ASLQK	LK[+355.1]C[+57]ASLQK:2	1540240	62245	FALSE	117.131
S4_22_10_79.raw	179	Donors	B2_07	sp|P02768|ALBU_HUMAN	LK[+355.1]C[+57]ASLQK	LK[+355.131425]C[+57.021464]ASLQK	LK[+355.1]C[+57]ASLQK:2	1739079	69967	FALSE	132.252
S4_22_10_81.raw	181	Donors	B2_08	sp|P02768|ALBU_HUMAN	LK[+355.1]C[+57]ASLQK	LK[+355.131425]C[+57.021464]ASLQK	LK[+355.1]C[+57]ASLQK:2	1214620	71468	FALSE	92.3683
S4_22_10_82.raw	182	Donors	B2_09	sp|P02768|ALBU_HUMAN	LK[+355.1]C[+57]ASLQK	LK[+355.131425]C[+57.021464]ASLQK	LK[+355.1]C[+57]ASLQK:2	951761	57093	FALSE	72.3786
S4_22_10_83.raw	183	Donors	B2_10	sp|P02768|ALBU_HUMAN	LK[+355.1]C[+57]ASLQK	LK[+355.131425]C[+57.021464]ASLQK	LK[+355.1]C[+57]ASLQK:2	1114102	47360	FALSE	84.7242
S4_22_10_84.raw	184	Donors	B2_11	sp|P02768|ALBU_HUMAN	LK[+355.1]C[+57]ASLQK	LK[+355.131425]C[+57.021464]ASLQK	LK[+355.1]C[+57]ASLQK:2	1179650	53473	FALSE	89.7089
S4_22_10_85.raw	185	Donors	B2_12	sp|P02768|ALBU_HUMAN	LK[+355.1]C[+57]ASLQK	LK[+355.131425]C[+57.021464]ASLQK	LK[+355.1]C[+57]ASLQK:2	1646698	50097	FALSE	125.227
S4_22_10_86.raw	186	Donors	B2_13	sp|P02768|ALBU_HUMAN	LK[+355.1]C[+57]ASLQK	LK[+355.131425]C[+57.021464]ASLQK	LK[+355.1]C[+57]ASLQK:2	1213258	48872	FALSE	92.2647
S4_22_10_87.raw	187	Donors	B2_14	sp|P02768|ALBU_HUMAN	LK[+355.1]C[+57]ASLQK	LK[+355.131425]C[+57.021464]ASLQK	LK[+355.1]C[+57]ASLQK:2	1507551	62774	FALSE	114.645
S4_22_10_88.raw	188	Donors	B2_15	sp|P02768|ALBU_HUMAN	LK[+355.1]C[+57]ASLQK	LK[+355.131425]C[+57.021464]ASLQK	LK[+355.1]C[+57]ASLQK:2	398474	32992	FALSE	30.3028
S4_22_10_89.raw	189	Donors	B2_16	sp|P02768|ALBU_HUMAN	LK[+355.1]C[+57]ASLQK	LK[+355.131425]C[+57.021464]ASLQK	LK[+355.1]C[+57]ASLQK:2	690957	45498	FALSE	52.5453
S4_22_10_90.raw	190	Donors	B2_17	sp|P02768|ALBU_HUMAN	LK[+355.1]C[+57]ASLQK	LK[+355.131425]C[+57.021464]ASLQK	LK[+355.1]C[+57]ASLQK:2	723176	60353	FALSE	54.9954
S4_22_10_92.raw	192	Donors	B2_18	sp|P02768|ALBU_HUMAN	LK[+355.1]C[+57]ASLQK	LK[+355.131425]C[+57.021464]ASLQK	LK[+355.1]C[+57]ASLQK:2	989649	41242	FALSE	75.2599
S4_22_10_93.raw	193	Donors	B2_19	sp|P02768|ALBU_HUMAN	LK[+355.1]C[+57]ASLQK	LK[+355.131425]C[+57.021464]ASLQK	LK[+355.1]C[+57]ASLQK:2	825862	45763	FALSE	62.8044
S4_22_10_94.raw	194	Donors	B2_20	sp|P02768|ALBU_HUMAN	LK[+355.1]C[+57]ASLQK	LK[+355.131425]C[+57.021464]ASLQK	LK[+355.1]C[+57]ASLQK:2	283379	27976	FALSE	21.5501
S4_22_10_95.raw	195	Donors	B2_21	sp|P02768|ALBU_HUMAN	LK[+355.1]C[+57]ASLQK	LK[+355.131425]C[+57.021464]ASLQK	LK[+355.1]C[+57]ASLQK:2	719798	38667	FALSE	54.7385
S4_22_10_96.raw	196	Donors	B2_22	sp|P02768|ALBU_HUMAN	LK[+355.1]C[+57]ASLQK	LK[+355.131425]C[+57.021464]ASLQK	LK[+355.1]C[+57]ASLQK:2	1497040	60898	FALSE	113.846
S4_22_10_97.raw	197	Donors	B2_23	sp|P02768|ALBU_HUMAN	LK[+355.1]C[+57]ASLQK	LK[+355.131425]C[+57.021464]ASLQK	LK[+355.1]C[+57]ASLQK:2	1139988	47616	FALSE	86.6928
S4_22_10_98.raw	198	Donors	B2_24	sp|P02768|ALBU_HUMAN	LK[+355.1]C[+57]ASLQK	LK[+355.131425]C[+57.021464]ASLQK	LK[+355.1]C[+57]ASLQK:2	1308971	60493	FALSE	99.5434
S4_22_10_99.raw	199	Donors	B2_25	sp|P02768|ALBU_HUMAN	LK[+355.1]C[+57]ASLQK	LK[+355.131425]C[+57.021464]ASLQK	LK[+355.1]C[+57]ASLQK:2	1228229	53892	FALSE	93.4032
S4_22_10_100.raw	200	Donors	B2_26	sp|P02768|ALBU_HUMAN	LK[+355.1]C[+57]ASLQK	LK[+355.131425]C[+57.021464]ASLQK	LK[+355.1]C[+57]ASLQK:2	769092	45961	FALSE	58.4872
S4_22_10_101.raw	201	Donors	B2_27	sp|P02768|ALBU_HUMAN	LK[+355.1]C[+57]ASLQK	LK[+355.131425]C[+57.021464]ASLQK	LK[+355.1]C[+57]ASLQK:2	734742	45944	FALSE	55.875
S4_22_10_103.raw	203	Donors	B2_28	sp|P02768|ALBU_HUMAN	LK[+355.1]C[+57]ASLQK	LK[+355.131425]C[+57.021464]ASLQK	LK[+355.1]C[+57]ASLQK:2	1196203	52203	FALSE	90.9677
S4_22_10_104.raw	204	Donors	B2_29	sp|P02768|ALBU_HUMAN	LK[+355.1]C[+57]ASLQK	LK[+355.131425]C[+57.021464]ASLQK	LK[+355.1]C[+57]ASLQK:2	827008	36025	FALSE	62.8915
S4_22_10_105.raw	205	Donors	B2_30	sp|P02768|ALBU_HUMAN	LK[+355.1]C[+57]ASLQK	LK[+355.131425]C[+57.021464]ASLQK	LK[+355.1]C[+57]ASLQK:2	567263	36846	FALSE	43.1387
S4_22_10_106.raw	206	Donors	B2_31	sp|P02768|ALBU_HUMAN	LK[+355.1]C[+57]ASLQK	LK[+355.131425]C[+57.021464]ASLQK	LK[+355.1]C[+57]ASLQK:2	1199220	69300	FALSE	91.1972
S4_22_10_107.raw	207	Donors	B2_32	sp|P02768|ALBU_HUMAN	LK[+355.1]C[+57]ASLQK	LK[+355.131425]C[+57.021464]ASLQK	LK[+355.1]C[+57]ASLQK:2	241894	31454	FALSE	18.3953
S4_22_10_108.raw	208	Donors	B2_33	sp|P02768|ALBU_HUMAN	LK[+355.1]C[+57]ASLQK	LK[+355.131425]C[+57.021464]ASLQK	LK[+355.1]C[+57]ASLQK:2	202081	20722	FALSE	15.3677
S4_22_10_113.raw	213	Donors	B2_34	sp|P02768|ALBU_HUMAN	LK[+355.1]C[+57]ASLQK	LK[+355.131425]C[+57.021464]ASLQK	LK[+355.1]C[+57]ASLQK:2	394250	25442	FALSE	29.9816
S4_22_10_114.raw	214	Donors	B2_35	sp|P02768|ALBU_HUMAN	LK[+355.1]C[+57]ASLQK	LK[+355.131425]C[+57.021464]ASLQK	LK[+355.1]C[+57]ASLQK:2	339403	49234	FALSE	25.8106
S4_22_10_115.raw	215	NegCtrl	B1_NegCtrl_01	sp|P02768|ALBU_HUMAN	LK[+355.1]C[+57]ASLQK	LK[+355.131425]C[+57.021464]ASLQK	LK[+355.1]C[+57]ASLQK:2	19706	11037	FALSE	1.49858
S4_22_10_116.raw	216	NegCtrl	B1_NegCtrl_02	sp|P02768|ALBU_HUMAN	LK[+355.1]C[+57]ASLQK	LK[+355.131425]C[+57.021464]ASLQK	LK[+355.1]C[+57]ASLQK:2	8696	7220	FALSE	0.661305
S4_22_10_117.raw	217	NegCtrl	B2_NegCtrl_01	sp|P02768|ALBU_HUMAN	LK[+355.1]C[+57]ASLQK	LK[+355.131425]C[+57.021464]ASLQK	LK[+355.1]C[+57]ASLQK:2	15141	6470	FALSE	1.15143
S4_22_10_118.raw	218	NegCtrl	B2_NegCtrl_02	sp|P02768|ALBU_HUMAN	LK[+355.1]C[+57]ASLQK	LK[+355.131425]C[+57.021464]ASLQK	LK[+355.1]C[+57]ASLQK:2	9056	6050	FALSE	0.688682
S4_22_10_120.raw	220	Blank	Blank 01	sp|P02768|ALBU_HUMAN	LK[+355.1]C[+57]ASLQK	LK[+355.131425]C[+57.021464]ASLQK	LK[+355.1]C[+57]ASLQK:2	1140	348	FALSE	0.0866937
S4_22_10_121.raw	221	Blank	Blank 02	sp|P02768|ALBU_HUMAN	LK[+355.1]C[+57]ASLQK	LK[+355.131425]C[+57.021464]ASLQK	LK[+355.1]C[+57]ASLQK:2	913	242	FALSE	0.069431
S4_22_10_122.raw	222	Blank	Blank 03	sp|P02768|ALBU_HUMAN	LK[+355.1]C[+57]ASLQK	LK[+355.131425]C[+57.021464]ASLQK	LK[+355.1]C[+57]ASLQK:2	834	4	FALSE	0.0634233
S4_22_10_23.raw	123	SPQC B1	SPQC B1 1	sp|P02768|ALBU_HUMAN	LK[+355.1]C[+57]ASLQK	LK[+355.131425]C[+57.021464]ASLQK	LK[+355.1]C[+57]ASLQK:3	1109149	52717	FALSE	73.7331
S4_22_10_24.raw	124	SPQC B1	SPQC B1 2	sp|P02768|ALBU_HUMAN	LK[+355.1]C[+57]ASLQK	LK[+355.131425]C[+57.021464]ASLQK	LK[+355.1]C[+57]ASLQK:3	1447227	58124	FALSE	96.2076
S4_22_10_25.raw	125	SPQC B1	SPQC B1 3	sp|P02768|ALBU_HUMAN	LK[+355.1]C[+57]ASLQK	LK[+355.131425]C[+57.021464]ASLQK	LK[+355.1]C[+57]ASLQK:3	1149573	55561	FALSE	76.4204
S4_22_10_26.raw	126	SPQC B2	SPQC B2 1	sp|P02768|ALBU_HUMAN	LK[+355.1]C[+57]ASLQK	LK[+355.131425]C[+57.021464]ASLQK	LK[+355.1]C[+57]ASLQK:3	1516569	86350	FALSE	100.817
S4_22_10_27.raw	127	SPQC B2	SPQC B2 2	sp|P02768|ALBU_HUMAN	LK[+355.1]C[+57]ASLQK	LK[+355.131425]C[+57.021464]ASLQK	LK[+355.1]C[+57]ASLQK:3	1674173	65218	FALSE	111.294
S4_22_10_28.raw	128	SPQC B2	SPQC B2 3	sp|P02768|ALBU_HUMAN	LK[+355.1]C[+57]ASLQK	LK[+355.131425]C[+57.021464]ASLQK	LK[+355.1]C[+57]ASLQK:3	1266026	40519	FALSE	84.1619
S4_22_10_31.raw	131	RQC	RQC 01	sp|P02768|ALBU_HUMAN	LK[+355.1]C[+57]ASLQK	LK[+355.131425]C[+57.021464]ASLQK	LK[+355.1]C[+57]ASLQK:3	1414108	57705	FALSE	94.0059
S4_22_10_42.raw	142	RQC	RQC 02	sp|P02768|ALBU_HUMAN	LK[+355.1]C[+57]ASLQK	LK[+355.131425]C[+57.021464]ASLQK	LK[+355.1]C[+57]ASLQK:3	1351597	53645	FALSE	89.8504
S4_22_10_53.raw	153	RQC	RQC 03	sp|P02768|ALBU_HUMAN	LK[+355.1]C[+57]ASLQK	LK[+355.131425]C[+57.021464]ASLQK	LK[+355.1]C[+57]ASLQK:3	1336638	56294	FALSE	88.856
S4_22_10_64.raw	164	RQC	RQC 04	sp|P02768|ALBU_HUMAN	LK[+355.1]C[+57]ASLQK	LK[+355.131425]C[+57.021464]ASLQK	LK[+355.1]C[+57]ASLQK:3	811077	33995	FALSE	53.9181
S4_22_10_69.raw	169	RQC	RQC 05	sp|P02768|ALBU_HUMAN	LK[+355.1]C[+57]ASLQK	LK[+355.131425]C[+57.021464]ASLQK	LK[+355.1]C[+57]ASLQK:3	1230807	61774	FALSE	81.8206
S4_22_10_80.raw	180	RQC	RQC 06	sp|P02768|ALBU_HUMAN	LK[+355.1]C[+57]ASLQK	LK[+355.131425]C[+57.021464]ASLQK	LK[+355.1]C[+57]ASLQK:3	642149	31509	FALSE	42.6883
S4_22_10_91.raw	191	RQC	RQC 07	sp|P02768|ALBU_HUMAN	LK[+355.1]C[+57]ASLQK	LK[+355.131425]C[+57.021464]ASLQK	LK[+355.1]C[+57]ASLQK:3	655336	33848	FALSE	43.5649
S4_22_10_102.raw	202	RQC	RQC 08	sp|P02768|ALBU_HUMAN	LK[+355.1]C[+57]ASLQK	LK[+355.131425]C[+57.021464]ASLQK	LK[+355.1]C[+57]ASLQK:3	531497	19430	FALSE	35.3324
S4_22_10_112.raw	212	RQC	RQC 09	sp|P02768|ALBU_HUMAN	LK[+355.1]C[+57]ASLQK	LK[+355.131425]C[+57.021464]ASLQK	LK[+355.1]C[+57]ASLQK:3	481186	20127	FALSE	31.9879
S4_22_10_119.raw	219	RQC	RQC 10	sp|P02768|ALBU_HUMAN	LK[+355.1]C[+57]ASLQK	LK[+355.131425]C[+57.021464]ASLQK	LK[+355.1]C[+57]ASLQK:3	836334	22276	FALSE	55.5971
S4_22_10_32.raw	132	Donors	B1_01	sp|P02768|ALBU_HUMAN	LK[+355.1]C[+57]ASLQK	LK[+355.131425]C[+57.021464]ASLQK	LK[+355.1]C[+57]ASLQK:3	850395	19095	FALSE	56.5319
S4_22_10_33.raw	133	Donors	B1_02	sp|P02768|ALBU_HUMAN	LK[+355.1]C[+57]ASLQK	LK[+355.131425]C[+57.021464]ASLQK	LK[+355.1]C[+57]ASLQK:3	731123	25728	FALSE	48.603
S4_22_10_34.raw	134	Donors	B1_03	sp|P02768|ALBU_HUMAN	LK[+355.1]C[+57]ASLQK	LK[+355.131425]C[+57.021464]ASLQK	LK[+355.1]C[+57]ASLQK:3	946410	39009	FALSE	62.9147
S4_22_10_35.raw	135	Donors	B1_04	sp|P02768|ALBU_HUMAN	LK[+355.1]C[+57]ASLQK	LK[+355.131425]C[+57.021464]ASLQK	LK[+355.1]C[+57]ASLQK:3	946721	36465	FALSE	62.9354
S4_22_10_36.raw	136	Donors	B1_05	sp|P02768|ALBU_HUMAN	LK[+355.1]C[+57]ASLQK	LK[+355.131425]C[+57.021464]ASLQK	LK[+355.1]C[+57]ASLQK:3	1608008	44358	FALSE	106.896
S4_22_10_37.raw	137	Donors	B1_06	sp|P02768|ALBU_HUMAN	LK[+355.1]C[+57]ASLQK	LK[+355.131425]C[+57.021464]ASLQK	LK[+355.1]C[+57]ASLQK:3	900528	54972	FALSE	59.8646
S4_22_10_38.raw	138	Donors	B1_07	sp|P02768|ALBU_HUMAN	LK[+355.1]C[+57]ASLQK	LK[+355.131425]C[+57.021464]ASLQK	LK[+355.1]C[+57]ASLQK:3	929545	52899	FALSE	61.7936
S4_22_10_39.raw	139	Donors	B1_08	sp|P02768|ALBU_HUMAN	LK[+355.1]C[+57]ASLQK	LK[+355.131425]C[+57.021464]ASLQK	LK[+355.1]C[+57]ASLQK:3	990938	58601	FALSE	65.8748
S4_22_10_40.raw	140	Donors	B1_09	sp|P02768|ALBU_HUMAN	LK[+355.1]C[+57]ASLQK	LK[+355.131425]C[+57.021464]ASLQK	LK[+355.1]C[+57]ASLQK:3	1770272	52469	FALSE	117.683
S4_22_10_41.raw	141	Donors	B1_10	sp|P02768|ALBU_HUMAN	LK[+355.1]C[+57]ASLQK	LK[+355.131425]C[+57.021464]ASLQK	LK[+355.1]C[+57]ASLQK:3	1042350	63057	FALSE	69.2925
S4_22_10_43.raw	143	Donors	B1_11	sp|P02768|ALBU_HUMAN	LK[+355.1]C[+57]ASLQK	LK[+355.131425]C[+57.021464]ASLQK	LK[+355.1]C[+57]ASLQK:3	1785632	96559	FALSE	118.704
S4_22_10_44.raw	144	Donors	B1_12	sp|P02768|ALBU_HUMAN	LK[+355.1]C[+57]ASLQK	LK[+355.131425]C[+57.021464]ASLQK	LK[+355.1]C[+57]ASLQK:3	1332183	82505	FALSE	88.5598
S4_22_10_45.raw	145	Donors	B1_13	sp|P02768|ALBU_HUMAN	LK[+355.1]C[+57]ASLQK	LK[+355.131425]C[+57.021464]ASLQK	LK[+355.1]C[+57]ASLQK:3	859137	36670	FALSE	57.113
S4_22_10_46.raw	146	Donors	B1_14	sp|P02768|ALBU_HUMAN	LK[+355.1]C[+57]ASLQK	LK[+355.131425]C[+57.021464]ASLQK	LK[+355.1]C[+57]ASLQK:3	1069428	53789	FALSE	71.0926
S4_22_10_47.raw	147	Donors	B1_15	sp|P02768|ALBU_HUMAN	LK[+355.1]C[+57]ASLQK	LK[+355.131425]C[+57.021464]ASLQK	LK[+355.1]C[+57]ASLQK:3	1008599	50764	FALSE	67.0488
S4_22_10_48.raw	148	Donors	B1_16	sp|P02768|ALBU_HUMAN	LK[+355.1]C[+57]ASLQK	LK[+355.131425]C[+57.021464]ASLQK	LK[+355.1]C[+57]ASLQK:3	979559	35358	FALSE	65.1183
S4_22_10_49.raw	149	Donors	B1_17	sp|P02768|ALBU_HUMAN	LK[+355.1]C[+57]ASLQK	LK[+355.131425]C[+57.021464]ASLQK	LK[+355.1]C[+57]ASLQK:3	818894	51999	FALSE	54.4378
S4_22_10_50.raw	150	Donors	B1_18	sp|P02768|ALBU_HUMAN	LK[+355.1]C[+57]ASLQK	LK[+355.131425]C[+57.021464]ASLQK	LK[+355.1]C[+57]ASLQK:3	1209664	64479	FALSE	80.4151
S4_22_10_51.raw	151	Donors	B1_19	sp|P02768|ALBU_HUMAN	LK[+355.1]C[+57]ASLQK	LK[+355.131425]C[+57.021464]ASLQK	LK[+355.1]C[+57]ASLQK:3	1424762	50338	FALSE	94.7142
S4_22_10_52.raw	152	Donors	B1_20	sp|P02768|ALBU_HUMAN	LK[+355.1]C[+57]ASLQK	LK[+355.131425]C[+57.021464]ASLQK	LK[+355.1]C[+57]ASLQK:3	996999	47571	FALSE	66.2777
S4_22_10_54.raw	154	Donors	B1_21	sp|P02768|ALBU_HUMAN	LK[+355.1]C[+57]ASLQK	LK[+355.131425]C[+57.021464]ASLQK	LK[+355.1]C[+57]ASLQK:3	1422399	97492	FALSE	94.5571
S4_22_10_55.raw	155	Donors	B1_22	sp|P02768|ALBU_HUMAN	LK[+355.1]C[+57]ASLQK	LK[+355.131425]C[+57.021464]ASLQK	LK[+355.1]C[+57]ASLQK:3	1596733	64945	FALSE	106.146
S4_22_10_57.raw	157	Donors	B1_24	sp|P02768|ALBU_HUMAN	LK[+355.1]C[+57]ASLQK	LK[+355.131425]C[+57.021464]ASLQK	LK[+355.1]C[+57]ASLQK:3	1595413	87900	FALSE	106.059
S4_22_10_58.raw	158	Donors	B1_25	sp|P02768|ALBU_HUMAN	LK[+355.1]C[+57]ASLQK	LK[+355.131425]C[+57.021464]ASLQK	LK[+355.1]C[+57]ASLQK:3	748515	18688	FALSE	49.7592
S4_22_10_59.raw	159	Donors	B1_26	sp|P02768|ALBU_HUMAN	LK[+355.1]C[+57]ASLQK	LK[+355.131425]C[+57.021464]ASLQK	LK[+355.1]C[+57]ASLQK:3	921281	59792	FALSE	61.2442
S4_22_10_60.raw	160	Donors	B1_27	sp|P02768|ALBU_HUMAN	LK[+355.1]C[+57]ASLQK	LK[+355.131425]C[+57.021464]ASLQK	LK[+355.1]C[+57]ASLQK:3	1274424	72510	FALSE	84.7201
S4_22_10_61.raw	161	Donors	B1_28	sp|P02768|ALBU_HUMAN	LK[+355.1]C[+57]ASLQK	LK[+355.131425]C[+57.021464]ASLQK	LK[+355.1]C[+57]ASLQK:3	1093888	36179	FALSE	72.7186
S4_22_10_62.raw	162	Donors	B1_29	sp|P02768|ALBU_HUMAN	LK[+355.1]C[+57]ASLQK	LK[+355.131425]C[+57.021464]ASLQK	LK[+355.1]C[+57]ASLQK:3	1256696	47932	FALSE	83.5416
S4_22_10_63.raw	163	Donors	B1_30	sp|P02768|ALBU_HUMAN	LK[+355.1]C[+57]ASLQK	LK[+355.131425]C[+57.021464]ASLQK	LK[+355.1]C[+57]ASLQK:3	2138724	67595	FALSE	142.176
S4_22_10_65.raw	165	Donors	B1_31	sp|P02768|ALBU_HUMAN	LK[+355.1]C[+57]ASLQK	LK[+355.131425]C[+57.021464]ASLQK	LK[+355.1]C[+57]ASLQK:3	1131593	32283	FALSE	75.2251
S4_22_10_66.raw	166	Donors	B1_32	sp|P02768|ALBU_HUMAN	LK[+355.1]C[+57]ASLQK	LK[+355.131425]C[+57.021464]ASLQK	LK[+355.1]C[+57]ASLQK:3	947676	49542	FALSE	62.9989
S4_22_10_67.raw	167	Donors	B1_33	sp|P02768|ALBU_HUMAN	LK[+355.1]C[+57]ASLQK	LK[+355.131425]C[+57.021464]ASLQK	LK[+355.1]C[+57]ASLQK:3	1451952	71977	FALSE	96.5217
S4_22_10_68.raw	168	Donors	B1_34	sp|P02768|ALBU_HUMAN	LK[+355.1]C[+57]ASLQK	LK[+355.131425]C[+57.021464]ASLQK	LK[+355.1]C[+57]ASLQK:3	1074972	40950	FALSE	71.4611
S4_22_10_73.raw	173	Donors	B2_01	sp|P02768|ALBU_HUMAN	LK[+355.1]C[+57]ASLQK	LK[+355.131425]C[+57.021464]ASLQK	LK[+355.1]C[+57]ASLQK:3	493550	19328	FALSE	32.8098
S4_22_10_74.raw	174	Donors	B2_02	sp|P02768|ALBU_HUMAN	LK[+355.1]C[+57]ASLQK	LK[+355.131425]C[+57.021464]ASLQK	LK[+355.1]C[+57]ASLQK:3	682480	13359	FALSE	45.3694
S4_22_10_75.raw	175	Donors	B2_03	sp|P02768|ALBU_HUMAN	LK[+355.1]C[+57]ASLQK	LK[+355.131425]C[+57.021464]ASLQK	LK[+355.1]C[+57]ASLQK:3	719616	19522	FALSE	47.8381
S4_22_10_76.raw	176	Donors	B2_04	sp|P02768|ALBU_HUMAN	LK[+355.1]C[+57]ASLQK	LK[+355.131425]C[+57.021464]ASLQK	LK[+355.1]C[+57]ASLQK:3	916916	14480	FALSE	60.954
S4_22_10_77.raw	177	Donors	B2_05	sp|P02768|ALBU_HUMAN	LK[+355.1]C[+57]ASLQK	LK[+355.131425]C[+57.021464]ASLQK	LK[+355.1]C[+57]ASLQK:3	595908	50603	FALSE	39.6143
S4_22_10_78.raw	178	Donors	B2_06	sp|P02768|ALBU_HUMAN	LK[+355.1]C[+57]ASLQK	LK[+355.131425]C[+57.021464]ASLQK	LK[+355.1]C[+57]ASLQK:3	497812	24031	FALSE	33.0932
S4_22_10_79.raw	179	Donors	B2_07	sp|P02768|ALBU_HUMAN	LK[+355.1]C[+57]ASLQK	LK[+355.131425]C[+57.021464]ASLQK	LK[+355.1]C[+57]ASLQK:3	780226	8920	FALSE	51.8672
S4_22_10_81.raw	181	Donors	B2_08	sp|P02768|ALBU_HUMAN	LK[+355.1]C[+57]ASLQK	LK[+355.131425]C[+57.021464]ASLQK	LK[+355.1]C[+57]ASLQK:3	683042	22518	FALSE	45.4067
S4_22_10_82.raw	182	Donors	B2_09	sp|P02768|ALBU_HUMAN	LK[+355.1]C[+57]ASLQK	LK[+355.131425]C[+57.021464]ASLQK	LK[+355.1]C[+57]ASLQK:3	934163	29949	FALSE	62.1005
S4_22_10_83.raw	183	Donors	B2_10	sp|P02768|ALBU_HUMAN	LK[+355.1]C[+57]ASLQK	LK[+355.131425]C[+57.021464]ASLQK	LK[+355.1]C[+57]ASLQK:3	959199	35262	FALSE	63.7649
S4_22_10_84.raw	184	Donors	B2_11	sp|P02768|ALBU_HUMAN	LK[+355.1]C[+57]ASLQK	LK[+355.131425]C[+57.021464]ASLQK	LK[+355.1]C[+57]ASLQK:3	531625	27966	FALSE	35.3409
S4_22_10_85.raw	185	Donors	B2_12	sp|P02768|ALBU_HUMAN	LK[+355.1]C[+57]ASLQK	LK[+355.131425]C[+57.021464]ASLQK	LK[+355.1]C[+57]ASLQK:3	658479	17682	FALSE	43.7738
S4_22_10_86.raw	186	Donors	B2_13	sp|P02768|ALBU_HUMAN	LK[+355.1]C[+57]ASLQK	LK[+355.131425]C[+57.021464]ASLQK	LK[+355.1]C[+57]ASLQK:3	668724	16085	FALSE	44.4549
S4_22_10_87.raw	187	Donors	B2_14	sp|P02768|ALBU_HUMAN	LK[+355.1]C[+57]ASLQK	LK[+355.131425]C[+57.021464]ASLQK	LK[+355.1]C[+57]ASLQK:3	771945	23779	FALSE	51.3167
S4_22_10_88.raw	188	Donors	B2_15	sp|P02768|ALBU_HUMAN	LK[+355.1]C[+57]ASLQK	LK[+355.131425]C[+57.021464]ASLQK	LK[+355.1]C[+57]ASLQK:3	534116	27477	FALSE	35.5065
S4_22_10_89.raw	189	Donors	B2_16	sp|P02768|ALBU_HUMAN	LK[+355.1]C[+57]ASLQK	LK[+355.131425]C[+57.021464]ASLQK	LK[+355.1]C[+57]ASLQK:3	509530	26799	FALSE	33.8721
S4_22_10_90.raw	190	Donors	B2_17	sp|P02768|ALBU_HUMAN	LK[+355.1]C[+57]ASLQK	LK[+355.131425]C[+57.021464]ASLQK	LK[+355.1]C[+57]ASLQK:3	472480	31282	FALSE	31.4092
S4_22_10_92.raw	192	Donors	B2_18	sp|P02768|ALBU_HUMAN	LK[+355.1]C[+57]ASLQK	LK[+355.131425]C[+57.021464]ASLQK	LK[+355.1]C[+57]ASLQK:3	915556	20626	FALSE	60.8636
S4_22_10_93.raw	193	Donors	B2_19	sp|P02768|ALBU_HUMAN	LK[+355.1]C[+57]ASLQK	LK[+355.131425]C[+57.021464]ASLQK	LK[+355.1]C[+57]ASLQK:3	1177359	38069	FALSE	78.2675
S4_22_10_94.raw	194	Donors	B2_20	sp|P02768|ALBU_HUMAN	LK[+355.1]C[+57]ASLQK	LK[+355.131425]C[+57.021464]ASLQK	LK[+355.1]C[+57]ASLQK:3	628912	23992	FALSE	41.8083
S4_22_10_95.raw	195	Donors	B2_21	sp|P02768|ALBU_HUMAN	LK[+355.1]C[+57]ASLQK	LK[+355.131425]C[+57.021464]ASLQK	LK[+355.1]C[+57]ASLQK:3	1104428	25804	FALSE	73.4193
S4_22_10_96.raw	196	Donors	B2_22	sp|P02768|ALBU_HUMAN	LK[+355.1]C[+57]ASLQK	LK[+355.131425]C[+57.021464]ASLQK	LK[+355.1]C[+57]ASLQK:3	1006151	32579	FALSE	66.8861
S4_22_10_97.raw	197	Donors	B2_23	sp|P02768|ALBU_HUMAN	LK[+355.1]C[+57]ASLQK	LK[+355.131425]C[+57.021464]ASLQK	LK[+355.1]C[+57]ASLQK:3	891043	26635	FALSE	59.234
S4_22_10_98.raw	198	Donors	B2_24	sp|P02768|ALBU_HUMAN	LK[+355.1]C[+57]ASLQK	LK[+355.131425]C[+57.021464]ASLQK	LK[+355.1]C[+57]ASLQK:3	928094	27566	FALSE	61.6971
S4_22_10_99.raw	199	Donors	B2_25	sp|P02768|ALBU_HUMAN	LK[+355.1]C[+57]ASLQK	LK[+355.131425]C[+57.021464]ASLQK	LK[+355.1]C[+57]ASLQK:3	1027269	26073	FALSE	68.29
S4_22_10_100.raw	200	Donors	B2_26	sp|P02768|ALBU_HUMAN	LK[+355.1]C[+57]ASLQK	LK[+355.131425]C[+57.021464]ASLQK	LK[+355.1]C[+57]ASLQK:3	1009609	60448	FALSE	67.116
S4_22_10_101.raw	201	Donors	B2_27	sp|P02768|ALBU_HUMAN	LK[+355.1]C[+57]ASLQK	LK[+355.131425]C[+57.021464]ASLQK	LK[+355.1]C[+57]ASLQK:3	934558	37486	FALSE	62.1268
S4_22_10_103.raw	203	Donors	B2_28	sp|P02768|ALBU_HUMAN	LK[+355.1]C[+57]ASLQK	LK[+355.131425]C[+57.021464]ASLQK	LK[+355.1]C[+57]ASLQK:3	890282	21932	FALSE	59.1835
S4_22_10_104.raw	204	Donors	B2_29	sp|P02768|ALBU_HUMAN	LK[+355.1]C[+57]ASLQK	LK[+355.131425]C[+57.021464]ASLQK	LK[+355.1]C[+57]ASLQK:3	979153	30054	FALSE	65.0914
S4_22_10_105.raw	205	Donors	B2_30	sp|P02768|ALBU_HUMAN	LK[+355.1]C[+57]ASLQK	LK[+355.131425]C[+57.021464]ASLQK	LK[+355.1]C[+57]ASLQK:3	954773	27874	FALSE	63.4706
S4_22_10_106.raw	206	Donors	B2_31	sp|P02768|ALBU_HUMAN	LK[+355.1]C[+57]ASLQK	LK[+355.131425]C[+57.021464]ASLQK	LK[+355.1]C[+57]ASLQK:3	1525981	58864	FALSE	101.443
S4_22_10_107.raw	207	Donors	B2_32	sp|P02768|ALBU_HUMAN	LK[+355.1]C[+57]ASLQK	LK[+355.131425]C[+57.021464]ASLQK	LK[+355.1]C[+57]ASLQK:3	413009	16536	FALSE	27.4557
S4_22_10_108.raw	208	Donors	B2_33	sp|P02768|ALBU_HUMAN	LK[+355.1]C[+57]ASLQK	LK[+355.131425]C[+57.021464]ASLQK	LK[+355.1]C[+57]ASLQK:3	401952	18169	FALSE	26.7206
S4_22_10_113.raw	213	Donors	B2_34	sp|P02768|ALBU_HUMAN	LK[+355.1]C[+57]ASLQK	LK[+355.131425]C[+57.021464]ASLQK	LK[+355.1]C[+57]ASLQK:3	507530	21574	FALSE	33.7392
S4_22_10_114.raw	214	Donors	B2_35	sp|P02768|ALBU_HUMAN	LK[+355.1]C[+57]ASLQK	LK[+355.131425]C[+57.021464]ASLQK	LK[+355.1]C[+57]ASLQK:3	603751	31119	FALSE	40.1357
S4_22_10_115.raw	215	NegCtrl	B1_NegCtrl_01	sp|P02768|ALBU_HUMAN	LK[+355.1]C[+57]ASLQK	LK[+355.131425]C[+57.021464]ASLQK	LK[+355.1]C[+57]ASLQK:3	17617	10845	FALSE	1.17113
S4_22_10_116.raw	216	NegCtrl	B1_NegCtrl_02	sp|P02768|ALBU_HUMAN	LK[+355.1]C[+57]ASLQK	LK[+355.131425]C[+57.021464]ASLQK	LK[+355.1]C[+57]ASLQK:3	13628	5283	FALSE	0.905951
S4_22_10_117.raw	217	NegCtrl	B2_NegCtrl_01	sp|P02768|ALBU_HUMAN	LK[+355.1]C[+57]ASLQK	LK[+355.131425]C[+57.021464]ASLQK	LK[+355.1]C[+57]ASLQK:3	19279	13414	FALSE	1.28161
S4_22_10_118.raw	218	NegCtrl	B2_NegCtrl_02	sp|P02768|ALBU_HUMAN	LK[+355.1]C[+57]ASLQK	LK[+355.131425]C[+57.021464]ASLQK	LK[+355.1]C[+57]ASLQK:3	9647	3824	FALSE	0.641306
S4_22_10_120.raw	220	Blank	Blank 01	sp|P02768|ALBU_HUMAN	LK[+355.1]C[+57]ASLQK	LK[+355.131425]C[+57.021464]ASLQK	LK[+355.1]C[+57]ASLQK:3	598	5	FALSE	0.0397534
S4_22_10_121.raw	221	Blank	Blank 02	sp|P02768|ALBU_HUMAN	LK[+355.1]C[+57]ASLQK	LK[+355.131425]C[+57.021464]ASLQK	LK[+355.1]C[+57]ASLQK:3	475	0	FALSE	0.0315767
S4_22_10_122.raw	222	Blank	Blank 03	sp|P02768|ALBU_HUMAN	LK[+355.1]C[+57]ASLQK	LK[+355.131425]C[+57.021464]ASLQK	LK[+355.1]C[+57]ASLQK:3	159	1	FALSE	0.0105699
S4_22_10_23.raw	123	SPQC B1	SPQC B1 1	sp|P02768|ALBU_HUMAN	LK[+385.1]C[+57]ASLQK	LK[+385.14199]C[+57.021464]ASLQK	LK[+385.1]C[+57]ASLQK:3	105730	27319	FALSE	8.69937
S4_22_10_24.raw	124	SPQC B1	SPQC B1 2	sp|P02768|ALBU_HUMAN	LK[+385.1]C[+57]ASLQK	LK[+385.14199]C[+57.021464]ASLQK	LK[+385.1]C[+57]ASLQK:3	123681	36225	FALSE	10.1764
S4_22_10_25.raw	125	SPQC B1	SPQC B1 3	sp|P02768|ALBU_HUMAN	LK[+385.1]C[+57]ASLQK	LK[+385.14199]C[+57.021464]ASLQK	LK[+385.1]C[+57]ASLQK:3	89580	33366	FALSE	7.37056
S4_22_10_26.raw	126	SPQC B2	SPQC B2 1	sp|P02768|ALBU_HUMAN	LK[+385.1]C[+57]ASLQK	LK[+385.14199]C[+57.021464]ASLQK	LK[+385.1]C[+57]ASLQK:3	113581	44330	FALSE	9.34535
S4_22_10_27.raw	127	SPQC B2	SPQC B2 2	sp|P02768|ALBU_HUMAN	LK[+385.1]C[+57]ASLQK	LK[+385.14199]C[+57.021464]ASLQK	LK[+385.1]C[+57]ASLQK:3	147448	36946	FALSE	12.1319
S4_22_10_28.raw	128	SPQC B2	SPQC B2 3	sp|P02768|ALBU_HUMAN	LK[+385.1]C[+57]ASLQK	LK[+385.14199]C[+57.021464]ASLQK	LK[+385.1]C[+57]ASLQK:3	104304	24262	FALSE	8.58204
S4_22_10_31.raw	131	RQC	RQC 01	sp|P02768|ALBU_HUMAN	LK[+385.1]C[+57]ASLQK	LK[+385.14199]C[+57.021464]ASLQK	LK[+385.1]C[+57]ASLQK:3	119662	31469	FALSE	9.84569
S4_22_10_42.raw	142	RQC	RQC 02	sp|P02768|ALBU_HUMAN	LK[+385.1]C[+57]ASLQK	LK[+385.14199]C[+57.021464]ASLQK	LK[+385.1]C[+57]ASLQK:3	127331	21145	FALSE	10.4767
S4_22_10_53.raw	153	RQC	RQC 03	sp|P02768|ALBU_HUMAN	LK[+385.1]C[+57]ASLQK	LK[+385.14199]C[+57.021464]ASLQK	LK[+385.1]C[+57]ASLQK:3	125191	25673	FALSE	10.3006
S4_22_10_64.raw	164	RQC	RQC 04	sp|P02768|ALBU_HUMAN	LK[+385.1]C[+57]ASLQK	LK[+385.14199]C[+57.021464]ASLQK	LK[+385.1]C[+57]ASLQK:3	59452	10707	FALSE	4.89166
S4_22_10_69.raw	169	RQC	RQC 05	sp|P02768|ALBU_HUMAN	LK[+385.1]C[+57]ASLQK	LK[+385.14199]C[+57.021464]ASLQK	LK[+385.1]C[+57]ASLQK:3	125089	21769	FALSE	10.2922
S4_22_10_80.raw	180	RQC	RQC 06	sp|P02768|ALBU_HUMAN	LK[+385.1]C[+57]ASLQK	LK[+385.14199]C[+57.021464]ASLQK	LK[+385.1]C[+57]ASLQK:3	61903	8862	FALSE	5.09333
S4_22_10_91.raw	191	RQC	RQC 07	sp|P02768|ALBU_HUMAN	LK[+385.1]C[+57]ASLQK	LK[+385.14199]C[+57.021464]ASLQK	LK[+385.1]C[+57]ASLQK:3	54084	11997	FALSE	4.44998
S4_22_10_102.raw	202	RQC	RQC 08	sp|P02768|ALBU_HUMAN	LK[+385.1]C[+57]ASLQK	LK[+385.14199]C[+57.021464]ASLQK	LK[+385.1]C[+57]ASLQK:3	38982	8095	FALSE	3.20741
S4_22_10_112.raw	212	RQC	RQC 09	sp|P02768|ALBU_HUMAN	LK[+385.1]C[+57]ASLQK	LK[+385.14199]C[+57.021464]ASLQK	LK[+385.1]C[+57]ASLQK:3	31961	8068	FALSE	2.62972
S4_22_10_119.raw	219	RQC	RQC 10	sp|P02768|ALBU_HUMAN	LK[+385.1]C[+57]ASLQK	LK[+385.14199]C[+57.021464]ASLQK	LK[+385.1]C[+57]ASLQK:3	73033	12671	FALSE	6.00909
S4_22_10_32.raw	132	Donors	B1_01	sp|P02768|ALBU_HUMAN	LK[+385.1]C[+57]ASLQK	LK[+385.14199]C[+57.021464]ASLQK	LK[+385.1]C[+57]ASLQK:3	44851	12774	FALSE	3.6903
S4_22_10_33.raw	133	Donors	B1_02	sp|P02768|ALBU_HUMAN	LK[+385.1]C[+57]ASLQK	LK[+385.14199]C[+57.021464]ASLQK	LK[+385.1]C[+57]ASLQK:3	62281	10512	FALSE	5.12443
S4_22_10_34.raw	134	Donors	B1_03	sp|P02768|ALBU_HUMAN	LK[+385.1]C[+57]ASLQK	LK[+385.14199]C[+57.021464]ASLQK	LK[+385.1]C[+57]ASLQK:3	55905	25591	FALSE	4.59981
S4_22_10_35.raw	135	Donors	B1_04	sp|P02768|ALBU_HUMAN	LK[+385.1]C[+57]ASLQK	LK[+385.14199]C[+57.021464]ASLQK	LK[+385.1]C[+57]ASLQK:3	52913	8882	FALSE	4.35364
S4_22_10_36.raw	136	Donors	B1_05	sp|P02768|ALBU_HUMAN	LK[+385.1]C[+57]ASLQK	LK[+385.14199]C[+57.021464]ASLQK	LK[+385.1]C[+57]ASLQK:3	121590	20735	FALSE	10.0043
S4_22_10_37.raw	137	Donors	B1_06	sp|P02768|ALBU_HUMAN	LK[+385.1]C[+57]ASLQK	LK[+385.14199]C[+57.021464]ASLQK	LK[+385.1]C[+57]ASLQK:3	91073	31958	FALSE	7.49341
S4_22_10_38.raw	138	Donors	B1_07	sp|P02768|ALBU_HUMAN	LK[+385.1]C[+57]ASLQK	LK[+385.14199]C[+57.021464]ASLQK	LK[+385.1]C[+57]ASLQK:3	65279	24578	FALSE	5.3711
S4_22_10_39.raw	139	Donors	B1_08	sp|P02768|ALBU_HUMAN	LK[+385.1]C[+57]ASLQK	LK[+385.14199]C[+57.021464]ASLQK	LK[+385.1]C[+57]ASLQK:3	87432	32289	FALSE	7.19383
S4_22_10_40.raw	140	Donors	B1_09	sp|P02768|ALBU_HUMAN	LK[+385.1]C[+57]ASLQK	LK[+385.14199]C[+57.021464]ASLQK	LK[+385.1]C[+57]ASLQK:3	112845	15875	FALSE	9.28479
S4_22_10_41.raw	141	Donors	B1_10	sp|P02768|ALBU_HUMAN	LK[+385.1]C[+57]ASLQK	LK[+385.14199]C[+57.021464]ASLQK	LK[+385.1]C[+57]ASLQK:3	102416	26574	FALSE	8.4267
S4_22_10_43.raw	143	Donors	B1_11	sp|P02768|ALBU_HUMAN	LK[+385.1]C[+57]ASLQK	LK[+385.14199]C[+57.021464]ASLQK	LK[+385.1]C[+57]ASLQK:3	141477	56285	FALSE	11.6406
S4_22_10_44.raw	144	Donors	B1_12	sp|P02768|ALBU_HUMAN	LK[+385.1]C[+57]ASLQK	LK[+385.14199]C[+57.021464]ASLQK	LK[+385.1]C[+57]ASLQK:3	134897	41382	FALSE	11.0992
S4_22_10_45.raw	145	Donors	B1_13	sp|P02768|ALBU_HUMAN	LK[+385.1]C[+57]ASLQK	LK[+385.14199]C[+57.021464]ASLQK	LK[+385.1]C[+57]ASLQK:3	62859	23462	FALSE	5.17198
S4_22_10_46.raw	146	Donors	B1_14	sp|P02768|ALBU_HUMAN	LK[+385.1]C[+57]ASLQK	LK[+385.14199]C[+57.021464]ASLQK	LK[+385.1]C[+57]ASLQK:3	192059	44782	FALSE	15.8024
S4_22_10_47.raw	147	Donors	B1_15	sp|P02768|ALBU_HUMAN	LK[+385.1]C[+57]ASLQK	LK[+385.14199]C[+57.021464]ASLQK	LK[+385.1]C[+57]ASLQK:3	177428	29139	FALSE	14.5986
S4_22_10_48.raw	148	Donors	B1_16	sp|P02768|ALBU_HUMAN	LK[+385.1]C[+57]ASLQK	LK[+385.14199]C[+57.021464]ASLQK	LK[+385.1]C[+57]ASLQK:3	90870	23463	FALSE	7.4767
S4_22_10_49.raw	149	Donors	B1_17	sp|P02768|ALBU_HUMAN	LK[+385.1]C[+57]ASLQK	LK[+385.14199]C[+57.021464]ASLQK	LK[+385.1]C[+57]ASLQK:3	53074	12058	FALSE	4.36688
S4_22_10_50.raw	150	Donors	B1_18	sp|P02768|ALBU_HUMAN	LK[+385.1]C[+57]ASLQK	LK[+385.14199]C[+57.021464]ASLQK	LK[+385.1]C[+57]ASLQK:3	131438	32029	FALSE	10.8146
S4_22_10_51.raw	151	Donors	B1_19	sp|P02768|ALBU_HUMAN	LK[+385.1]C[+57]ASLQK	LK[+385.14199]C[+57.021464]ASLQK	LK[+385.1]C[+57]ASLQK:3	74756	15802	FALSE	6.15086
S4_22_10_52.raw	152	Donors	B1_20	sp|P02768|ALBU_HUMAN	LK[+385.1]C[+57]ASLQK	LK[+385.14199]C[+57.021464]ASLQK	LK[+385.1]C[+57]ASLQK:3	91531	19534	FALSE	7.53109
S4_22_10_54.raw	154	Donors	B1_21	sp|P02768|ALBU_HUMAN	LK[+385.1]C[+57]ASLQK	LK[+385.14199]C[+57.021464]ASLQK	LK[+385.1]C[+57]ASLQK:3	138244	29411	FALSE	11.3746
S4_22_10_55.raw	155	Donors	B1_22	sp|P02768|ALBU_HUMAN	LK[+385.1]C[+57]ASLQK	LK[+385.14199]C[+57.021464]ASLQK	LK[+385.1]C[+57]ASLQK:3	129058	22713	FALSE	10.6188
S4_22_10_57.raw	157	Donors	B1_24	sp|P02768|ALBU_HUMAN	LK[+385.1]C[+57]ASLQK	LK[+385.14199]C[+57.021464]ASLQK	LK[+385.1]C[+57]ASLQK:3	169598	41706	FALSE	13.9544
S4_22_10_58.raw	158	Donors	B1_25	sp|P02768|ALBU_HUMAN	LK[+385.1]C[+57]ASLQK	LK[+385.14199]C[+57.021464]ASLQK	LK[+385.1]C[+57]ASLQK:3	39865	10653	FALSE	3.28006
S4_22_10_59.raw	159	Donors	B1_26	sp|P02768|ALBU_HUMAN	LK[+385.1]C[+57]ASLQK	LK[+385.14199]C[+57.021464]ASLQK	LK[+385.1]C[+57]ASLQK:3	97809	13487	FALSE	8.04764
S4_22_10_60.raw	160	Donors	B1_27	sp|P02768|ALBU_HUMAN	LK[+385.1]C[+57]ASLQK	LK[+385.14199]C[+57.021464]ASLQK	LK[+385.1]C[+57]ASLQK:3	220367	18290	FALSE	18.1316
S4_22_10_61.raw	161	Donors	B1_28	sp|P02768|ALBU_HUMAN	LK[+385.1]C[+57]ASLQK	LK[+385.14199]C[+57.021464]ASLQK	LK[+385.1]C[+57]ASLQK:3	95993	17509	FALSE	7.89822
S4_22_10_62.raw	162	Donors	B1_29	sp|P02768|ALBU_HUMAN	LK[+385.1]C[+57]ASLQK	LK[+385.14199]C[+57.021464]ASLQK	LK[+385.1]C[+57]ASLQK:3	178702	26037	FALSE	14.7034
S4_22_10_63.raw	163	Donors	B1_30	sp|P02768|ALBU_HUMAN	LK[+385.1]C[+57]ASLQK	LK[+385.14199]C[+57.021464]ASLQK	LK[+385.1]C[+57]ASLQK:3	140548	22171	FALSE	11.5642
S4_22_10_65.raw	165	Donors	B1_31	sp|P02768|ALBU_HUMAN	LK[+385.1]C[+57]ASLQK	LK[+385.14199]C[+57.021464]ASLQK	LK[+385.1]C[+57]ASLQK:3	114690	22030	FALSE	9.43659
S4_22_10_66.raw	166	Donors	B1_32	sp|P02768|ALBU_HUMAN	LK[+385.1]C[+57]ASLQK	LK[+385.14199]C[+57.021464]ASLQK	LK[+385.1]C[+57]ASLQK:3	84501	16870	FALSE	6.95267
S4_22_10_67.raw	167	Donors	B1_33	sp|P02768|ALBU_HUMAN	LK[+385.1]C[+57]ASLQK	LK[+385.14199]C[+57.021464]ASLQK	LK[+385.1]C[+57]ASLQK:3	135349	23208	FALSE	11.1364
S4_22_10_68.raw	168	Donors	B1_34	sp|P02768|ALBU_HUMAN	LK[+385.1]C[+57]ASLQK	LK[+385.14199]C[+57.021464]ASLQK	LK[+385.1]C[+57]ASLQK:3	105057	18989	FALSE	8.644
S4_22_10_73.raw	173	Donors	B2_01	sp|P02768|ALBU_HUMAN	LK[+385.1]C[+57]ASLQK	LK[+385.14199]C[+57.021464]ASLQK	LK[+385.1]C[+57]ASLQK:3	34877	9575	FALSE	2.86965
S4_22_10_74.raw	174	Donors	B2_02	sp|P02768|ALBU_HUMAN	LK[+385.1]C[+57]ASLQK	LK[+385.14199]C[+57.021464]ASLQK	LK[+385.1]C[+57]ASLQK:3	41979	10818	FALSE	3.454
S4_22_10_75.raw	175	Donors	B2_03	sp|P02768|ALBU_HUMAN	LK[+385.1]C[+57]ASLQK	LK[+385.14199]C[+57.021464]ASLQK	LK[+385.1]C[+57]ASLQK:3	47372	12549	FALSE	3.89773
S4_22_10_76.raw	176	Donors	B2_04	sp|P02768|ALBU_HUMAN	LK[+385.1]C[+57]ASLQK	LK[+385.14199]C[+57.021464]ASLQK	LK[+385.1]C[+57]ASLQK:3	130596	16528	FALSE	10.7453
S4_22_10_77.raw	177	Donors	B2_05	sp|P02768|ALBU_HUMAN	LK[+385.1]C[+57]ASLQK	LK[+385.14199]C[+57.021464]ASLQK	LK[+385.1]C[+57]ASLQK:3	48274	24007	FALSE	3.97194
S4_22_10_78.raw	178	Donors	B2_06	sp|P02768|ALBU_HUMAN	LK[+385.1]C[+57]ASLQK	LK[+385.14199]C[+57.021464]ASLQK	LK[+385.1]C[+57]ASLQK:3	31077	8234	FALSE	2.55699
S4_22_10_79.raw	179	Donors	B2_07	sp|P02768|ALBU_HUMAN	LK[+385.1]C[+57]ASLQK	LK[+385.14199]C[+57.021464]ASLQK	LK[+385.1]C[+57]ASLQK:3	59371	12443	FALSE	4.88499
S4_22_10_81.raw	181	Donors	B2_08	sp|P02768|ALBU_HUMAN	LK[+385.1]C[+57]ASLQK	LK[+385.14199]C[+57.021464]ASLQK	LK[+385.1]C[+57]ASLQK:3	57132	15045	FALSE	4.70077
S4_22_10_82.raw	182	Donors	B2_09	sp|P02768|ALBU_HUMAN	LK[+385.1]C[+57]ASLQK	LK[+385.14199]C[+57.021464]ASLQK	LK[+385.1]C[+57]ASLQK:3	110012	22426	FALSE	9.05169
S4_22_10_83.raw	183	Donors	B2_10	sp|P02768|ALBU_HUMAN	LK[+385.1]C[+57]ASLQK	LK[+385.14199]C[+57.021464]ASLQK	LK[+385.1]C[+57]ASLQK:3	168785	19191	FALSE	13.8875
S4_22_10_84.raw	184	Donors	B2_11	sp|P02768|ALBU_HUMAN	LK[+385.1]C[+57]ASLQK	LK[+385.14199]C[+57.021464]ASLQK	LK[+385.1]C[+57]ASLQK:3	47776	15536	FALSE	3.93097
S4_22_10_85.raw	185	Donors	B2_12	sp|P02768|ALBU_HUMAN	LK[+385.1]C[+57]ASLQK	LK[+385.14199]C[+57.021464]ASLQK	LK[+385.1]C[+57]ASLQK:3	30296	6145	FALSE	2.49273
S4_22_10_86.raw	186	Donors	B2_13	sp|P02768|ALBU_HUMAN	LK[+385.1]C[+57]ASLQK	LK[+385.14199]C[+57.021464]ASLQK	LK[+385.1]C[+57]ASLQK:3	43019	11537	FALSE	3.53957
S4_22_10_87.raw	187	Donors	B2_14	sp|P02768|ALBU_HUMAN	LK[+385.1]C[+57]ASLQK	LK[+385.14199]C[+57.021464]ASLQK	LK[+385.1]C[+57]ASLQK:3	41477	6691	FALSE	3.41269
S4_22_10_88.raw	188	Donors	B2_15	sp|P02768|ALBU_HUMAN	LK[+385.1]C[+57]ASLQK	LK[+385.14199]C[+57.021464]ASLQK	LK[+385.1]C[+57]ASLQK:3	39618	15572	FALSE	3.25973
S4_22_10_89.raw	189	Donors	B2_16	sp|P02768|ALBU_HUMAN	LK[+385.1]C[+57]ASLQK	LK[+385.14199]C[+57.021464]ASLQK	LK[+385.1]C[+57]ASLQK:3	46324	13149	FALSE	3.8115
S4_22_10_90.raw	190	Donors	B2_17	sp|P02768|ALBU_HUMAN	LK[+385.1]C[+57]ASLQK	LK[+385.14199]C[+57.021464]ASLQK	LK[+385.1]C[+57]ASLQK:3	39164	9946	FALSE	3.22238
S4_22_10_92.raw	192	Donors	B2_18	sp|P02768|ALBU_HUMAN	LK[+385.1]C[+57]ASLQK	LK[+385.14199]C[+57.021464]ASLQK	LK[+385.1]C[+57]ASLQK:3	48471	12139	FALSE	3.98815
S4_22_10_93.raw	193	Donors	B2_19	sp|P02768|ALBU_HUMAN	LK[+385.1]C[+57]ASLQK	LK[+385.14199]C[+57.021464]ASLQK	LK[+385.1]C[+57]ASLQK:3	76436	16389	FALSE	6.28909
S4_22_10_94.raw	194	Donors	B2_20	sp|P02768|ALBU_HUMAN	LK[+385.1]C[+57]ASLQK	LK[+385.14199]C[+57.021464]ASLQK	LK[+385.1]C[+57]ASLQK:3	63521	14826	FALSE	5.22645
S4_22_10_95.raw	195	Donors	B2_21	sp|P02768|ALBU_HUMAN	LK[+385.1]C[+57]ASLQK	LK[+385.14199]C[+57.021464]ASLQK	LK[+385.1]C[+57]ASLQK:3	87928	18774	FALSE	7.23464
S4_22_10_96.raw	196	Donors	B2_22	sp|P02768|ALBU_HUMAN	LK[+385.1]C[+57]ASLQK	LK[+385.14199]C[+57.021464]ASLQK	LK[+385.1]C[+57]ASLQK:3	65377	16485	FALSE	5.37916
S4_22_10_97.raw	197	Donors	B2_23	sp|P02768|ALBU_HUMAN	LK[+385.1]C[+57]ASLQK	LK[+385.14199]C[+57.021464]ASLQK	LK[+385.1]C[+57]ASLQK:3	69914	11942	FALSE	5.75246
S4_22_10_98.raw	198	Donors	B2_24	sp|P02768|ALBU_HUMAN	LK[+385.1]C[+57]ASLQK	LK[+385.14199]C[+57.021464]ASLQK	LK[+385.1]C[+57]ASLQK:3	79044	9428	FALSE	6.50367
S4_22_10_99.raw	199	Donors	B2_25	sp|P02768|ALBU_HUMAN	LK[+385.1]C[+57]ASLQK	LK[+385.14199]C[+57.021464]ASLQK	LK[+385.1]C[+57]ASLQK:3	75037	9268	FALSE	6.17398
S4_22_10_100.raw	200	Donors	B2_26	sp|P02768|ALBU_HUMAN	LK[+385.1]C[+57]ASLQK	LK[+385.14199]C[+57.021464]ASLQK	LK[+385.1]C[+57]ASLQK:3	97145	15695	FALSE	7.99301
S4_22_10_101.raw	201	Donors	B2_27	sp|P02768|ALBU_HUMAN	LK[+385.1]C[+57]ASLQK	LK[+385.14199]C[+57.021464]ASLQK	LK[+385.1]C[+57]ASLQK:3	59756	16590	FALSE	4.91667
S4_22_10_103.raw	203	Donors	B2_28	sp|P02768|ALBU_HUMAN	LK[+385.1]C[+57]ASLQK	LK[+385.14199]C[+57.021464]ASLQK	LK[+385.1]C[+57]ASLQK:3	102694	13377	FALSE	8.44957
S4_22_10_104.raw	204	Donors	B2_29	sp|P02768|ALBU_HUMAN	LK[+385.1]C[+57]ASLQK	LK[+385.14199]C[+57.021464]ASLQK	LK[+385.1]C[+57]ASLQK:3	88184	11642	FALSE	7.2557
S4_22_10_105.raw	205	Donors	B2_30	sp|P02768|ALBU_HUMAN	LK[+385.1]C[+57]ASLQK	LK[+385.14199]C[+57.021464]ASLQK	LK[+385.1]C[+57]ASLQK:3	61395	12289	FALSE	5.05153
S4_22_10_106.raw	206	Donors	B2_31	sp|P02768|ALBU_HUMAN	LK[+385.1]C[+57]ASLQK	LK[+385.14199]C[+57.021464]ASLQK	LK[+385.1]C[+57]ASLQK:3	105866	16838	FALSE	8.71056
S4_22_10_107.raw	207	Donors	B2_32	sp|P02768|ALBU_HUMAN	LK[+385.1]C[+57]ASLQK	LK[+385.14199]C[+57.021464]ASLQK	LK[+385.1]C[+57]ASLQK:3	43394	19127	FALSE	3.57042
S4_22_10_108.raw	208	Donors	B2_33	sp|P02768|ALBU_HUMAN	LK[+385.1]C[+57]ASLQK	LK[+385.14199]C[+57.021464]ASLQK	LK[+385.1]C[+57]ASLQK:3	37934	18751	FALSE	3.12118
S4_22_10_113.raw	213	Donors	B2_34	sp|P02768|ALBU_HUMAN	LK[+385.1]C[+57]ASLQK	LK[+385.14199]C[+57.021464]ASLQK	LK[+385.1]C[+57]ASLQK:3	28401	12400	FALSE	2.33681
S4_22_10_114.raw	214	Donors	B2_35	sp|P02768|ALBU_HUMAN	LK[+385.1]C[+57]ASLQK	LK[+385.14199]C[+57.021464]ASLQK	LK[+385.1]C[+57]ASLQK:3	55824	26860	FALSE	4.59315
S4_22_10_115.raw	215	NegCtrl	B1_NegCtrl_01	sp|P02768|ALBU_HUMAN	LK[+385.1]C[+57]ASLQK	LK[+385.14199]C[+57.021464]ASLQK	LK[+385.1]C[+57]ASLQK:3	15145	6425	FALSE	1.24612
S4_22_10_116.raw	216	NegCtrl	B1_NegCtrl_02	sp|P02768|ALBU_HUMAN	LK[+385.1]C[+57]ASLQK	LK[+385.14199]C[+57.021464]ASLQK	LK[+385.1]C[+57]ASLQK:3	9187	7960	FALSE	0.755898
S4_22_10_117.raw	217	NegCtrl	B2_NegCtrl_01	sp|P02768|ALBU_HUMAN	LK[+385.1]C[+57]ASLQK	LK[+385.14199]C[+57.021464]ASLQK	LK[+385.1]C[+57]ASLQK:3	17576	13424	FALSE	1.44614
S4_22_10_118.raw	218	NegCtrl	B2_NegCtrl_02	sp|P02768|ALBU_HUMAN	LK[+385.1]C[+57]ASLQK	LK[+385.14199]C[+57.021464]ASLQK	LK[+385.1]C[+57]ASLQK:3	6707	2738	FALSE	0.551846
S4_22_10_120.raw	220	Blank	Blank 01	sp|P02768|ALBU_HUMAN	LK[+385.1]C[+57]ASLQK	LK[+385.14199]C[+57.021464]ASLQK	LK[+385.1]C[+57]ASLQK:3	541	106	FALSE	0.044513
S4_22_10_121.raw	221	Blank	Blank 02	sp|P02768|ALBU_HUMAN	LK[+385.1]C[+57]ASLQK	LK[+385.14199]C[+57.021464]ASLQK	LK[+385.1]C[+57]ASLQK:3	79	0	FALSE	0.00650005
S4_22_10_122.raw	222	Blank	Blank 03	sp|P02768|ALBU_HUMAN	LK[+385.1]C[+57]ASLQK	LK[+385.14199]C[+57.021464]ASLQK	LK[+385.1]C[+57]ASLQK:3	189	45	FALSE	0.0155508
S4_22_10_23.raw	123	SPQC B1	SPQC B1 1	sp|P02768|ALBU_HUMAN	LK[+367.1]C[+57]ASLQK	LK[+367.131425]C[+57.021464]ASLQK	LK[+367.1]C[+57]ASLQK:3	237605	32891	FALSE	11.9064
S4_22_10_24.raw	124	SPQC B1	SPQC B1 2	sp|P02768|ALBU_HUMAN	LK[+367.1]C[+57]ASLQK	LK[+367.131425]C[+57.021464]ASLQK	LK[+367.1]C[+57]ASLQK:3	355980	51297	FALSE	17.8382
S4_22_10_25.raw	125	SPQC B1	SPQC B1 3	sp|P02768|ALBU_HUMAN	LK[+367.1]C[+57]ASLQK	LK[+367.131425]C[+57.021464]ASLQK	LK[+367.1]C[+57]ASLQK:3	98468	22549	FALSE	4.93426
S4_22_10_26.raw	126	SPQC B2	SPQC B2 1	sp|P02768|ALBU_HUMAN	LK[+367.1]C[+57]ASLQK	LK[+367.131425]C[+57.021464]ASLQK	LK[+367.1]C[+57]ASLQK:3	984444	53287	FALSE	49.3307
S4_22_10_27.raw	127	SPQC B2	SPQC B2 2	sp|P02768|ALBU_HUMAN	LK[+367.1]C[+57]ASLQK	LK[+367.131425]C[+57.021464]ASLQK	LK[+367.1]C[+57]ASLQK:3	553352	50378	FALSE	27.7286
S4_22_10_28.raw	128	SPQC B2	SPQC B2 3	sp|P02768|ALBU_HUMAN	LK[+367.1]C[+57]ASLQK	LK[+367.131425]C[+57.021464]ASLQK	LK[+367.1]C[+57]ASLQK:3	661861	36975	FALSE	33.166
S4_22_10_31.raw	131	RQC	RQC 01	sp|P02768|ALBU_HUMAN	LK[+367.1]C[+57]ASLQK	LK[+367.131425]C[+57.021464]ASLQK	LK[+367.1]C[+57]ASLQK:3	383278	25417	FALSE	19.2062
S4_22_10_42.raw	142	RQC	RQC 02	sp|P02768|ALBU_HUMAN	LK[+367.1]C[+57]ASLQK	LK[+367.131425]C[+57.021464]ASLQK	LK[+367.1]C[+57]ASLQK:3	402826	65894	FALSE	20.1857
S4_22_10_53.raw	153	RQC	RQC 03	sp|P02768|ALBU_HUMAN	LK[+367.1]C[+57]ASLQK	LK[+367.131425]C[+57.021464]ASLQK	LK[+367.1]C[+57]ASLQK:3	422454	42917	FALSE	21.1693
S4_22_10_64.raw	164	RQC	RQC 04	sp|P02768|ALBU_HUMAN	LK[+367.1]C[+57]ASLQK	LK[+367.131425]C[+57.021464]ASLQK	LK[+367.1]C[+57]ASLQK:3	206361	29556	FALSE	10.3408
S4_22_10_69.raw	169	RQC	RQC 05	sp|P02768|ALBU_HUMAN	LK[+367.1]C[+57]ASLQK	LK[+367.131425]C[+57.021464]ASLQK	LK[+367.1]C[+57]ASLQK:3	407802	46017	FALSE	20.4351
S4_22_10_80.raw	180	RQC	RQC 06	sp|P02768|ALBU_HUMAN	LK[+367.1]C[+57]ASLQK	LK[+367.131425]C[+57.021464]ASLQK	LK[+367.1]C[+57]ASLQK:3	166008	18311	FALSE	8.3187
S4_22_10_91.raw	191	RQC	RQC 07	sp|P02768|ALBU_HUMAN	LK[+367.1]C[+57]ASLQK	LK[+367.131425]C[+57.021464]ASLQK	LK[+367.1]C[+57]ASLQK:3	158080	22221	FALSE	7.92143
S4_22_10_102.raw	202	RQC	RQC 08	sp|P02768|ALBU_HUMAN	LK[+367.1]C[+57]ASLQK	LK[+367.131425]C[+57.021464]ASLQK	LK[+367.1]C[+57]ASLQK:3	130838	19033	FALSE	6.55632
S4_22_10_112.raw	212	RQC	RQC 09	sp|P02768|ALBU_HUMAN	LK[+367.1]C[+57]ASLQK	LK[+367.131425]C[+57.021464]ASLQK	LK[+367.1]C[+57]ASLQK:3	124550	16073	FALSE	6.24123
S4_22_10_119.raw	219	RQC	RQC 10	sp|P02768|ALBU_HUMAN	LK[+367.1]C[+57]ASLQK	LK[+367.131425]C[+57.021464]ASLQK	LK[+367.1]C[+57]ASLQK:3	255266	30240	FALSE	12.7914
S4_22_10_32.raw	132	Donors	B1_01	sp|P02768|ALBU_HUMAN	LK[+367.1]C[+57]ASLQK	LK[+367.131425]C[+57.021464]ASLQK	LK[+367.1]C[+57]ASLQK:3	89617	14575	FALSE	4.49073
S4_22_10_33.raw	133	Donors	B1_02	sp|P02768|ALBU_HUMAN	LK[+367.1]C[+57]ASLQK	LK[+367.131425]C[+57.021464]ASLQK	LK[+367.1]C[+57]ASLQK:3	89977	17801	FALSE	4.50877
S4_22_10_34.raw	134	Donors	B1_03	sp|P02768|ALBU_HUMAN	LK[+367.1]C[+57]ASLQK	LK[+367.131425]C[+57.021464]ASLQK	LK[+367.1]C[+57]ASLQK:3	123139	25519	FALSE	6.17053
S4_22_10_35.raw	135	Donors	B1_04	sp|P02768|ALBU_HUMAN	LK[+367.1]C[+57]ASLQK	LK[+367.131425]C[+57.021464]ASLQK	LK[+367.1]C[+57]ASLQK:3	91600	12389	FALSE	4.5901
S4_22_10_36.raw	136	Donors	B1_05	sp|P02768|ALBU_HUMAN	LK[+367.1]C[+57]ASLQK	LK[+367.131425]C[+57.021464]ASLQK	LK[+367.1]C[+57]ASLQK:3	291164	39443	FALSE	14.5903
S4_22_10_37.raw	137	Donors	B1_06	sp|P02768|ALBU_HUMAN	LK[+367.1]C[+57]ASLQK	LK[+367.131425]C[+57.021464]ASLQK	LK[+367.1]C[+57]ASLQK:3	329662	45610	FALSE	16.5194
S4_22_10_38.raw	138	Donors	B1_07	sp|P02768|ALBU_HUMAN	LK[+367.1]C[+57]ASLQK	LK[+367.131425]C[+57.021464]ASLQK	LK[+367.1]C[+57]ASLQK:3	273763	40197	FALSE	13.7183
S4_22_10_39.raw	139	Donors	B1_08	sp|P02768|ALBU_HUMAN	LK[+367.1]C[+57]ASLQK	LK[+367.131425]C[+57.021464]ASLQK	LK[+367.1]C[+57]ASLQK:3	188356	38320	FALSE	9.43856
S4_22_10_40.raw	140	Donors	B1_09	sp|P02768|ALBU_HUMAN	LK[+367.1]C[+57]ASLQK	LK[+367.131425]C[+57.021464]ASLQK	LK[+367.1]C[+57]ASLQK:3	541073	54455	FALSE	27.1133
S4_22_10_41.raw	141	Donors	B1_10	sp|P02768|ALBU_HUMAN	LK[+367.1]C[+57]ASLQK	LK[+367.131425]C[+57.021464]ASLQK	LK[+367.1]C[+57]ASLQK:3	253335	47632	FALSE	12.6947
S4_22_10_43.raw	143	Donors	B1_11	sp|P02768|ALBU_HUMAN	LK[+367.1]C[+57]ASLQK	LK[+367.131425]C[+57.021464]ASLQK	LK[+367.1]C[+57]ASLQK:3	628755	81029	FALSE	31.5071
S4_22_10_44.raw	144	Donors	B1_12	sp|P02768|ALBU_HUMAN	LK[+367.1]C[+57]ASLQK	LK[+367.131425]C[+57.021464]ASLQK	LK[+367.1]C[+57]ASLQK:3	373261	48626	FALSE	18.7042
S4_22_10_45.raw	145	Donors	B1_13	sp|P02768|ALBU_HUMAN	LK[+367.1]C[+57]ASLQK	LK[+367.131425]C[+57.021464]ASLQK	LK[+367.1]C[+57]ASLQK:3	191565	27683	FALSE	9.59937
S4_22_10_46.raw	146	Donors	B1_14	sp|P02768|ALBU_HUMAN	LK[+367.1]C[+57]ASLQK	LK[+367.131425]C[+57.021464]ASLQK	LK[+367.1]C[+57]ASLQK:3	218864	32027	FALSE	10.9673
S4_22_10_47.raw	147	Donors	B1_15	sp|P02768|ALBU_HUMAN	LK[+367.1]C[+57]ASLQK	LK[+367.131425]C[+57.021464]ASLQK	LK[+367.1]C[+57]ASLQK:3	159586	27595	FALSE	7.99689
S4_22_10_48.raw	148	Donors	B1_16	sp|P02768|ALBU_HUMAN	LK[+367.1]C[+57]ASLQK	LK[+367.131425]C[+57.021464]ASLQK	LK[+367.1]C[+57]ASLQK:3	184402	20041	FALSE	9.24043
S4_22_10_49.raw	149	Donors	B1_17	sp|P02768|ALBU_HUMAN	LK[+367.1]C[+57]ASLQK	LK[+367.131425]C[+57.021464]ASLQK	LK[+367.1]C[+57]ASLQK:3	195395	31852	FALSE	9.79129
S4_22_10_50.raw	150	Donors	B1_18	sp|P02768|ALBU_HUMAN	LK[+367.1]C[+57]ASLQK	LK[+367.131425]C[+57.021464]ASLQK	LK[+367.1]C[+57]ASLQK:3	386015	57891	FALSE	19.3433
S4_22_10_51.raw	151	Donors	B1_19	sp|P02768|ALBU_HUMAN	LK[+367.1]C[+57]ASLQK	LK[+367.131425]C[+57.021464]ASLQK	LK[+367.1]C[+57]ASLQK:3	281918	96829	FALSE	14.127
S4_22_10_52.raw	152	Donors	B1_20	sp|P02768|ALBU_HUMAN	LK[+367.1]C[+57]ASLQK	LK[+367.131425]C[+57.021464]ASLQK	LK[+367.1]C[+57]ASLQK:3	80172	22792	FALSE	4.01744
S4_22_10_54.raw	154	Donors	B1_21	sp|P02768|ALBU_HUMAN	LK[+367.1]C[+57]ASLQK	LK[+367.131425]C[+57.021464]ASLQK	LK[+367.1]C[+57]ASLQK:3	275601	82664	FALSE	13.8104
S4_22_10_55.raw	155	Donors	B1_22	sp|P02768|ALBU_HUMAN	LK[+367.1]C[+57]ASLQK	LK[+367.131425]C[+57.021464]ASLQK	LK[+367.1]C[+57]ASLQK:3	177011	41683	FALSE	8.87006
S4_22_10_57.raw	157	Donors	B1_24	sp|P02768|ALBU_HUMAN	LK[+367.1]C[+57]ASLQK	LK[+367.131425]C[+57.021464]ASLQK	LK[+367.1]C[+57]ASLQK:3	171291	48194	FALSE	8.58343
S4_22_10_58.raw	158	Donors	B1_25	sp|P02768|ALBU_HUMAN	LK[+367.1]C[+57]ASLQK	LK[+367.131425]C[+57.021464]ASLQK	LK[+367.1]C[+57]ASLQK:3	43742	11918	FALSE	2.19192
S4_22_10_59.raw	159	Donors	B1_26	sp|P02768|ALBU_HUMAN	LK[+367.1]C[+57]ASLQK	LK[+367.131425]C[+57.021464]ASLQK	LK[+367.1]C[+57]ASLQK:3	174759	40583	FALSE	8.75722
S4_22_10_60.raw	160	Donors	B1_27	sp|P02768|ALBU_HUMAN	LK[+367.1]C[+57]ASLQK	LK[+367.131425]C[+57.021464]ASLQK	LK[+367.1]C[+57]ASLQK:3	182058	46624	FALSE	9.12297
S4_22_10_61.raw	161	Donors	B1_28	sp|P02768|ALBU_HUMAN	LK[+367.1]C[+57]ASLQK	LK[+367.131425]C[+57.021464]ASLQK	LK[+367.1]C[+57]ASLQK:3	77260	18823	FALSE	3.87152
S4_22_10_62.raw	162	Donors	B1_29	sp|P02768|ALBU_HUMAN	LK[+367.1]C[+57]ASLQK	LK[+367.131425]C[+57.021464]ASLQK	LK[+367.1]C[+57]ASLQK:3	99875	29186	FALSE	5.00476
S4_22_10_63.raw	163	Donors	B1_30	sp|P02768|ALBU_HUMAN	LK[+367.1]C[+57]ASLQK	LK[+367.131425]C[+57.021464]ASLQK	LK[+367.1]C[+57]ASLQK:3	192283	34900	FALSE	9.63535
S4_22_10_65.raw	165	Donors	B1_31	sp|P02768|ALBU_HUMAN	LK[+367.1]C[+57]ASLQK	LK[+367.131425]C[+57.021464]ASLQK	LK[+367.1]C[+57]ASLQK:3	72129	18571	FALSE	3.6144
S4_22_10_66.raw	166	Donors	B1_32	sp|P02768|ALBU_HUMAN	LK[+367.1]C[+57]ASLQK	LK[+367.131425]C[+57.021464]ASLQK	LK[+367.1]C[+57]ASLQK:3	222285	30385	FALSE	11.1388
S4_22_10_67.raw	167	Donors	B1_33	sp|P02768|ALBU_HUMAN	LK[+367.1]C[+57]ASLQK	LK[+367.131425]C[+57.021464]ASLQK	LK[+367.1]C[+57]ASLQK:3	147758	28318	FALSE	7.40419
S4_22_10_68.raw	168	Donors	B1_34	sp|P02768|ALBU_HUMAN	LK[+367.1]C[+57]ASLQK	LK[+367.131425]C[+57.021464]ASLQK	LK[+367.1]C[+57]ASLQK:3	130473	36504	FALSE	6.53803
S4_22_10_73.raw	173	Donors	B2_01	sp|P02768|ALBU_HUMAN	LK[+367.1]C[+57]ASLQK	LK[+367.131425]C[+57.021464]ASLQK	LK[+367.1]C[+57]ASLQK:3	133737	8510	FALSE	6.70159
S4_22_10_74.raw	174	Donors	B2_02	sp|P02768|ALBU_HUMAN	LK[+367.1]C[+57]ASLQK	LK[+367.131425]C[+57.021464]ASLQK	LK[+367.1]C[+57]ASLQK:3	98708	12214	FALSE	4.94628
S4_22_10_75.raw	175	Donors	B2_03	sp|P02768|ALBU_HUMAN	LK[+367.1]C[+57]ASLQK	LK[+367.131425]C[+57.021464]ASLQK	LK[+367.1]C[+57]ASLQK:3	165571	18615	FALSE	8.2968
S4_22_10_76.raw	176	Donors	B2_04	sp|P02768|ALBU_HUMAN	LK[+367.1]C[+57]ASLQK	LK[+367.131425]C[+57.021464]ASLQK	LK[+367.1]C[+57]ASLQK:3	209847	14183	FALSE	10.5155
S4_22_10_77.raw	177	Donors	B2_05	sp|P02768|ALBU_HUMAN	LK[+367.1]C[+57]ASLQK	LK[+367.131425]C[+57.021464]ASLQK	LK[+367.1]C[+57]ASLQK:3	254993	44961	FALSE	12.7778
S4_22_10_78.raw	178	Donors	B2_06	sp|P02768|ALBU_HUMAN	LK[+367.1]C[+57]ASLQK	LK[+367.131425]C[+57.021464]ASLQK	LK[+367.1]C[+57]ASLQK:3	102815	12493	FALSE	5.15208
S4_22_10_79.raw	179	Donors	B2_07	sp|P02768|ALBU_HUMAN	LK[+367.1]C[+57]ASLQK	LK[+367.131425]C[+57.021464]ASLQK	LK[+367.1]C[+57]ASLQK:3	115548	10315	FALSE	5.79014
S4_22_10_81.raw	181	Donors	B2_08	sp|P02768|ALBU_HUMAN	LK[+367.1]C[+57]ASLQK	LK[+367.131425]C[+57.021464]ASLQK	LK[+367.1]C[+57]ASLQK:3	83597	14212	FALSE	4.18907
S4_22_10_82.raw	182	Donors	B2_09	sp|P02768|ALBU_HUMAN	LK[+367.1]C[+57]ASLQK	LK[+367.131425]C[+57.021464]ASLQK	LK[+367.1]C[+57]ASLQK:3	107028	17728	FALSE	5.3632
S4_22_10_83.raw	183	Donors	B2_10	sp|P02768|ALBU_HUMAN	LK[+367.1]C[+57]ASLQK	LK[+367.131425]C[+57.021464]ASLQK	LK[+367.1]C[+57]ASLQK:3	210407	18544	FALSE	10.5435
S4_22_10_84.raw	184	Donors	B2_11	sp|P02768|ALBU_HUMAN	LK[+367.1]C[+57]ASLQK	LK[+367.131425]C[+57.021464]ASLQK	LK[+367.1]C[+57]ASLQK:3	128508	18260	FALSE	6.43957
S4_22_10_85.raw	185	Donors	B2_12	sp|P02768|ALBU_HUMAN	LK[+367.1]C[+57]ASLQK	LK[+367.131425]C[+57.021464]ASLQK	LK[+367.1]C[+57]ASLQK:3	131281	13818	FALSE	6.57852
S4_22_10_86.raw	186	Donors	B2_13	sp|P02768|ALBU_HUMAN	LK[+367.1]C[+57]ASLQK	LK[+367.131425]C[+57.021464]ASLQK	LK[+367.1]C[+57]ASLQK:3	78413	8525	FALSE	3.92929
S4_22_10_87.raw	187	Donors	B2_14	sp|P02768|ALBU_HUMAN	LK[+367.1]C[+57]ASLQK	LK[+367.131425]C[+57.021464]ASLQK	LK[+367.1]C[+57]ASLQK:3	103725	14012	FALSE	5.19768
S4_22_10_88.raw	188	Donors	B2_15	sp|P02768|ALBU_HUMAN	LK[+367.1]C[+57]ASLQK	LK[+367.131425]C[+57.021464]ASLQK	LK[+367.1]C[+57]ASLQK:3	699670	41160	FALSE	35.0606
S4_22_10_89.raw	189	Donors	B2_16	sp|P02768|ALBU_HUMAN	LK[+367.1]C[+57]ASLQK	LK[+367.131425]C[+57.021464]ASLQK	LK[+367.1]C[+57]ASLQK:3	453126	26183	FALSE	22.7063
S4_22_10_90.raw	190	Donors	B2_17	sp|P02768|ALBU_HUMAN	LK[+367.1]C[+57]ASLQK	LK[+367.131425]C[+57.021464]ASLQK	LK[+367.1]C[+57]ASLQK:3	267640	39449	FALSE	13.4115
S4_22_10_92.raw	192	Donors	B2_18	sp|P02768|ALBU_HUMAN	LK[+367.1]C[+57]ASLQK	LK[+367.131425]C[+57.021464]ASLQK	LK[+367.1]C[+57]ASLQK:3	191353	11994	FALSE	9.58875
S4_22_10_93.raw	193	Donors	B2_19	sp|P02768|ALBU_HUMAN	LK[+367.1]C[+57]ASLQK	LK[+367.131425]C[+57.021464]ASLQK	LK[+367.1]C[+57]ASLQK:3	187427	19646	FALSE	9.39201
S4_22_10_94.raw	194	Donors	B2_20	sp|P02768|ALBU_HUMAN	LK[+367.1]C[+57]ASLQK	LK[+367.131425]C[+57.021464]ASLQK	LK[+367.1]C[+57]ASLQK:3	971776	57739	FALSE	48.6959
S4_22_10_95.raw	195	Donors	B2_21	sp|P02768|ALBU_HUMAN	LK[+367.1]C[+57]ASLQK	LK[+367.131425]C[+57.021464]ASLQK	LK[+367.1]C[+57]ASLQK:3	403112	35225	FALSE	20.2
S4_22_10_96.raw	196	Donors	B2_22	sp|P02768|ALBU_HUMAN	LK[+367.1]C[+57]ASLQK	LK[+367.131425]C[+57.021464]ASLQK	LK[+367.1]C[+57]ASLQK:3	157992	20599	FALSE	7.91702
S4_22_10_97.raw	197	Donors	B2_23	sp|P02768|ALBU_HUMAN	LK[+367.1]C[+57]ASLQK	LK[+367.131425]C[+57.021464]ASLQK	LK[+367.1]C[+57]ASLQK:3	171580	20406	FALSE	8.59792
S4_22_10_98.raw	198	Donors	B2_24	sp|P02768|ALBU_HUMAN	LK[+367.1]C[+57]ASLQK	LK[+367.131425]C[+57.021464]ASLQK	LK[+367.1]C[+57]ASLQK:3	69224	9219	FALSE	3.46883
S4_22_10_99.raw	199	Donors	B2_25	sp|P02768|ALBU_HUMAN	LK[+367.1]C[+57]ASLQK	LK[+367.131425]C[+57.021464]ASLQK	LK[+367.1]C[+57]ASLQK:3	104716	8732	FALSE	5.24734
S4_22_10_100.raw	200	Donors	B2_26	sp|P02768|ALBU_HUMAN	LK[+367.1]C[+57]ASLQK	LK[+367.131425]C[+57.021464]ASLQK	LK[+367.1]C[+57]ASLQK:3	148975	23773	FALSE	7.46517
S4_22_10_101.raw	201	Donors	B2_27	sp|P02768|ALBU_HUMAN	LK[+367.1]C[+57]ASLQK	LK[+367.131425]C[+57.021464]ASLQK	LK[+367.1]C[+57]ASLQK:3	199891	24390	FALSE	10.0166
S4_22_10_103.raw	203	Donors	B2_28	sp|P02768|ALBU_HUMAN	LK[+367.1]C[+57]ASLQK	LK[+367.131425]C[+57.021464]ASLQK	LK[+367.1]C[+57]ASLQK:3	75305	11429	FALSE	3.77355
S4_22_10_104.raw	204	Donors	B2_29	sp|P02768|ALBU_HUMAN	LK[+367.1]C[+57]ASLQK	LK[+367.131425]C[+57.021464]ASLQK	LK[+367.1]C[+57]ASLQK:3	163591	25538	FALSE	8.19758
S4_22_10_105.raw	205	Donors	B2_30	sp|P02768|ALBU_HUMAN	LK[+367.1]C[+57]ASLQK	LK[+367.131425]C[+57.021464]ASLQK	LK[+367.1]C[+57]ASLQK:3	236155	26254	FALSE	11.8338
S4_22_10_106.raw	206	Donors	B2_31	sp|P02768|ALBU_HUMAN	LK[+367.1]C[+57]ASLQK	LK[+367.131425]C[+57.021464]ASLQK	LK[+367.1]C[+57]ASLQK:3	372429	34907	FALSE	18.6625
S4_22_10_107.raw	207	Donors	B2_32	sp|P02768|ALBU_HUMAN	LK[+367.1]C[+57]ASLQK	LK[+367.131425]C[+57.021464]ASLQK	LK[+367.1]C[+57]ASLQK:3	583024	31390	FALSE	29.2155
S4_22_10_108.raw	208	Donors	B2_33	sp|P02768|ALBU_HUMAN	LK[+367.1]C[+57]ASLQK	LK[+367.131425]C[+57.021464]ASLQK	LK[+367.1]C[+57]ASLQK:3	575753	23043	FALSE	28.8511
S4_22_10_113.raw	213	Donors	B2_34	sp|P02768|ALBU_HUMAN	LK[+367.1]C[+57]ASLQK	LK[+367.131425]C[+57.021464]ASLQK	LK[+367.1]C[+57]ASLQK:3	700367	36462	FALSE	35.0956
S4_22_10_114.raw	214	Donors	B2_35	sp|P02768|ALBU_HUMAN	LK[+367.1]C[+57]ASLQK	LK[+367.131425]C[+57.021464]ASLQK	LK[+367.1]C[+57]ASLQK:3	918740	39525	FALSE	46.0383
S4_22_10_115.raw	215	NegCtrl	B1_NegCtrl_01	sp|P02768|ALBU_HUMAN	LK[+367.1]C[+57]ASLQK	LK[+367.131425]C[+57.021464]ASLQK	LK[+367.1]C[+57]ASLQK:3	20325	7747	FALSE	1.01849
S4_22_10_116.raw	216	NegCtrl	B1_NegCtrl_02	sp|P02768|ALBU_HUMAN	LK[+367.1]C[+57]ASLQK	LK[+367.131425]C[+57.021464]ASLQK	LK[+367.1]C[+57]ASLQK:3	16523	9667	FALSE	0.827972
S4_22_10_117.raw	217	NegCtrl	B2_NegCtrl_01	sp|P02768|ALBU_HUMAN	LK[+367.1]C[+57]ASLQK	LK[+367.131425]C[+57.021464]ASLQK	LK[+367.1]C[+57]ASLQK:3	29214	12966	FALSE	1.46392
S4_22_10_118.raw	218	NegCtrl	B2_NegCtrl_02	sp|P02768|ALBU_HUMAN	LK[+367.1]C[+57]ASLQK	LK[+367.131425]C[+57.021464]ASLQK	LK[+367.1]C[+57]ASLQK:3	13762	5559	FALSE	0.689617
S4_22_10_120.raw	220	Blank	Blank 01	sp|P02768|ALBU_HUMAN	LK[+367.1]C[+57]ASLQK	LK[+367.131425]C[+57.021464]ASLQK	LK[+367.1]C[+57]ASLQK:3	602	0	FALSE	0.0301664
S4_22_10_121.raw	221	Blank	Blank 02	sp|P02768|ALBU_HUMAN	LK[+367.1]C[+57]ASLQK	LK[+367.131425]C[+57.021464]ASLQK	LK[+367.1]C[+57]ASLQK:3	334	137	FALSE	0.0167368
S4_22_10_122.raw	222	Blank	Blank 03	sp|P02768|ALBU_HUMAN	LK[+367.1]C[+57]ASLQK	LK[+367.131425]C[+57.021464]ASLQK	LK[+367.1]C[+57]ASLQK:3	491	198	FALSE	0.0246041
S4_22_10_23.raw	123	SPQC B1	SPQC B1 1	sp|P02768|ALBU_HUMAN	LK[+369.1]C[+57]ASLQK	LK[+369.147075]C[+57.021464]ASLQK	LK[+369.1]C[+57]ASLQK:2	905208	123750	FALSE	78.2155
S4_22_10_24.raw	124	SPQC B1	SPQC B1 2	sp|P02768|ALBU_HUMAN	LK[+369.1]C[+57]ASLQK	LK[+369.147075]C[+57.021464]ASLQK	LK[+369.1]C[+57]ASLQK:2	671348	76921	FALSE	58.0086
S4_22_10_25.raw	125	SPQC B1	SPQC B1 3	sp|P02768|ALBU_HUMAN	LK[+369.1]C[+57]ASLQK	LK[+369.147075]C[+57.021464]ASLQK	LK[+369.1]C[+57]ASLQK:2	836721	89749	FALSE	72.2978
S4_22_10_26.raw	126	SPQC B2	SPQC B2 1	sp|P02768|ALBU_HUMAN	LK[+369.1]C[+57]ASLQK	LK[+369.147075]C[+57.021464]ASLQK	LK[+369.1]C[+57]ASLQK:2	341605	92101	FALSE	29.5168
S4_22_10_27.raw	127	SPQC B2	SPQC B2 2	sp|P02768|ALBU_HUMAN	LK[+369.1]C[+57]ASLQK	LK[+369.147075]C[+57.021464]ASLQK	LK[+369.1]C[+57]ASLQK:2	477272	45826	FALSE	41.2392
S4_22_10_28.raw	128	SPQC B2	SPQC B2 3	sp|P02768|ALBU_HUMAN	LK[+369.1]C[+57]ASLQK	LK[+369.147075]C[+57.021464]ASLQK	LK[+369.1]C[+57]ASLQK:2	713854	45303	FALSE	61.6814
S4_22_10_31.raw	131	RQC	RQC 01	sp|P02768|ALBU_HUMAN	LK[+369.1]C[+57]ASLQK	LK[+369.147075]C[+57.021464]ASLQK	LK[+369.1]C[+57]ASLQK:2	528804	69543	FALSE	45.6919
S4_22_10_42.raw	142	RQC	RQC 02	sp|P02768|ALBU_HUMAN	LK[+369.1]C[+57]ASLQK	LK[+369.147075]C[+57.021464]ASLQK	LK[+369.1]C[+57]ASLQK:2	475875	46622	FALSE	41.1185
S4_22_10_53.raw	153	RQC	RQC 03	sp|P02768|ALBU_HUMAN	LK[+369.1]C[+57]ASLQK	LK[+369.147075]C[+57.021464]ASLQK	LK[+369.1]C[+57]ASLQK:2	509855	71137	FALSE	44.0546
S4_22_10_64.raw	164	RQC	RQC 04	sp|P02768|ALBU_HUMAN	LK[+369.1]C[+57]ASLQK	LK[+369.147075]C[+57.021464]ASLQK	LK[+369.1]C[+57]ASLQK:2	605198	75395	FALSE	52.2928
S4_22_10_69.raw	169	RQC	RQC 05	sp|P02768|ALBU_HUMAN	LK[+369.1]C[+57]ASLQK	LK[+369.147075]C[+57.021464]ASLQK	LK[+369.1]C[+57]ASLQK:2	382461	31384	FALSE	33.047
S4_22_10_80.raw	180	RQC	RQC 06	sp|P02768|ALBU_HUMAN	LK[+369.1]C[+57]ASLQK	LK[+369.147075]C[+57.021464]ASLQK	LK[+369.1]C[+57]ASLQK:2	675749	47197	FALSE	58.3889
S4_22_10_91.raw	191	RQC	RQC 07	sp|P02768|ALBU_HUMAN	LK[+369.1]C[+57]ASLQK	LK[+369.147075]C[+57.021464]ASLQK	LK[+369.1]C[+57]ASLQK:2	629670	121973	FALSE	54.4074
S4_22_10_102.raw	202	RQC	RQC 08	sp|P02768|ALBU_HUMAN	LK[+369.1]C[+57]ASLQK	LK[+369.147075]C[+57.021464]ASLQK	LK[+369.1]C[+57]ASLQK:2	634368	47622	FALSE	54.8133
S4_22_10_112.raw	212	RQC	RQC 09	sp|P02768|ALBU_HUMAN	LK[+369.1]C[+57]ASLQK	LK[+369.147075]C[+57.021464]ASLQK	LK[+369.1]C[+57]ASLQK:2	613866	57002	FALSE	53.0418
S4_22_10_119.raw	219	RQC	RQC 10	sp|P02768|ALBU_HUMAN	LK[+369.1]C[+57]ASLQK	LK[+369.147075]C[+57.021464]ASLQK	LK[+369.1]C[+57]ASLQK:2	464035	48828	FALSE	40.0955
S4_22_10_32.raw	132	Donors	B1_01	sp|P02768|ALBU_HUMAN	LK[+369.1]C[+57]ASLQK	LK[+369.147075]C[+57.021464]ASLQK	LK[+369.1]C[+57]ASLQK:2	924186	96438	FALSE	79.8554
S4_22_10_33.raw	133	Donors	B1_02	sp|P02768|ALBU_HUMAN	LK[+369.1]C[+57]ASLQK	LK[+369.147075]C[+57.021464]ASLQK	LK[+369.1]C[+57]ASLQK:2	736516	103796	FALSE	63.6395
S4_22_10_34.raw	134	Donors	B1_03	sp|P02768|ALBU_HUMAN	LK[+369.1]C[+57]ASLQK	LK[+369.147075]C[+57.021464]ASLQK	LK[+369.1]C[+57]ASLQK:2	1004746	72900	FALSE	86.8162
S4_22_10_35.raw	135	Donors	B1_04	sp|P02768|ALBU_HUMAN	LK[+369.1]C[+57]ASLQK	LK[+369.147075]C[+57.021464]ASLQK	LK[+369.1]C[+57]ASLQK:2	858206	82371	FALSE	74.1543
S4_22_10_36.raw	136	Donors	B1_05	sp|P02768|ALBU_HUMAN	LK[+369.1]C[+57]ASLQK	LK[+369.147075]C[+57.021464]ASLQK	LK[+369.1]C[+57]ASLQK:2	408644	43328	FALSE	35.3094
S4_22_10_37.raw	137	Donors	B1_06	sp|P02768|ALBU_HUMAN	LK[+369.1]C[+57]ASLQK	LK[+369.147075]C[+57.021464]ASLQK	LK[+369.1]C[+57]ASLQK:2	472584	88998	FALSE	40.8342
S4_22_10_38.raw	138	Donors	B1_07	sp|P02768|ALBU_HUMAN	LK[+369.1]C[+57]ASLQK	LK[+369.147075]C[+57.021464]ASLQK	LK[+369.1]C[+57]ASLQK:2	774587	88392	FALSE	66.9291
S4_22_10_39.raw	139	Donors	B1_08	sp|P02768|ALBU_HUMAN	LK[+369.1]C[+57]ASLQK	LK[+369.147075]C[+57.021464]ASLQK	LK[+369.1]C[+57]ASLQK:2	884163	115554	FALSE	76.3971
S4_22_10_40.raw	140	Donors	B1_09	sp|P02768|ALBU_HUMAN	LK[+369.1]C[+57]ASLQK	LK[+369.147075]C[+57.021464]ASLQK	LK[+369.1]C[+57]ASLQK:2	573242	100853	FALSE	49.5316
S4_22_10_41.raw	141	Donors	B1_10	sp|P02768|ALBU_HUMAN	LK[+369.1]C[+57]ASLQK	LK[+369.147075]C[+57.021464]ASLQK	LK[+369.1]C[+57]ASLQK:2	833590	84032	FALSE	72.0273
S4_22_10_43.raw	143	Donors	B1_11	sp|P02768|ALBU_HUMAN	LK[+369.1]C[+57]ASLQK	LK[+369.147075]C[+57.021464]ASLQK	LK[+369.1]C[+57]ASLQK:2	576296	68329	FALSE	49.7955
S4_22_10_44.raw	144	Donors	B1_12	sp|P02768|ALBU_HUMAN	LK[+369.1]C[+57]ASLQK	LK[+369.147075]C[+57.021464]ASLQK	LK[+369.1]C[+57]ASLQK:2	310428	45386	FALSE	26.8229
S4_22_10_45.raw	145	Donors	B1_13	sp|P02768|ALBU_HUMAN	LK[+369.1]C[+57]ASLQK	LK[+369.147075]C[+57.021464]ASLQK	LK[+369.1]C[+57]ASLQK:2	665367	89543	FALSE	57.4918
S4_22_10_46.raw	146	Donors	B1_14	sp|P02768|ALBU_HUMAN	LK[+369.1]C[+57]ASLQK	LK[+369.147075]C[+57.021464]ASLQK	LK[+369.1]C[+57]ASLQK:2	488332	97612	FALSE	42.1949
S4_22_10_47.raw	147	Donors	B1_15	sp|P02768|ALBU_HUMAN	LK[+369.1]C[+57]ASLQK	LK[+369.147075]C[+57.021464]ASLQK	LK[+369.1]C[+57]ASLQK:2	982131	113917	FALSE	84.8622
S4_22_10_48.raw	148	Donors	B1_16	sp|P02768|ALBU_HUMAN	LK[+369.1]C[+57]ASLQK	LK[+369.147075]C[+57.021464]ASLQK	LK[+369.1]C[+57]ASLQK:2	682293	72663	FALSE	58.9543
S4_22_10_49.raw	149	Donors	B1_17	sp|P02768|ALBU_HUMAN	LK[+369.1]C[+57]ASLQK	LK[+369.147075]C[+57.021464]ASLQK	LK[+369.1]C[+57]ASLQK:2	713944	83795	FALSE	61.6892
S4_22_10_50.raw	150	Donors	B1_18	sp|P02768|ALBU_HUMAN	LK[+369.1]C[+57]ASLQK	LK[+369.147075]C[+57.021464]ASLQK	LK[+369.1]C[+57]ASLQK:2	348641	46200	FALSE	30.1247
S4_22_10_51.raw	151	Donors	B1_19	sp|P02768|ALBU_HUMAN	LK[+369.1]C[+57]ASLQK	LK[+369.147075]C[+57.021464]ASLQK	LK[+369.1]C[+57]ASLQK:2	330473	47981	FALSE	28.5549
S4_22_10_52.raw	152	Donors	B1_20	sp|P02768|ALBU_HUMAN	LK[+369.1]C[+57]ASLQK	LK[+369.147075]C[+57.021464]ASLQK	LK[+369.1]C[+57]ASLQK:2	840063	113744	FALSE	72.5866
S4_22_10_54.raw	154	Donors	B1_21	sp|P02768|ALBU_HUMAN	LK[+369.1]C[+57]ASLQK	LK[+369.147075]C[+57.021464]ASLQK	LK[+369.1]C[+57]ASLQK:2	522130	47998	FALSE	45.1152
S4_22_10_55.raw	155	Donors	B1_22	sp|P02768|ALBU_HUMAN	LK[+369.1]C[+57]ASLQK	LK[+369.147075]C[+57.021464]ASLQK	LK[+369.1]C[+57]ASLQK:2	663618	59476	FALSE	57.3407
S4_22_10_57.raw	157	Donors	B1_24	sp|P02768|ALBU_HUMAN	LK[+369.1]C[+57]ASLQK	LK[+369.147075]C[+57.021464]ASLQK	LK[+369.1]C[+57]ASLQK:2	368800	33121	FALSE	31.8666
S4_22_10_58.raw	158	Donors	B1_25	sp|P02768|ALBU_HUMAN	LK[+369.1]C[+57]ASLQK	LK[+369.147075]C[+57.021464]ASLQK	LK[+369.1]C[+57]ASLQK:2	938973	81482	FALSE	81.133
S4_22_10_59.raw	159	Donors	B1_26	sp|P02768|ALBU_HUMAN	LK[+369.1]C[+57]ASLQK	LK[+369.147075]C[+57.021464]ASLQK	LK[+369.1]C[+57]ASLQK:2	512303	56925	FALSE	44.2661
S4_22_10_60.raw	160	Donors	B1_27	sp|P02768|ALBU_HUMAN	LK[+369.1]C[+57]ASLQK	LK[+369.147075]C[+57.021464]ASLQK	LK[+369.1]C[+57]ASLQK:2	490857	44607	FALSE	42.4131
S4_22_10_61.raw	161	Donors	B1_28	sp|P02768|ALBU_HUMAN	LK[+369.1]C[+57]ASLQK	LK[+369.147075]C[+57.021464]ASLQK	LK[+369.1]C[+57]ASLQK:2	689645	64386	FALSE	59.5896
S4_22_10_62.raw	162	Donors	B1_29	sp|P02768|ALBU_HUMAN	LK[+369.1]C[+57]ASLQK	LK[+369.147075]C[+57.021464]ASLQK	LK[+369.1]C[+57]ASLQK:2	731188	59059	FALSE	63.1791
S4_22_10_63.raw	163	Donors	B1_30	sp|P02768|ALBU_HUMAN	LK[+369.1]C[+57]ASLQK	LK[+369.147075]C[+57.021464]ASLQK	LK[+369.1]C[+57]ASLQK:2	360870	26392	FALSE	31.1814
S4_22_10_65.raw	165	Donors	B1_31	sp|P02768|ALBU_HUMAN	LK[+369.1]C[+57]ASLQK	LK[+369.147075]C[+57.021464]ASLQK	LK[+369.1]C[+57]ASLQK:2	920603	62533	FALSE	79.5458
S4_22_10_66.raw	166	Donors	B1_32	sp|P02768|ALBU_HUMAN	LK[+369.1]C[+57]ASLQK	LK[+369.147075]C[+57.021464]ASLQK	LK[+369.1]C[+57]ASLQK:2	522367	60323	FALSE	45.1357
S4_22_10_67.raw	167	Donors	B1_33	sp|P02768|ALBU_HUMAN	LK[+369.1]C[+57]ASLQK	LK[+369.147075]C[+57.021464]ASLQK	LK[+369.1]C[+57]ASLQK:2	432800	23007	FALSE	37.3966
S4_22_10_68.raw	168	Donors	B1_34	sp|P02768|ALBU_HUMAN	LK[+369.1]C[+57]ASLQK	LK[+369.147075]C[+57.021464]ASLQK	LK[+369.1]C[+57]ASLQK:2	275649	27086	FALSE	23.8178
S4_22_10_73.raw	173	Donors	B2_01	sp|P02768|ALBU_HUMAN	LK[+369.1]C[+57]ASLQK	LK[+369.147075]C[+57.021464]ASLQK	LK[+369.1]C[+57]ASLQK:2	939881	102222	FALSE	81.2115
S4_22_10_74.raw	174	Donors	B2_02	sp|P02768|ALBU_HUMAN	LK[+369.1]C[+57]ASLQK	LK[+369.147075]C[+57.021464]ASLQK	LK[+369.1]C[+57]ASLQK:2	896705	111818	FALSE	77.4808
S4_22_10_75.raw	175	Donors	B2_03	sp|P02768|ALBU_HUMAN	LK[+369.1]C[+57]ASLQK	LK[+369.147075]C[+57.021464]ASLQK	LK[+369.1]C[+57]ASLQK:2	924321	55452	FALSE	79.867
S4_22_10_76.raw	176	Donors	B2_04	sp|P02768|ALBU_HUMAN	LK[+369.1]C[+57]ASLQK	LK[+369.147075]C[+57.021464]ASLQK	LK[+369.1]C[+57]ASLQK:2	848943	143020	FALSE	73.3539
S4_22_10_77.raw	177	Donors	B2_05	sp|P02768|ALBU_HUMAN	LK[+369.1]C[+57]ASLQK	LK[+369.147075]C[+57.021464]ASLQK	LK[+369.1]C[+57]ASLQK:2	380754	91397	FALSE	32.8995
S4_22_10_78.raw	178	Donors	B2_06	sp|P02768|ALBU_HUMAN	LK[+369.1]C[+57]ASLQK	LK[+369.147075]C[+57.021464]ASLQK	LK[+369.1]C[+57]ASLQK:2	783468	57462	FALSE	67.6965
S4_22_10_79.raw	179	Donors	B2_07	sp|P02768|ALBU_HUMAN	LK[+369.1]C[+57]ASLQK	LK[+369.147075]C[+57.021464]ASLQK	LK[+369.1]C[+57]ASLQK:2	918874	128166	FALSE	79.3964
S4_22_10_81.raw	181	Donors	B2_08	sp|P02768|ALBU_HUMAN	LK[+369.1]C[+57]ASLQK	LK[+369.147075]C[+57.021464]ASLQK	LK[+369.1]C[+57]ASLQK:2	743530	106207	FALSE	64.2456
S4_22_10_82.raw	182	Donors	B2_09	sp|P02768|ALBU_HUMAN	LK[+369.1]C[+57]ASLQK	LK[+369.147075]C[+57.021464]ASLQK	LK[+369.1]C[+57]ASLQK:2	811172	51471	FALSE	70.0903
S4_22_10_83.raw	183	Donors	B2_10	sp|P02768|ALBU_HUMAN	LK[+369.1]C[+57]ASLQK	LK[+369.147075]C[+57.021464]ASLQK	LK[+369.1]C[+57]ASLQK:2	647761	36688	FALSE	55.9705
S4_22_10_84.raw	184	Donors	B2_11	sp|P02768|ALBU_HUMAN	LK[+369.1]C[+57]ASLQK	LK[+369.147075]C[+57.021464]ASLQK	LK[+369.1]C[+57]ASLQK:2	739239	116725	FALSE	63.8748
S4_22_10_85.raw	185	Donors	B2_12	sp|P02768|ALBU_HUMAN	LK[+369.1]C[+57]ASLQK	LK[+369.147075]C[+57.021464]ASLQK	LK[+369.1]C[+57]ASLQK:2	1072594	135277	FALSE	92.6787
S4_22_10_86.raw	186	Donors	B2_13	sp|P02768|ALBU_HUMAN	LK[+369.1]C[+57]ASLQK	LK[+369.147075]C[+57.021464]ASLQK	LK[+369.1]C[+57]ASLQK:2	932063	88119	FALSE	80.536
S4_22_10_87.raw	187	Donors	B2_14	sp|P02768|ALBU_HUMAN	LK[+369.1]C[+57]ASLQK	LK[+369.147075]C[+57.021464]ASLQK	LK[+369.1]C[+57]ASLQK:2	984888	97062	FALSE	85.1004
S4_22_10_88.raw	188	Donors	B2_15	sp|P02768|ALBU_HUMAN	LK[+369.1]C[+57]ASLQK	LK[+369.147075]C[+57.021464]ASLQK	LK[+369.1]C[+57]ASLQK:2	261632	28807	FALSE	22.6066
S4_22_10_89.raw	189	Donors	B2_16	sp|P02768|ALBU_HUMAN	LK[+369.1]C[+57]ASLQK	LK[+369.147075]C[+57.021464]ASLQK	LK[+369.1]C[+57]ASLQK:2	370212	54286	FALSE	31.9886
S4_22_10_90.raw	190	Donors	B2_17	sp|P02768|ALBU_HUMAN	LK[+369.1]C[+57]ASLQK	LK[+369.147075]C[+57.021464]ASLQK	LK[+369.1]C[+57]ASLQK:2	360563	79606	FALSE	31.1549
S4_22_10_92.raw	192	Donors	B2_18	sp|P02768|ALBU_HUMAN	LK[+369.1]C[+57]ASLQK	LK[+369.147075]C[+57.021464]ASLQK	LK[+369.1]C[+57]ASLQK:2	650629	48426	FALSE	56.2183
S4_22_10_93.raw	193	Donors	B2_19	sp|P02768|ALBU_HUMAN	LK[+369.1]C[+57]ASLQK	LK[+369.147075]C[+57.021464]ASLQK	LK[+369.1]C[+57]ASLQK:2	824288	77906	FALSE	71.2236
S4_22_10_94.raw	194	Donors	B2_20	sp|P02768|ALBU_HUMAN	LK[+369.1]C[+57]ASLQK	LK[+369.147075]C[+57.021464]ASLQK	LK[+369.1]C[+57]ASLQK:2	163827	21482	FALSE	14.1557
S4_22_10_95.raw	195	Donors	B2_21	sp|P02768|ALBU_HUMAN	LK[+369.1]C[+57]ASLQK	LK[+369.147075]C[+57.021464]ASLQK	LK[+369.1]C[+57]ASLQK:2	450534	53636	FALSE	38.9289
S4_22_10_96.raw	196	Donors	B2_22	sp|P02768|ALBU_HUMAN	LK[+369.1]C[+57]ASLQK	LK[+369.147075]C[+57.021464]ASLQK	LK[+369.1]C[+57]ASLQK:2	1124106	82256	FALSE	97.1297
S4_22_10_97.raw	197	Donors	B2_23	sp|P02768|ALBU_HUMAN	LK[+369.1]C[+57]ASLQK	LK[+369.147075]C[+57.021464]ASLQK	LK[+369.1]C[+57]ASLQK:2	867383	47573	FALSE	74.9472
S4_22_10_98.raw	198	Donors	B2_24	sp|P02768|ALBU_HUMAN	LK[+369.1]C[+57]ASLQK	LK[+369.147075]C[+57.021464]ASLQK	LK[+369.1]C[+57]ASLQK:2	671603	59334	FALSE	58.0306
S4_22_10_99.raw	199	Donors	B2_25	sp|P02768|ALBU_HUMAN	LK[+369.1]C[+57]ASLQK	LK[+369.147075]C[+57.021464]ASLQK	LK[+369.1]C[+57]ASLQK:2	880946	69502	FALSE	76.1192
S4_22_10_100.raw	200	Donors	B2_26	sp|P02768|ALBU_HUMAN	LK[+369.1]C[+57]ASLQK	LK[+369.147075]C[+57.021464]ASLQK	LK[+369.1]C[+57]ASLQK:2	512819	36993	FALSE	44.3107
S4_22_10_101.raw	201	Donors	B2_27	sp|P02768|ALBU_HUMAN	LK[+369.1]C[+57]ASLQK	LK[+369.147075]C[+57.021464]ASLQK	LK[+369.1]C[+57]ASLQK:2	635197	64542	FALSE	54.8849
S4_22_10_103.raw	203	Donors	B2_28	sp|P02768|ALBU_HUMAN	LK[+369.1]C[+57]ASLQK	LK[+369.147075]C[+57.021464]ASLQK	LK[+369.1]C[+57]ASLQK:2	855385	75274	FALSE	73.9105
S4_22_10_104.raw	204	Donors	B2_29	sp|P02768|ALBU_HUMAN	LK[+369.1]C[+57]ASLQK	LK[+369.147075]C[+57.021464]ASLQK	LK[+369.1]C[+57]ASLQK:2	364599	43412	FALSE	31.5036
S4_22_10_105.raw	205	Donors	B2_30	sp|P02768|ALBU_HUMAN	LK[+369.1]C[+57]ASLQK	LK[+369.147075]C[+57.021464]ASLQK	LK[+369.1]C[+57]ASLQK:2	439123	50956	FALSE	37.9429
S4_22_10_106.raw	206	Donors	B2_31	sp|P02768|ALBU_HUMAN	LK[+369.1]C[+57]ASLQK	LK[+369.147075]C[+57.021464]ASLQK	LK[+369.1]C[+57]ASLQK:2	660440	57478	FALSE	57.0661
S4_22_10_107.raw	207	Donors	B2_32	sp|P02768|ALBU_HUMAN	LK[+369.1]C[+57]ASLQK	LK[+369.147075]C[+57.021464]ASLQK	LK[+369.1]C[+57]ASLQK:2	176688	24358	FALSE	15.2669
S4_22_10_108.raw	208	Donors	B2_33	sp|P02768|ALBU_HUMAN	LK[+369.1]C[+57]ASLQK	LK[+369.147075]C[+57.021464]ASLQK	LK[+369.1]C[+57]ASLQK:2	192861	24543	FALSE	16.6644
S4_22_10_113.raw	213	Donors	B2_34	sp|P02768|ALBU_HUMAN	LK[+369.1]C[+57]ASLQK	LK[+369.147075]C[+57.021464]ASLQK	LK[+369.1]C[+57]ASLQK:2	171681	28193	FALSE	14.8343
S4_22_10_114.raw	214	Donors	B2_35	sp|P02768|ALBU_HUMAN	LK[+369.1]C[+57]ASLQK	LK[+369.147075]C[+57.021464]ASLQK	LK[+369.1]C[+57]ASLQK:2	169686	42661	FALSE	14.6619
S4_22_10_115.raw	215	NegCtrl	B1_NegCtrl_01	sp|P02768|ALBU_HUMAN	LK[+369.1]C[+57]ASLQK	LK[+369.147075]C[+57.021464]ASLQK	LK[+369.1]C[+57]ASLQK:2	16372	15488	FALSE	1.41464
S4_22_10_116.raw	216	NegCtrl	B1_NegCtrl_02	sp|P02768|ALBU_HUMAN	LK[+369.1]C[+57]ASLQK	LK[+369.147075]C[+57.021464]ASLQK	LK[+369.1]C[+57]ASLQK:2	6638	2301	FALSE	0.573564
S4_22_10_117.raw	217	NegCtrl	B2_NegCtrl_01	sp|P02768|ALBU_HUMAN	LK[+369.1]C[+57]ASLQK	LK[+369.147075]C[+57.021464]ASLQK	LK[+369.1]C[+57]ASLQK:2	14958	10282	FALSE	1.29246
S4_22_10_118.raw	218	NegCtrl	B2_NegCtrl_02	sp|P02768|ALBU_HUMAN	LK[+369.1]C[+57]ASLQK	LK[+369.147075]C[+57.021464]ASLQK	LK[+369.1]C[+57]ASLQK:2	8325	5678	FALSE	0.719331
S4_22_10_120.raw	220	Blank	Blank 01	sp|P02768|ALBU_HUMAN	LK[+369.1]C[+57]ASLQK	LK[+369.147075]C[+57.021464]ASLQK	LK[+369.1]C[+57]ASLQK:2	642	80	FALSE	0.0554727
S4_22_10_121.raw	221	Blank	Blank 02	sp|P02768|ALBU_HUMAN	LK[+369.1]C[+57]ASLQK	LK[+369.147075]C[+57.021464]ASLQK	LK[+369.1]C[+57]ASLQK:2	465	37	FALSE	0.0401789
S4_22_10_122.raw	222	Blank	Blank 03	sp|P02768|ALBU_HUMAN	LK[+369.1]C[+57]ASLQK	LK[+369.147075]C[+57.021464]ASLQK	LK[+369.1]C[+57]ASLQK:2	286	0	FALSE	0.0247122
S4_22_10_23.raw	123	SPQC B1	SPQC B1 1	sp|P02768|ALBU_HUMAN	LK[+369.1]C[+57]ASLQK	LK[+369.147075]C[+57.021464]ASLQK	LK[+369.1]C[+57]ASLQK:3	392092	58370	FALSE	60.0034
S4_22_10_24.raw	124	SPQC B1	SPQC B1 2	sp|P02768|ALBU_HUMAN	LK[+369.1]C[+57]ASLQK	LK[+369.147075]C[+57.021464]ASLQK	LK[+369.1]C[+57]ASLQK:3	584574	39256	FALSE	89.4596
S4_22_10_25.raw	125	SPQC B1	SPQC B1 3	sp|P02768|ALBU_HUMAN	LK[+369.1]C[+57]ASLQK	LK[+369.147075]C[+57.021464]ASLQK	LK[+369.1]C[+57]ASLQK:3	345159	34330	FALSE	52.821
S4_22_10_26.raw	126	SPQC B2	SPQC B2 1	sp|P02768|ALBU_HUMAN	LK[+369.1]C[+57]ASLQK	LK[+369.147075]C[+57.021464]ASLQK	LK[+369.1]C[+57]ASLQK:3	422763	144717	FALSE	64.6971
S4_22_10_27.raw	127	SPQC B2	SPQC B2 2	sp|P02768|ALBU_HUMAN	LK[+369.1]C[+57]ASLQK	LK[+369.147075]C[+57.021464]ASLQK	LK[+369.1]C[+57]ASLQK:3	607545	139253	FALSE	92.975
S4_22_10_28.raw	128	SPQC B2	SPQC B2 3	sp|P02768|ALBU_HUMAN	LK[+369.1]C[+57]ASLQK	LK[+369.147075]C[+57.021464]ASLQK	LK[+369.1]C[+57]ASLQK:3	448428	18168	FALSE	68.6247
S4_22_10_31.raw	131	RQC	RQC 01	sp|P02768|ALBU_HUMAN	LK[+369.1]C[+57]ASLQK	LK[+369.147075]C[+57.021464]ASLQK	LK[+369.1]C[+57]ASLQK:3	628470	28887	FALSE	96.1772
S4_22_10_42.raw	142	RQC	RQC 02	sp|P02768|ALBU_HUMAN	LK[+369.1]C[+57]ASLQK	LK[+369.147075]C[+57.021464]ASLQK	LK[+369.1]C[+57]ASLQK:3	590239	35771	FALSE	90.3266
S4_22_10_53.raw	153	RQC	RQC 03	sp|P02768|ALBU_HUMAN	LK[+369.1]C[+57]ASLQK	LK[+369.147075]C[+57.021464]ASLQK	LK[+369.1]C[+57]ASLQK:3	565405	99224	FALSE	86.5261
S4_22_10_64.raw	164	RQC	RQC 04	sp|P02768|ALBU_HUMAN	LK[+369.1]C[+57]ASLQK	LK[+369.147075]C[+57.021464]ASLQK	LK[+369.1]C[+57]ASLQK:3	247535	47232	FALSE	37.8812
S4_22_10_69.raw	169	RQC	RQC 05	sp|P02768|ALBU_HUMAN	LK[+369.1]C[+57]ASLQK	LK[+369.147075]C[+57.021464]ASLQK	LK[+369.1]C[+57]ASLQK:3	574308	25645	FALSE	87.8886
S4_22_10_80.raw	180	RQC	RQC 06	sp|P02768|ALBU_HUMAN	LK[+369.1]C[+57]ASLQK	LK[+369.147075]C[+57.021464]ASLQK	LK[+369.1]C[+57]ASLQK:3	198491	10333	FALSE	30.3759
S4_22_10_91.raw	191	RQC	RQC 07	sp|P02768|ALBU_HUMAN	LK[+369.1]C[+57]ASLQK	LK[+369.147075]C[+57.021464]ASLQK	LK[+369.1]C[+57]ASLQK:3	180505	28280	FALSE	27.6234
S4_22_10_102.raw	202	RQC	RQC 08	sp|P02768|ALBU_HUMAN	LK[+369.1]C[+57]ASLQK	LK[+369.147075]C[+57.021464]ASLQK	LK[+369.1]C[+57]ASLQK:3	165710	8706	FALSE	25.3592
S4_22_10_112.raw	212	RQC	RQC 09	sp|P02768|ALBU_HUMAN	LK[+369.1]C[+57]ASLQK	LK[+369.147075]C[+57.021464]ASLQK	LK[+369.1]C[+57]ASLQK:3	140729	7979	FALSE	21.5363
S4_22_10_119.raw	219	RQC	RQC 10	sp|P02768|ALBU_HUMAN	LK[+369.1]C[+57]ASLQK	LK[+369.147075]C[+57.021464]ASLQK	LK[+369.1]C[+57]ASLQK:3	285679	12143	FALSE	43.7186
S4_22_10_32.raw	132	Donors	B1_01	sp|P02768|ALBU_HUMAN	LK[+369.1]C[+57]ASLQK	LK[+369.147075]C[+57.021464]ASLQK	LK[+369.1]C[+57]ASLQK:3	259832	13774	FALSE	39.7631
S4_22_10_33.raw	133	Donors	B1_02	sp|P02768|ALBU_HUMAN	LK[+369.1]C[+57]ASLQK	LK[+369.147075]C[+57.021464]ASLQK	LK[+369.1]C[+57]ASLQK:3	192617	35959	FALSE	29.4769
S4_22_10_34.raw	134	Donors	B1_03	sp|P02768|ALBU_HUMAN	LK[+369.1]C[+57]ASLQK	LK[+369.147075]C[+57.021464]ASLQK	LK[+369.1]C[+57]ASLQK:3	365656	33793	FALSE	55.9578
S4_22_10_35.raw	135	Donors	B1_04	sp|P02768|ALBU_HUMAN	LK[+369.1]C[+57]ASLQK	LK[+369.147075]C[+57.021464]ASLQK	LK[+369.1]C[+57]ASLQK:3	225541	9854	FALSE	34.5154
S4_22_10_36.raw	136	Donors	B1_05	sp|P02768|ALBU_HUMAN	LK[+369.1]C[+57]ASLQK	LK[+369.147075]C[+57.021464]ASLQK	LK[+369.1]C[+57]ASLQK:3	785330	23224	FALSE	120.182
S4_22_10_37.raw	137	Donors	B1_06	sp|P02768|ALBU_HUMAN	LK[+369.1]C[+57]ASLQK	LK[+369.147075]C[+57.021464]ASLQK	LK[+369.1]C[+57]ASLQK:3	313466	91758	FALSE	47.9709
S4_22_10_38.raw	138	Donors	B1_07	sp|P02768|ALBU_HUMAN	LK[+369.1]C[+57]ASLQK	LK[+369.147075]C[+57.021464]ASLQK	LK[+369.1]C[+57]ASLQK:3	389611	22343	FALSE	59.6237
S4_22_10_39.raw	139	Donors	B1_08	sp|P02768|ALBU_HUMAN	LK[+369.1]C[+57]ASLQK	LK[+369.147075]C[+57.021464]ASLQK	LK[+369.1]C[+57]ASLQK:3	381009	22243	FALSE	58.3073
S4_22_10_40.raw	140	Donors	B1_09	sp|P02768|ALBU_HUMAN	LK[+369.1]C[+57]ASLQK	LK[+369.147075]C[+57.021464]ASLQK	LK[+369.1]C[+57]ASLQK:3	572220	142511	FALSE	87.5691
S4_22_10_41.raw	141	Donors	B1_10	sp|P02768|ALBU_HUMAN	LK[+369.1]C[+57]ASLQK	LK[+369.147075]C[+57.021464]ASLQK	LK[+369.1]C[+57]ASLQK:3	421666	20185	FALSE	64.5292
S4_22_10_43.raw	143	Donors	B1_11	sp|P02768|ALBU_HUMAN	LK[+369.1]C[+57]ASLQK	LK[+369.147075]C[+57.021464]ASLQK	LK[+369.1]C[+57]ASLQK:3	878008	33867	FALSE	134.365
S4_22_10_44.raw	144	Donors	B1_12	sp|P02768|ALBU_HUMAN	LK[+369.1]C[+57]ASLQK	LK[+369.147075]C[+57.021464]ASLQK	LK[+369.1]C[+57]ASLQK:3	491655	29707	FALSE	75.2399
S4_22_10_45.raw	145	Donors	B1_13	sp|P02768|ALBU_HUMAN	LK[+369.1]C[+57]ASLQK	LK[+369.147075]C[+57.021464]ASLQK	LK[+369.1]C[+57]ASLQK:3	297607	57625	FALSE	45.544
S4_22_10_46.raw	146	Donors	B1_14	sp|P02768|ALBU_HUMAN	LK[+369.1]C[+57]ASLQK	LK[+369.147075]C[+57.021464]ASLQK	LK[+369.1]C[+57]ASLQK:3	246095	36313	FALSE	37.6609
S4_22_10_47.raw	147	Donors	B1_15	sp|P02768|ALBU_HUMAN	LK[+369.1]C[+57]ASLQK	LK[+369.147075]C[+57.021464]ASLQK	LK[+369.1]C[+57]ASLQK:3	421324	31951	FALSE	64.4769
S4_22_10_48.raw	148	Donors	B1_16	sp|P02768|ALBU_HUMAN	LK[+369.1]C[+57]ASLQK	LK[+369.147075]C[+57.021464]ASLQK	LK[+369.1]C[+57]ASLQK:3	264850	14881	FALSE	40.531
S4_22_10_49.raw	149	Donors	B1_17	sp|P02768|ALBU_HUMAN	LK[+369.1]C[+57]ASLQK	LK[+369.147075]C[+57.021464]ASLQK	LK[+369.1]C[+57]ASLQK:3	270331	43171	FALSE	41.3698
S4_22_10_50.raw	150	Donors	B1_18	sp|P02768|ALBU_HUMAN	LK[+369.1]C[+57]ASLQK	LK[+369.147075]C[+57.021464]ASLQK	LK[+369.1]C[+57]ASLQK:3	515907	33536	FALSE	78.9513
S4_22_10_51.raw	151	Donors	B1_19	sp|P02768|ALBU_HUMAN	LK[+369.1]C[+57]ASLQK	LK[+369.147075]C[+57.021464]ASLQK	LK[+369.1]C[+57]ASLQK:3	427804	121327	FALSE	65.4685
S4_22_10_52.raw	152	Donors	B1_20	sp|P02768|ALBU_HUMAN	LK[+369.1]C[+57]ASLQK	LK[+369.147075]C[+57.021464]ASLQK	LK[+369.1]C[+57]ASLQK:3	340865	67470	FALSE	52.1639
S4_22_10_54.raw	154	Donors	B1_21	sp|P02768|ALBU_HUMAN	LK[+369.1]C[+57]ASLQK	LK[+369.147075]C[+57.021464]ASLQK	LK[+369.1]C[+57]ASLQK:3	1127846	52010	FALSE	172.599
S4_22_10_55.raw	155	Donors	B1_22	sp|P02768|ALBU_HUMAN	LK[+369.1]C[+57]ASLQK	LK[+369.147075]C[+57.021464]ASLQK	LK[+369.1]C[+57]ASLQK:3	514243	32446	FALSE	78.6966
S4_22_10_57.raw	157	Donors	B1_24	sp|P02768|ALBU_HUMAN	LK[+369.1]C[+57]ASLQK	LK[+369.147075]C[+57.021464]ASLQK	LK[+369.1]C[+57]ASLQK:3	945879	129271	FALSE	144.752
S4_22_10_58.raw	158	Donors	B1_25	sp|P02768|ALBU_HUMAN	LK[+369.1]C[+57]ASLQK	LK[+369.147075]C[+57.021464]ASLQK	LK[+369.1]C[+57]ASLQK:3	244491	18222	FALSE	37.4154
S4_22_10_59.raw	159	Donors	B1_26	sp|P02768|ALBU_HUMAN	LK[+369.1]C[+57]ASLQK	LK[+369.147075]C[+57.021464]ASLQK	LK[+369.1]C[+57]ASLQK:3	352539	16709	FALSE	53.9504
S4_22_10_60.raw	160	Donors	B1_27	sp|P02768|ALBU_HUMAN	LK[+369.1]C[+57]ASLQK	LK[+369.147075]C[+57.021464]ASLQK	LK[+369.1]C[+57]ASLQK:3	501393	26647	FALSE	76.7301
S4_22_10_61.raw	161	Donors	B1_28	sp|P02768|ALBU_HUMAN	LK[+369.1]C[+57]ASLQK	LK[+369.147075]C[+57.021464]ASLQK	LK[+369.1]C[+57]ASLQK:3	337326	14087	FALSE	51.6223
S4_22_10_62.raw	162	Donors	B1_29	sp|P02768|ALBU_HUMAN	LK[+369.1]C[+57]ASLQK	LK[+369.147075]C[+57.021464]ASLQK	LK[+369.1]C[+57]ASLQK:3	432008	24879	FALSE	66.1119
S4_22_10_63.raw	163	Donors	B1_30	sp|P02768|ALBU_HUMAN	LK[+369.1]C[+57]ASLQK	LK[+369.147075]C[+57.021464]ASLQK	LK[+369.1]C[+57]ASLQK:3	637920	24217	FALSE	97.6234
S4_22_10_65.raw	165	Donors	B1_31	sp|P02768|ALBU_HUMAN	LK[+369.1]C[+57]ASLQK	LK[+369.147075]C[+57.021464]ASLQK	LK[+369.1]C[+57]ASLQK:3	296088	41328	FALSE	45.3115
S4_22_10_66.raw	166	Donors	B1_32	sp|P02768|ALBU_HUMAN	LK[+369.1]C[+57]ASLQK	LK[+369.147075]C[+57.021464]ASLQK	LK[+369.1]C[+57]ASLQK:3	274204	23109	FALSE	41.9625
S4_22_10_67.raw	167	Donors	B1_33	sp|P02768|ALBU_HUMAN	LK[+369.1]C[+57]ASLQK	LK[+369.147075]C[+57.021464]ASLQK	LK[+369.1]C[+57]ASLQK:3	611444	75515	FALSE	93.5717
S4_22_10_68.raw	168	Donors	B1_34	sp|P02768|ALBU_HUMAN	LK[+369.1]C[+57]ASLQK	LK[+369.147075]C[+57.021464]ASLQK	LK[+369.1]C[+57]ASLQK:3	383946	25974	FALSE	58.7568
S4_22_10_73.raw	173	Donors	B2_01	sp|P02768|ALBU_HUMAN	LK[+369.1]C[+57]ASLQK	LK[+369.147075]C[+57.021464]ASLQK	LK[+369.1]C[+57]ASLQK:3	234249	21220	FALSE	35.848
S4_22_10_74.raw	174	Donors	B2_02	sp|P02768|ALBU_HUMAN	LK[+369.1]C[+57]ASLQK	LK[+369.147075]C[+57.021464]ASLQK	LK[+369.1]C[+57]ASLQK:3	246139	27468	FALSE	37.6676
S4_22_10_75.raw	175	Donors	B2_03	sp|P02768|ALBU_HUMAN	LK[+369.1]C[+57]ASLQK	LK[+369.147075]C[+57.021464]ASLQK	LK[+369.1]C[+57]ASLQK:3	259378	10013	FALSE	39.6936
S4_22_10_76.raw	176	Donors	B2_04	sp|P02768|ALBU_HUMAN	LK[+369.1]C[+57]ASLQK	LK[+369.147075]C[+57.021464]ASLQK	LK[+369.1]C[+57]ASLQK:3	282654	33537	FALSE	43.2556
S4_22_10_77.raw	177	Donors	B2_05	sp|P02768|ALBU_HUMAN	LK[+369.1]C[+57]ASLQK	LK[+369.147075]C[+57.021464]ASLQK	LK[+369.1]C[+57]ASLQK:3	158726	25612	FALSE	24.2905
S4_22_10_78.raw	178	Donors	B2_06	sp|P02768|ALBU_HUMAN	LK[+369.1]C[+57]ASLQK	LK[+369.147075]C[+57.021464]ASLQK	LK[+369.1]C[+57]ASLQK:3	158735	7032	FALSE	24.2918
S4_22_10_79.raw	179	Donors	B2_07	sp|P02768|ALBU_HUMAN	LK[+369.1]C[+57]ASLQK	LK[+369.147075]C[+57.021464]ASLQK	LK[+369.1]C[+57]ASLQK:3	200001	25261	FALSE	30.6069
S4_22_10_81.raw	181	Donors	B2_08	sp|P02768|ALBU_HUMAN	LK[+369.1]C[+57]ASLQK	LK[+369.147075]C[+57.021464]ASLQK	LK[+369.1]C[+57]ASLQK:3	184169	20441	FALSE	28.1841
S4_22_10_82.raw	182	Donors	B2_09	sp|P02768|ALBU_HUMAN	LK[+369.1]C[+57]ASLQK	LK[+369.147075]C[+57.021464]ASLQK	LK[+369.1]C[+57]ASLQK:3	329812	9107	FALSE	50.4724
S4_22_10_83.raw	183	Donors	B2_10	sp|P02768|ALBU_HUMAN	LK[+369.1]C[+57]ASLQK	LK[+369.147075]C[+57.021464]ASLQK	LK[+369.1]C[+57]ASLQK:3	261292	11998	FALSE	39.9865
S4_22_10_84.raw	184	Donors	B2_11	sp|P02768|ALBU_HUMAN	LK[+369.1]C[+57]ASLQK	LK[+369.147075]C[+57.021464]ASLQK	LK[+369.1]C[+57]ASLQK:3	185828	22339	FALSE	28.438
S4_22_10_85.raw	185	Donors	B2_12	sp|P02768|ALBU_HUMAN	LK[+369.1]C[+57]ASLQK	LK[+369.147075]C[+57.021464]ASLQK	LK[+369.1]C[+57]ASLQK:3	246594	36297	FALSE	37.7372
S4_22_10_86.raw	186	Donors	B2_13	sp|P02768|ALBU_HUMAN	LK[+369.1]C[+57]ASLQK	LK[+369.147075]C[+57.021464]ASLQK	LK[+369.1]C[+57]ASLQK:3	241020	36160	FALSE	36.8842
S4_22_10_87.raw	187	Donors	B2_14	sp|P02768|ALBU_HUMAN	LK[+369.1]C[+57]ASLQK	LK[+369.147075]C[+57.021464]ASLQK	LK[+369.1]C[+57]ASLQK:3	214910	35958	FALSE	32.8885
S4_22_10_88.raw	188	Donors	B2_15	sp|P02768|ALBU_HUMAN	LK[+369.1]C[+57]ASLQK	LK[+369.147075]C[+57.021464]ASLQK	LK[+369.1]C[+57]ASLQK:3	214761	9360	FALSE	32.8657
S4_22_10_89.raw	189	Donors	B2_16	sp|P02768|ALBU_HUMAN	LK[+369.1]C[+57]ASLQK	LK[+369.147075]C[+57.021464]ASLQK	LK[+369.1]C[+57]ASLQK:3	175169	17933	FALSE	26.8068
S4_22_10_90.raw	190	Donors	B2_17	sp|P02768|ALBU_HUMAN	LK[+369.1]C[+57]ASLQK	LK[+369.147075]C[+57.021464]ASLQK	LK[+369.1]C[+57]ASLQK:3	155852	41613	FALSE	23.8506
S4_22_10_92.raw	192	Donors	B2_18	sp|P02768|ALBU_HUMAN	LK[+369.1]C[+57]ASLQK	LK[+369.147075]C[+57.021464]ASLQK	LK[+369.1]C[+57]ASLQK:3	253868	7164	FALSE	38.8504
S4_22_10_93.raw	193	Donors	B2_19	sp|P02768|ALBU_HUMAN	LK[+369.1]C[+57]ASLQK	LK[+369.147075]C[+57.021464]ASLQK	LK[+369.1]C[+57]ASLQK:3	549368	37191	FALSE	84.0719
S4_22_10_94.raw	194	Donors	B2_20	sp|P02768|ALBU_HUMAN	LK[+369.1]C[+57]ASLQK	LK[+369.147075]C[+57.021464]ASLQK	LK[+369.1]C[+57]ASLQK:3	313276	24763	FALSE	47.9418
S4_22_10_95.raw	195	Donors	B2_21	sp|P02768|ALBU_HUMAN	LK[+369.1]C[+57]ASLQK	LK[+369.147075]C[+57.021464]ASLQK	LK[+369.1]C[+57]ASLQK:3	381824	26559	FALSE	58.432
S4_22_10_96.raw	196	Donors	B2_22	sp|P02768|ALBU_HUMAN	LK[+369.1]C[+57]ASLQK	LK[+369.147075]C[+57.021464]ASLQK	LK[+369.1]C[+57]ASLQK:3	323013	9270	FALSE	49.4319
S4_22_10_97.raw	197	Donors	B2_23	sp|P02768|ALBU_HUMAN	LK[+369.1]C[+57]ASLQK	LK[+369.147075]C[+57.021464]ASLQK	LK[+369.1]C[+57]ASLQK:3	306116	7654	FALSE	46.8461
S4_22_10_98.raw	198	Donors	B2_24	sp|P02768|ALBU_HUMAN	LK[+369.1]C[+57]ASLQK	LK[+369.147075]C[+57.021464]ASLQK	LK[+369.1]C[+57]ASLQK:3	172729	25943	FALSE	26.4334
S4_22_10_99.raw	199	Donors	B2_25	sp|P02768|ALBU_HUMAN	LK[+369.1]C[+57]ASLQK	LK[+369.147075]C[+57.021464]ASLQK	LK[+369.1]C[+57]ASLQK:3	287570	25259	FALSE	44.008
S4_22_10_100.raw	200	Donors	B2_26	sp|P02768|ALBU_HUMAN	LK[+369.1]C[+57]ASLQK	LK[+369.147075]C[+57.021464]ASLQK	LK[+369.1]C[+57]ASLQK:3	296406	9801	FALSE	45.3602
S4_22_10_101.raw	201	Donors	B2_27	sp|P02768|ALBU_HUMAN	LK[+369.1]C[+57]ASLQK	LK[+369.147075]C[+57.021464]ASLQK	LK[+369.1]C[+57]ASLQK:3	342487	20067	FALSE	52.4121
S4_22_10_103.raw	203	Donors	B2_28	sp|P02768|ALBU_HUMAN	LK[+369.1]C[+57]ASLQK	LK[+369.147075]C[+57.021464]ASLQK	LK[+369.1]C[+57]ASLQK:3	279068	33183	FALSE	42.7069
S4_22_10_104.raw	204	Donors	B2_29	sp|P02768|ALBU_HUMAN	LK[+369.1]C[+57]ASLQK	LK[+369.147075]C[+57.021464]ASLQK	LK[+369.1]C[+57]ASLQK:3	212023	39808	FALSE	32.4467
S4_22_10_105.raw	205	Donors	B2_30	sp|P02768|ALBU_HUMAN	LK[+369.1]C[+57]ASLQK	LK[+369.147075]C[+57.021464]ASLQK	LK[+369.1]C[+57]ASLQK:3	371225	13832	FALSE	56.81
S4_22_10_106.raw	206	Donors	B2_31	sp|P02768|ALBU_HUMAN	LK[+369.1]C[+57]ASLQK	LK[+369.147075]C[+57.021464]ASLQK	LK[+369.1]C[+57]ASLQK:3	414804	21688	FALSE	63.4791
S4_22_10_107.raw	207	Donors	B2_32	sp|P02768|ALBU_HUMAN	LK[+369.1]C[+57]ASLQK	LK[+369.147075]C[+57.021464]ASLQK	LK[+369.1]C[+57]ASLQK:3	178253	12522	FALSE	27.2788
S4_22_10_108.raw	208	Donors	B2_33	sp|P02768|ALBU_HUMAN	LK[+369.1]C[+57]ASLQK	LK[+369.147075]C[+57.021464]ASLQK	LK[+369.1]C[+57]ASLQK:3	228859	11518	FALSE	35.0232
S4_22_10_113.raw	213	Donors	B2_34	sp|P02768|ALBU_HUMAN	LK[+369.1]C[+57]ASLQK	LK[+369.147075]C[+57.021464]ASLQK	LK[+369.1]C[+57]ASLQK:3	150840	12566	FALSE	23.0836
S4_22_10_114.raw	214	Donors	B2_35	sp|P02768|ALBU_HUMAN	LK[+369.1]C[+57]ASLQK	LK[+369.147075]C[+57.021464]ASLQK	LK[+369.1]C[+57]ASLQK:3	227587	29225	FALSE	34.8285
S4_22_10_115.raw	215	NegCtrl	B1_NegCtrl_01	sp|P02768|ALBU_HUMAN	LK[+369.1]C[+57]ASLQK	LK[+369.147075]C[+57.021464]ASLQK	LK[+369.1]C[+57]ASLQK:3	3951	1721	FALSE	0.604637
S4_22_10_116.raw	216	NegCtrl	B1_NegCtrl_02	sp|P02768|ALBU_HUMAN	LK[+369.1]C[+57]ASLQK	LK[+369.147075]C[+57.021464]ASLQK	LK[+369.1]C[+57]ASLQK:3	11450	8176	FALSE	1.75224
S4_22_10_117.raw	217	NegCtrl	B2_NegCtrl_01	sp|P02768|ALBU_HUMAN	LK[+369.1]C[+57]ASLQK	LK[+369.147075]C[+57.021464]ASLQK	LK[+369.1]C[+57]ASLQK:3	7523	3751	FALSE	1.15127
[truncated: 7,284 more rows]

## Sheet: Table S8
Table S8: MSstatsPTM adjusted model
Protein	Label	log2FC	SE	Tvalue	DF	pvalue	adj.pvalue	GlobalProtein	Adjusted
B9A064_K158_+312.1	RA vs Ctrl	0.156138	0.267862	0.582904	66.2739	0.561936	0.613807	B9A064	TRUE
P01859_H147_+329.1	RA vs Ctrl	-0.00818189	0.166592	-0.0491134	84.6499	0.960945	0.960945	P01859	TRUE
P02647_M136_+281.1	RA vs Ctrl	0.231488	0.22412	1.03288	54.0984	0.306258	0.381479	P02647	TRUE
P02647_M172_+281.1	RA vs Ctrl	0.168238	0.159872	1.05233	66.4443	0.29646	0.375869	P02647	TRUE
P02768_C58_+355.1	RA vs Ctrl	0.691562	0.281404	2.45754	45.3171	0.0178783	0.056341	P02768	TRUE
P02768_C58_+369.1	RA vs Ctrl	0.316384	0.21481	1.47285	47.0498	0.147449	0.215649	P02768	TRUE
P02768_C58_+399.1	RA vs Ctrl	0.0711726	0.215297	0.330578	47.0307	0.742431	0.763951	P02768	TRUE
P02768_Check Manually	RA vs Ctrl	0.0467659	0.100105	0.46717	64.156	0.641961	0.670283	P02768	TRUE
P02768_K130_+312.1	RA vs Ctrl	0.389112	0.167561	2.32221	49.8388	0.0243474	0.0640248	P02768	TRUE
P02768_K160_+312.1	RA vs Ctrl	0.579579	0.164351	3.52646	50.1274	0.000910824	0.00948524	P02768	TRUE
P02768_K186_+312.1	RA vs Ctrl	0.486676	0.189656	2.5661	48.2585	0.0134436	0.0477246	P02768	TRUE
P02768_K214_+312.1	RA vs Ctrl	0.667094	0.180413	3.6976	48.8442	0.00055112	0.00948524	P02768	TRUE
P02768_K214_+369.1	RA vs Ctrl	-0.175552	0.145126	-1.20965	52.3186	0.23185	0.30484	P02768	TRUE
P02768_K214_+381.1	RA vs Ctrl	-0.628469	0.204647	-3.07099	40.8714	0.00378449	0.0244272	P02768	TRUE
P02768_K214_+383.1	RA vs Ctrl	0.235866	0.15227	1.549	51.3982	0.127517	0.210227	P02768	TRUE
P02768_K219_+312.1	RA vs Ctrl	0.416373	0.186887	2.22794	48.4242	0.0305633	0.0716273	P02768	TRUE
P02768_K219_+383.1	RA vs Ctrl	0.412265	0.150987	2.73046	51.5529	0.00863503	0.0354105	P02768	TRUE
P02768_K219_+395.1	RA vs Ctrl	0.194758	0.0967496	2.01301	65.8097	0.048208	0.0910837	P02768	TRUE
P02768_K219_+409.1	RA vs Ctrl	0.28795	0.196243	1.46731	47.8937	0.148828	0.215649	P02768	TRUE
P02768_K223_+312.1	RA vs Ctrl	0.693126	0.205213	3.3776	47.4557	0.00146813	0.0115586	P02768	TRUE
P02768_K223_+355.1	RA vs Ctrl	0.237498	0.11518	2.06196	58.4878	0.0436635	0.0883698	P02768	TRUE
P02768_K223_+367.1	RA vs Ctrl	-0.776699	0.230246	-3.37334	46.5052	0.00150495	0.0115586	P02768	TRUE
P02768_K223_+369.1	RA vs Ctrl	0.31586	0.116816	2.70392	58.0104	0.0089773	0.0354105	P02768	TRUE
P02768_K223_+371.1	RA vs Ctrl	0.0552941	0.110777	0.499149	59.8903	0.619503	0.656489	P02768	TRUE
P02768_K223_+383.1	RA vs Ctrl	0.203672	0.112038	1.81789	59.4703	0.0741186	0.131561	P02768	TRUE
P02768_K223_+385.1	RA vs Ctrl	0.277408	0.182392	1.52094	39.6802	0.136203	0.210227	P02768	TRUE
P02768_K223_+395.1	RA vs Ctrl	0.126172	0.0825384	1.52865	74.9303	0.130562	0.210227	P02768	TRUE
P02768_K223_+399.1	RA vs Ctrl	-0.0370944	0.140062	-0.264843	53.067	0.792156	0.803473	P02768	TRUE
P02768_K223_+409.1	RA vs Ctrl	0.770738	0.199144	3.87026	47.7452	0.000329372	0.00779514	P02768	TRUE
P02768_K223_+419.1	RA vs Ctrl	-0.859649	0.243055	-3.53686	46.1333	0.000935165	0.00948524	P02768	TRUE
P02768_K223_+475.2	RA vs Ctrl	0.157609	0.172078	0.915918	20.7718	0.370222	0.423964	P02768	TRUE
P02768_K249_+355.1	RA vs Ctrl	0.377309	0.137461	2.74483	53.4871	0.00822538	0.0354105	P02768	TRUE
P02768_K257_+312.1	RA vs Ctrl	-0.122683	0.2091	-0.586718	3.30636	0.59507	0.640151	P02768	TRUE
P02768_K28_+312.1	RA vs Ctrl	0.251793	0.117164	2.14907	57.9117	0.0358205	0.0794767	P02768	TRUE
P02768_K300_+312.1	RA vs Ctrl	0.539506	0.19081	2.82746	48.1917	0.00681412	0.0351535	P02768	TRUE
P02768_K36_+312.1	RA vs Ctrl	0.243649	0.159837	1.52436	50.5657	0.13365	0.210227	P02768	TRUE
P02768_K375_+312.1	RA vs Ctrl	0.524426	0.187653	2.79466	48.3776	0.0074268	0.0351535	P02768	TRUE
P02768_K456_+312.1	RA vs Ctrl	0.484298	0.134646	3.59681	53.9725	0.000698995	0.00948524	P02768	TRUE
P02768_K456_+395.1	RA vs Ctrl	0.524227	0.186727	2.80745	48.434	0.00717565	0.0351535	P02768	TRUE
P02768_K460_+395.1	RA vs Ctrl	0.419179	0.185541	2.25922	48.5077	0.0283993	0.0712042	P02768	TRUE
P02768_K463_+312.1	RA vs Ctrl	0.426119	0.174513	2.44176	49.2715	0.0182513	0.056341	P02768	TRUE
P02768_K543_+312.1	RA vs Ctrl	0.562404	0.14405	3.90422	52.4703	0.000271487	0.00779514	P02768	TRUE
P02768_K543_+383.1	RA vs Ctrl	0.594157	0.148908	3.99011	51.8133	0.000208509	0.00779514	P02768	TRUE
P02768_K543_+395.1	RA vs Ctrl	0.172691	0.12985	1.32993	54.8815	0.189042	0.258116	P02768	TRUE
P02768_K549_+355.1	RA vs Ctrl	0.262705	0.130331	2.01568	54.7853	0.048749	0.0910837	P02768	TRUE
P02768_K549_+383.1	RA vs Ctrl	0.292102	0.205043	1.42459	47.4635	0.160819	0.228363	P02768	TRUE
P02768_K549_+385.1	RA vs Ctrl	0.366459	0.177961	2.05921	49.0162	0.0448072	0.0883698	P02768	TRUE
P02768_K549_+395.1	RA vs Ctrl	0.323203	0.138642	2.3312	53.2931	0.0235568	0.0640248	P02768	TRUE
P02768_K549_+419.1	RA vs Ctrl	-0.598771	0.222972	-2.6854	46.747	0.00999389	0.0373456	P02768	TRUE
P02768_K549_+475.2	RA vs Ctrl	0.258995	0.164691	1.57261	50.096	0.122105	0.206416	P02768	TRUE
P02768_K565_+312.1	RA vs Ctrl	0.407702	0.123151	3.3106	56.3531	0.00162798	0.0115586	P02768	TRUE
P02768_K565_+369.1	RA vs Ctrl	0.261809	0.124994	2.09457	55.922	0.0407526	0.0876798	P02768	TRUE
P02768_K565_+383.1	RA vs Ctrl	0.316789	0.143162	2.21281	52.5985	0.0312739	0.0716273	P02768	TRUE
P02768_K565_+395.1	RA vs Ctrl	0.289673	0.123594	2.34374	56.2474	0.02265	0.0640248	P02768	TRUE
P02768_K588_+355.1	RA vs Ctrl	0.10678	0.117929	0.90546	56.3943	0.369074	0.423964	P02768	TRUE
P02768_M111_+281.1	RA vs Ctrl	0.134694	0.139426	0.966062	53.1673	0.338387	0.408042	P02768	TRUE
P02768_M322_+281.1	RA vs Ctrl	-0.552482	0.243729	-2.26679	38.6163	0.0290834	0.0712042	P02768	TRUE
P02768_M572_+281.1	RA vs Ctrl	0.0943852	0.143595	0.657299	52.5356	0.513858	0.570061	P02768	TRUE
P02768_N133_+314.1	RA vs Ctrl	-0.122788	0.127332	-0.964317	55.4047	0.339077	0.408042	P02768	TRUE
P02768_P137_+329.1	RA vs Ctrl	0.191015	0.129627	1.47357	54.9264	0.146305	0.215649	P02768	TRUE
P02768_P59_+329.1	RA vs Ctrl	0.230653	0.203288	1.13461	47.5446	0.262227	0.338511	P02768	TRUE
P02768_Q194_+298.1	RA vs Ctrl	0.435657	0.210866	2.06604	47.2095	0.0443364	0.0883698	P02768	TRUE
P02768_Q53_+314.1	RA vs Ctrl	-0.132304	0.174849	-0.756673	48.1064	0.452936	0.510451	P02768	TRUE
P02768_R210_+270.1	RA vs Ctrl	0.350693	0.149389	2.34753	51.7521	0.0227586	0.0640248	P02768	TRUE
P02768_T103_+311.1	RA vs Ctrl	0.294779	0.116704	2.52587	58.0423	0.0142926	0.0483225	P02768	TRUE
P02768_T107_+311.1	RA vs Ctrl	0.20529	0.148307	1.38423	51.8908	0.172214	0.239749	P02768	TRUE
P02768_T520_+311.1	RA vs Ctrl	0.292243	0.236686	1.23473	45.2349	0.223306	0.299146	P02768	TRUE
P02787_C260_+367.1	RA vs Ctrl	0.370624	0.194513	1.90539	47.2431	0.062825	0.114374	P02787	TRUE
P04196_K445_+312.1	RA vs Ctrl	0.45318	0.267515	1.69404	53.8666	0.0960334	0.166302	P04196	TRUE
P0DOY3_K50_+312.1	RA vs Ctrl	0.228148	0.244651	0.932545	74.288	0.354076	0.41899	P0DOY3	TRUE
Q14624_K113_+312.1	RA vs Ctrl	0.559339	0.194896	2.86993	57.9248	0.00572252	0.0338582	Q14624	TRUE
B9A064_K158_+312.1	RA_B1 vs Ctrl_B1	-0.459042	0.379945	-1.20818	65.8021	0.231302	0.988768	B9A064	TRUE
P01859_H147_+329.1	RA_B1 vs Ctrl_B1	-0.0758111	0.235341	-0.322132	84.4472	0.748148	0.988768	P01859	TRUE
P02647_M136_+281.1	RA_B1 vs Ctrl_B1	-0.0221066	0.318252	-0.0694625	53.8048	0.944879	0.988768	P02647	TRUE
P02647_M172_+281.1	RA_B1 vs Ctrl_B1	-0.124936	0.226671	-0.551175	65.8992	0.583378	0.988768	P02647	TRUE
P02768_C58_+355.1	RA_B1 vs Ctrl_B1	0.62742	0.400114	1.5681	45.2665	0.123822	0.853494	P02768	TRUE
P02768_C58_+369.1	RA_B1 vs Ctrl_B1	0.214296	0.305365	0.701771	46.9615	0.486285	0.988768	P02768	TRUE
P02768_C58_+399.1	RA_B1 vs Ctrl_B1	-0.214162	0.304884	-0.702437	46.9745	0.485873	0.988768	P02768	TRUE
P02768_Check Manually	RA_B1 vs Ctrl_B1	-0.17641	0.141841	-1.24372	63.8163	0.218153	0.988768	P02768	TRUE
P02768_K130_+312.1	RA_B1 vs Ctrl_B1	0.000372851	0.236921	0.00157374	49.7634	0.998751	0.998751	P02768	TRUE
P02768_K160_+312.1	RA_B1 vs Ctrl_B1	0.235024	0.233001	1.00868	50.0087	0.317984	0.988768	P02768	TRUE
P02768_K186_+312.1	RA_B1 vs Ctrl_B1	0.191332	0.269569	0.709771	48.1442	0.48127	0.988768	P02768	TRUE
P02768_K214_+312.1	RA_B1 vs Ctrl_B1	0.417973	0.255287	1.63727	48.7709	0.108011	0.85209	P02768	TRUE
P02768_K214_+369.1	RA_B1 vs Ctrl_B1	-0.315164	0.206081	-1.52932	52.1288	0.132232	0.853494	P02768	TRUE
P02768_K214_+381.1	RA_B1 vs Ctrl_B1	-0.303989	0.29766	-1.02126	40.6085	0.313177	0.988768	P02768	TRUE
P02768_K214_+383.1	RA_B1 vs Ctrl_B1	0.0737565	0.21564	0.342035	51.2763	0.733723	0.988768	P02768	TRUE
P02768_K219_+312.1	RA_B1 vs Ctrl_B1	0.127307	0.265628	0.479269	48.3064	0.63391	0.988768	P02768	TRUE
P02768_K219_+383.1	RA_B1 vs Ctrl_B1	0.358561	0.213495	1.67948	51.4569	0.0991203	0.85209	P02768	TRUE
P02768_K219_+395.1	RA_B1 vs Ctrl_B1	0.096843	0.136809	0.70787	65.5464	0.481535	0.988768	P02768	TRUE
P02768_K219_+409.1	RA_B1 vs Ctrl_B1	0.0322743	0.278944	0.115702	47.7873	0.908374	0.988768	P02768	TRUE
P02768_K223_+312.1	RA_B1 vs Ctrl_B1	0.258057	0.291237	0.886071	47.3735	0.380055	0.988768	P02768	TRUE
P02768_K223_+355.1	RA_B1 vs Ctrl_B1	0.0109118	0.163409	0.0667763	58.1957	0.946989	0.988768	P02768	TRUE
P02768_K223_+367.1	RA_B1 vs Ctrl_B1	-0.575369	0.326746	-1.7609	46.4414	0.0848381	0.85209	P02768	TRUE
P02768_K223_+369.1	RA_B1 vs Ctrl_B1	0.112298	0.165348	0.679161	57.8029	0.499746	0.988768	P02768	TRUE
P02768_K223_+371.1	RA_B1 vs Ctrl_B1	-0.136159	0.157261	-0.865817	59.5479	0.390066	0.988768	P02768	TRUE
P02768_K223_+383.1	RA_B1 vs Ctrl_B1	0.0187156	0.158142	0.118347	59.3436	0.906192	0.988768	P02768	TRUE
P02768_K223_+385.1	RA_B1 vs Ctrl_B1	0.0651186	0.23556	0.276442	40.6202	0.78361	0.988768	P02768	TRUE
P02768_K223_+395.1	RA_B1 vs Ctrl_B1	-0.0107978	0.116998	-0.0922902	74.4441	0.926715	0.988768	P02768	TRUE
P02768_K223_+399.1	RA_B1 vs Ctrl_B1	-0.0778431	0.197805	-0.393534	52.9793	0.695504	0.988768	P02768	TRUE
P02768_K223_+409.1	RA_B1 vs Ctrl_B1	0.474872	0.28168	1.68586	47.6902	0.0983564	0.85209	P02768	TRUE
P02768_K223_+419.1	RA_B1 vs Ctrl_B1	-1.12417	0.345284	-3.25577	46.0698	0.002124	0.150804	P02768	TRUE
P02768_K223_+475.2	RA_B1 vs Ctrl_B1	-0.0267825	0.231958	-0.115463	21.0435	0.909173	0.988768	P02768	TRUE
P02768_K249_+355.1	RA_B1 vs Ctrl_B1	0.116715	0.194852	0.598995	53.312	0.551713	0.988768	P02768	TRUE
P02768_K257_+312.1	RA_B1 vs Ctrl_B1	0.15321	0.26102	0.586964	3.39684	0.593987	0.988768	P02768	TRUE
P02768_K28_+312.1	RA_B1 vs Ctrl_B1	-0.137364	0.16636	-0.825704	57.6039	0.412379	0.988768	P02768	TRUE
P02768_K300_+312.1	RA_B1 vs Ctrl_B1	0.0863835	0.271211	0.31851	48.0788	0.751477	0.988768	P02768	TRUE
P02768_K36_+312.1	RA_B1 vs Ctrl_B1	-0.0600455	0.226883	-0.264654	50.4196	0.792355	0.988768	P02768	TRUE
P02768_K375_+312.1	RA_B1 vs Ctrl_B1	0.250385	0.266661	0.938964	48.2631	0.352425	0.988768	P02768	TRUE
P02768_K456_+312.1	RA_B1 vs Ctrl_B1	0.142224	0.190973	0.744735	53.7751	0.459674	0.988768	P02768	TRUE
P02768_K456_+395.1	RA_B1 vs Ctrl_B1	0.00453526	0.265401	0.0170884	48.316	0.986436	0.998751	P02768	TRUE
P02768_K460_+395.1	RA_B1 vs Ctrl_B1	0.150966	0.263713	0.572464	48.388	0.569658	0.988768	P02768	TRUE
P02768_K463_+312.1	RA_B1 vs Ctrl_B1	-0.0228156	0.247906	-0.0920332	49.1413	0.927046	0.988768	P02768	TRUE
P02768_K543_+312.1	RA_B1 vs Ctrl_B1	0.342194	0.203994	1.67747	52.3327	0.0994143	0.85209	P02768	TRUE
P02768_K543_+383.1	RA_B1 vs Ctrl_B1	0.497889	0.211567	2.35333	51.6242	0.0224506	0.531332	P02768	TRUE
P02768_K543_+395.1	RA_B1 vs Ctrl_B1	-0.0879606	0.18443	-0.476932	54.6307	0.635313	0.988768	P02768	TRUE
P02768_K549_+355.1	RA_B1 vs Ctrl_B1	0.0392982	0.184751	0.212709	54.5863	0.832347	0.988768	P02768	TRUE
P02768_K549_+383.1	RA_B1 vs Ctrl_B1	0.261719	0.290931	0.899593	47.3831	0.372886	0.988768	P02768	TRUE
P02768_K549_+385.1	RA_B1 vs Ctrl_B1	0.101613	0.25139	0.404205	48.9621	0.687822	0.988768	P02768	TRUE
P02768_K549_+395.1	RA_B1 vs Ctrl_B1	-0.0330143	0.196952	-0.167626	53.0738	0.867514	0.988768	P02768	TRUE
P02768_K549_+419.1	RA_B1 vs Ctrl_B1	-0.807489	0.316396	-2.55214	46.6794	0.0140404	0.498436	P02768	TRUE
P02768_K549_+475.2	RA_B1 vs Ctrl_B1	-0.0315334	0.233384	-0.135114	49.9842	0.893064	0.988768	P02768	TRUE
P02768_K565_+312.1	RA_B1 vs Ctrl_B1	0.131652	0.173996	0.756638	56.2227	0.452426	0.988768	P02768	TRUE
P02768_K565_+369.1	RA_B1 vs Ctrl_B1	-0.00272848	0.176931	-0.0154212	55.7434	0.987751	0.998751	P02768	TRUE
P02768_K565_+383.1	RA_B1 vs Ctrl_B1	0.0528015	0.20305	0.260042	52.4271	0.79585	0.988768	P02768	TRUE
P02768_K565_+395.1	RA_B1 vs Ctrl_B1	0.0383844	0.175521	0.218689	55.9704	0.827688	0.988768	P02768	TRUE
P02768_K588_+355.1	RA_B1 vs Ctrl_B1	-0.0504859	0.165876	-0.30436	56.3953	0.761974	0.988768	P02768	TRUE
P02768_M111_+281.1	RA_B1 vs Ctrl_B1	-0.184138	0.198067	-0.929673	52.9505	0.356759	0.988768	P02768	TRUE
P02768_M322_+281.1	RA_B1 vs Ctrl_B1	-0.693949	0.333179	-2.08281	38.7762	0.043912	0.779439	P02768	TRUE
P02768_M572_+281.1	RA_B1 vs Ctrl_B1	-0.0650302	0.203359	-0.31978	52.396	0.750407	0.988768	P02768	TRUE
P02768_N133_+314.1	RA_B1 vs Ctrl_B1	-0.228005	0.18016	-1.26557	55.2454	0.21098	0.988768	P02768	TRUE
P02768_P137_+329.1	RA_B1 vs Ctrl_B1	0.0381064	0.183257	0.20794	54.7949	0.836047	0.988768	P02768	TRUE
P02768_P59_+329.1	RA_B1 vs Ctrl_B1	-0.119908	0.288282	-0.415939	47.4678	0.679329	0.988768	P02768	TRUE
P02768_Q194_+298.1	RA_B1 vs Ctrl_B1	0.0425018	0.299752	0.14179	47.1178	0.887851	0.988768	P02768	TRUE
P02768_Q53_+314.1	RA_B1 vs Ctrl_B1	-0.180714	0.246488	-0.733152	48.0778	0.467026	0.988768	P02768	TRUE
P02768_R210_+270.1	RA_B1 vs Ctrl_B1	0.205777	0.211151	0.974548	51.661	0.334326	0.988768	P02768	TRUE
P02768_T103_+311.1	RA_B1 vs Ctrl_B1	0.0988102	0.165381	0.597471	57.7965	0.552527	0.988768	P02768	TRUE
P02768_T107_+311.1	RA_B1 vs Ctrl_B1	0.0661867	0.210712	0.314109	51.7	0.754702	0.988768	P02768	TRUE
P02768_T520_+311.1	RA_B1 vs Ctrl_B1	0.281517	0.332535	0.84658	45.2427	0.401685	0.988768	P02768	TRUE
P02787_C260_+367.1	RA_B1 vs Ctrl_B1	-0.08728	0.267052	-0.326827	47.6009	0.745231	0.988768	P02787	TRUE
P04196_K445_+312.1	RA_B1 vs Ctrl_B1	0.366334	0.378802	0.967086	53.6358	0.337842	0.988768	P04196	TRUE
P0DOY3_K50_+312.1	RA_B1 vs Ctrl_B1	-0.124319	0.346592	-0.358689	73.7042	0.720853	0.988768	P0DOY3	TRUE
Q14624_K113_+312.1	RA_B1 vs Ctrl_B1	0.211272	0.273808	0.771608	57.8053	0.443489	0.988768	Q14624	TRUE
P0CG04_K50_+312.1	RA vs Ctrl	0.240823	0.235635	1.02202	43	0.312488	0.373961	missing	FALSE
P0CG04_K50_+312.1	RA_B1 vs Ctrl_B1	-0.167804	0.335133	-0.500709	43	0.619129	0.979504	missing	FALSE
Q66K66_T7_+311.1	RA vs Ctrl	-0.682851	0.223436	-3.05614	43	0.00384416	0.0215865	missing	FALSE
Q66K66_T7_+311.1	RA_B1 vs Ctrl_B1	-0.311619	0.317783	-0.980601	43	0.332275	0.979504	missing	FALSE

## Sheet: Table S9
Table S9: DDA universal spectrum identifiers (USI)
Fraction	DDA Method	Accession	Peptide	PEAKS Score (-10lgP)	ppm	m/z	Z	Found By	Modified Sequence	Universal Spectrum Identifier	Peptide Type	Detected by mgfHunter?
Enriched	HD-DDA Trap	P99110	DAGLTNSDIDEVILVGGSTR	121.98	-4.5	1016.52	2	PEAKS DB	DAGLTNSDIDEVILVGGSTR	mzspec:PXD058666:S4_22_10_109.mzXML:scan:3995:DAGLTNSDIDEVILVGGSTR/2	Non-derivatized	No
Enriched	HD-DDA Trap	P99110	DAGLTNSDIDEVILVGGSTR	120.04	-6.5	1016.52	2	PEAKS DB	DAGLTNSDIDEVILVGGSTR	mzspec:PXD058666:S4_22_10_05.mzXML:scan:7408:DAGLTNSDIDEVILVGGSTR/2	Non-derivatized	No
Enriched	HD-DDA Trap	P99110	DAGLTNSDIDEVILVGGSTR	119.55	-3.1	1016.52	2	PEAKS DB	DAGLTNSDIDEVILVGGSTR	mzspec:PXD058666:S4_22_10_70.mzXML:scan:3297:DAGLTNSDIDEVILVGGSTR/2	Non-derivatized	No
Enriched	HD-DDA Trap	P99110	DAGLTNSDIDEVILVGGSTR	118.86	-2.5	1016.52	2	PEAKS DB	DAGLTNSDIDEVILVGGSTR	mzspec:PXD058666:S4_22_10_11.mzXML:scan:7508:DAGLTNSDIDEVILVGGSTR/2	Non-derivatized	No
Enriched	HD-DDA Trap	P99110	DAGLTNSDIDEVILVGGSTR	118.48	-5.3	1016.52	2	PEAKS DB	DAGLTNSDIDEVILVGGSTR	mzspec:PXD058666:S4_22_10_06.mzXML:scan:7378:DAGLTNSDIDEVILVGGSTR/2	Non-derivatized	Yes
Enriched	HD-DDA Trap	P99110	DAGLTNSDIDEVILVGGSTR	118.3	-2.6	678.016	3	PEAKS DB	DAGLTNSDIDEVILVGGSTR	mzspec:PXD058666:S4_22_10_05.mzXML:scan:7402:DAGLTNSDIDEVILVGGSTR/3	Non-derivatized	Yes
Enriched	HD-DDA Trap	P99110	DAGLTNSDIDEVILVGGSTR	116.33	-2.8	1016.52	2	PEAKS DB	DAGLTNSDIDEVILVGGSTR	mzspec:PXD058666:S4_22_10_04.mzXML:scan:7439:DAGLTNSDIDEVILVGGSTR/2	Non-derivatized	No
Enriched	HD-DDA Trap	P99110	DAGLTNSDIDEVILVGGSTR	114.8	-2.5	1016.52	2	PEAKS DB	DAGLTNSDIDEVILVGGSTR	mzspec:PXD058666:S4_22_10_11.mzXML:scan:7512:DAGLTNSDIDEVILVGGSTR/2	Non-derivatized	No
Enriched	HD-DDA Trap	P99110	DAGLTNSDIDEVILVGGSTR	114.75	-6.5	1016.52	2	PEAKS DB	DAGLTNSDIDEVILVGGSTR	mzspec:PXD058666:S4_22_10_05.mzXML:scan:7388:DAGLTNSDIDEVILVGGSTR/2	Non-derivatized	No
Enriched	HD-DDA Trap	P99110	DAGLTNSDIDEVILVGGSTR	113.85	-5.3	1016.52	2	PEAKS DB	DAGLTNSDIDEVILVGGSTR	mzspec:PXD058666:S4_22_10_06.mzXML:scan:7366:DAGLTNSDIDEVILVGGSTR/2	Non-derivatized	No
Enriched	HD-DDA Trap	P99110	DAGLTNSDIDEVILVGGSTR	112.74	-2.3	1016.52	2	PEAKS DB	DAGLTNSDIDEVILVGGSTR	mzspec:PXD058666:S4_22_5_18.mzXML:scan:3455:DAGLTNSDIDEVILVGGSTR/2	Non-derivatized	No
Enriched	HD-DDA Trap	P99110	DAGLTNSDIDEVILVGGSTR	112.5	-2.9	1016.52	2	PEAKS DB	DAGLTNSDIDEVILVGGSTR	mzspec:PXD058666:S4_22_16_69.mzXML:scan:6914:DAGLTNSDIDEVILVGGSTR/2	Non-derivatized	No
Enriched	HD-DDA Trap	P99110	DAGLTNSDIDEVILVGGSTR	111.75	-2.6	678.016	3	PEAKS DB	DAGLTNSDIDEVILVGGSTR	mzspec:PXD058666:S4_22_10_05.mzXML:scan:7390:DAGLTNSDIDEVILVGGSTR/3	Non-derivatized	Yes
Enriched	HD-DDA Trap	P99110	DAGLTNSDIDEVILVGGSTR	108.8	-2.9	1016.52	2	PEAKS DB	DAGLTNSDIDEVILVGGSTR	mzspec:PXD058666:S4_22_16_69.mzXML:scan:6922:DAGLTNSDIDEVILVGGSTR/2	Non-derivatized	No
Enriched	HD-DDA Trap	P99110	DAGLTNSDIDEVILVGGSTR	105.44	-2.8	1016.52	2	PEAKS DB	DAGLTNSDIDEVILVGGSTR	mzspec:PXD058666:S4_22_10_04.mzXML:scan:7430:DAGLTNSDIDEVILVGGSTR/2	Non-derivatized	No
Enriched	HD-DDA Trap	P99110	DAGLTNSDIDEVILVGGSTR	99.03	-3.2	678.016	3	PEAKS DB	DAGLTNSDIDEVILVGGSTR	mzspec:PXD058666:S4_22_10_04.mzXML:scan:7429:DAGLTNSDIDEVILVGGSTR/3	Non-derivatized	Yes
Enriched	HD-DDA Trap	P99110	DAGLTNSDIDEVILVGGSTR	98.18	-8.7	678.012	3	PEAKS DB	DAGLTNSDIDEVILVGGSTR	mzspec:PXD058666:S4_22_10_06.mzXML:scan:7380:DAGLTNSDIDEVILVGGSTR/3	Non-derivatized	Yes
Enriched	HD-DDA Trap	P99110	DAGLTNSDIDEVILVGGSTR	97.96	-8.7	678.012	3	PEAKS DB	DAGLTNSDIDEVILVGGSTR	mzspec:PXD058666:S4_22_10_06.mzXML:scan:7374:DAGLTNSDIDEVILVGGSTR/3	Non-derivatized	Yes
Enriched	HD-DDA Trap	P99110	DAGLTNSDIDEVILVGGSTR	90.08	-5.2	678.014	3	PEAKS DB	DAGLTNSDIDEVILVGGSTR	mzspec:PXD058666:S4_22_10_11.mzXML:scan:7521:DAGLTNSDIDEVILVGGSTR/3	Non-derivatized	Yes
Enriched	HD-DDA Trap	P99110	DAGLTNSDIDEVILVGGSTR	80.53	-9.6	1016.51	2	PEAKS DB	DAGLTNSDIDEVILVGGSTR	mzspec:PXD058666:S4_22_10_10.mzXML:scan:7460:DAGLTNSDIDEVILVGGSTR/2	Non-derivatized	No
Enriched	HD-DDA Trap	P99110	DAGLTNSDIDEVILVGGSTR	74.72	-8.8	678.012	3	PEAKS DB	DAGLTNSDIDEVILVGGSTR	mzspec:PXD058666:S4_22_10_10.mzXML:scan:7442:DAGLTNSDIDEVILVGGSTR/3	Non-derivatized	Yes
Enriched	HD-DDA Trap	P99110	TLTDLGENIGEEDKK	114.78	6.7	831.429	2	PEAKS DB	TLTDLGENIGEEDKK	mzspec:PXD058666:S4_22_16_71.mzXML:scan:4749:TLTDLGENIGEEDKK/2	Non-derivatized	No
Enriched	HD-DDA Trap	P99110	TLTDLGENIGEEDKK	114.65	6.7	831.429	2	PEAKS DB	TLTDLGENIGEEDKK	mzspec:PXD058666:S4_22_16_71.mzXML:scan:4741:TLTDLGENIGEEDKK/2	Non-derivatized	Yes
Enriched	HD-DDA Trap	P99110	TLTDLGENIGEEDKK	114.4	8.7	831.43	2	PEAKS DB	TLTDLGENIGEEDKK	mzspec:PXD058666:S4_22_10_29.mzXML:scan:2356:TLTDLGENIGEEDKK/2	Non-derivatized	Yes
Enriched	HD-DDA Trap	P99110	TLTDLGENIGEEDKK	113.56	4	831.426	2	PEAKS DB	TLTDLGENIGEEDKK	mzspec:PXD058666:S4_22_10_70.mzXML:scan:2525:TLTDLGENIGEEDKK/2	Non-derivatized	Yes
Enriched	HD-DDA Trap	P99110	TLTDLGENIGEEDKK	113.43	9.9	831.431	2	PEAKS DB	TLTDLGENIGEEDKK	mzspec:PXD058666:S4_22_16_67.mzXML:scan:4638:TLTDLGENIGEEDKK/2	Non-derivatized	Yes
Enriched	HD-DDA Trap	P99110	TLTDLGENIGEEDKK	112.81	6.9	831.428	2	PEAKS DB	TLTDLGENIGEEDKK	mzspec:PXD058666:S4_22_10_11.mzXML:scan:5280:TLTDLGENIGEEDKK/2	Non-derivatized	No
Enriched	HD-DDA Trap	P99110	TLTDLGENIGEEDKK	111.04	8.7	831.43	2	PEAKS DB	TLTDLGENIGEEDKK	mzspec:PXD058666:S4_22_10_72.mzXML:scan:2403:TLTDLGENIGEEDKK/2	Non-derivatized	Yes
Enriched	HD-DDA Trap	P99110	TLTDLGENIGEEDKK	110.13	2.8	831.425	2	PEAKS DB	TLTDLGENIGEEDKK	mzspec:PXD058666:S4_22_10_05.mzXML:scan:5223:TLTDLGENIGEEDKK/2	Non-derivatized	Yes
Enriched	HD-DDA Trap	P99110	TLTDLGENIGEEDKK	109.96	3.8	831.427	2	PEAKS DB	TLTDLGENIGEEDKK	mzspec:PXD058666:S4_22_16_75.mzXML:scan:4697:TLTDLGENIGEEDKK/2	Non-derivatized	Yes
Enriched	HD-DDA Trap	P99110	TLTDLGENIGEEDKK	109.47	7.7	554.622	3	PEAKS DB	TLTDLGENIGEEDKK	mzspec:PXD058666:S4_21_49_13.mzXML:scan:3912:TLTDLGENIGEEDKK/3	Non-derivatized	No
Enriched	HD-DDA Trap	P99110	TLTDLGENIGEEDKK	108.78	9.6	831.431	2	PEAKS DB	TLTDLGENIGEEDKK	mzspec:PXD058666:S4_22_10_109.mzXML:scan:3260:TLTDLGENIGEEDKK/2	Non-derivatized	No
Enriched	HD-DDA Trap	P99110	TLTDLGENIGEEDKK	107.22	6.9	831.428	2	PEAKS DB	TLTDLGENIGEEDKK	mzspec:PXD058666:S4_22_10_11.mzXML:scan:5271:TLTDLGENIGEEDKK/2	Non-derivatized	No
Enriched	HD-DDA Trap	P99110	TLTDLGENIGEEDKK	106.17	5.9	554.619	3	PEAKS DB	TLTDLGENIGEEDKK	mzspec:PXD058666:S4_21_48_13.mzXML:scan:5820:TLTDLGENIGEEDKK/3	Non-derivatized	No
Enriched	HD-DDA Trap	P99110	TLTDLGENIGEEDKK	106.07	2.2	831.425	2	PEAKS DB	TLTDLGENIGEEDKK	mzspec:PXD058666:S4_22_10_06.mzXML:scan:5192:TLTDLGENIGEEDKK/2	Non-derivatized	Yes
Enriched	HD-DDA Trap	P99110	TLTDLGENIGEEDKK	105.87	2.4	831.426	2	PEAKS DB	TLTDLGENIGEEDKK	mzspec:PXD058666:S4_22_16_77.mzXML:scan:4713:TLTDLGENIGEEDKK/2	Non-derivatized	No
Enriched	HD-DDA Trap	P99110	TLTDLGENIGEEDKK	105.62	2.1	831.424	2	PEAKS DB	TLTDLGENIGEEDKK	mzspec:PXD058666:S4_22_16_69.mzXML:scan:4972:TLTDLGENIGEEDKK/2	Non-derivatized	No
Enriched	HD-DDA Trap	P99110	TLTDLGENIGEEDKK	105.16	-3.9	831.419	2	PEAKS DB	TLTDLGENIGEEDKK	mzspec:PXD058666:S4_22_5_18.mzXML:scan:2701:TLTDLGENIGEEDKK/2	Non-derivatized	No
Enriched	HD-DDA Trap	P99110	TLTDLGENIGEEDKK	104.89	2.4	831.426	2	PEAKS DB	TLTDLGENIGEEDKK	mzspec:PXD058666:S4_22_16_77.mzXML:scan:4717:TLTDLGENIGEEDKK/2	Non-derivatized	Yes
Enriched	HD-DDA Trap	P99110	TLTDLGENIGEEDKK	103.38	2.8	831.425	2	PEAKS DB	TLTDLGENIGEEDKK	mzspec:PXD058666:S4_22_10_05.mzXML:scan:5214:TLTDLGENIGEEDKK/2	Non-derivatized	Yes
Enriched	HD-DDA Trap	P99110	TLTDLGENIGEEDKK	101.18	11	554.619	3	PEAKS DB	TLTDLGENIGEEDKK	mzspec:PXD058666:S4_21_48_02.mzXML:scan:5690:TLTDLGENIGEEDKK/3	Non-derivatized	No
Enriched	HD-DDA Trap	P99110	TLTDLGENIGEEDKK	97.71	10.8	831.424	2	PEAKS DB	TLTDLGENIGEEDKK	mzspec:PXD058666:S4_21_48_03.mzXML:scan:5693:TLTDLGENIGEEDKK/2	Non-derivatized	No
Enriched	HD-DDA Trap	P99110	TLTDLGENIGEEDKK	97.14	4.9	554.62	3	PEAKS DB	TLTDLGENIGEEDKK	mzspec:PXD058666:S4_22_5_18.mzXML:scan:2697:TLTDLGENIGEEDKK/3	Non-derivatized	No
Enriched	HD-DDA Trap	P99110	TLTDLGENIGEEDKK	97	4.8	554.619	3	PEAKS DB	TLTDLGENIGEEDKK	mzspec:PXD058666:S4_21_48_11.mzXML:scan:5792:TLTDLGENIGEEDKK/3	Non-derivatized	No
Enriched	HD-DDA Trap	P99110	TLTDLGENIGEEDKK	96.38	5.4	831.428	2	PEAKS DB	TLTDLGENIGEEDKK	mzspec:PXD058666:S4_22_10_04.mzXML:scan:5248:TLTDLGENIGEEDKK/2	Non-derivatized	No
Enriched	HD-DDA Trap	P99110	TLTDLGENIGEEDKK	96.31	11.3	554.624	3	PEAKS DB	TLTDLGENIGEEDKK	mzspec:PXD058666:S4_21_49_12.mzXML:scan:4041:TLTDLGENIGEEDKK/3	Non-derivatized	No
Enriched	HD-DDA Trap	P99110	TLTDLGENIGEEDKK	96.28	5.4	831.428	2	PEAKS DB	TLTDLGENIGEEDKK	mzspec:PXD058666:S4_22_10_04.mzXML:scan:5260:TLTDLGENIGEEDKK/2	Non-derivatized	No
Enriched	HD-DDA Trap	P99110	TLTDLGENIGEEDKK	95.78	4.8	554.619	3	PEAKS DB	TLTDLGENIGEEDKK	mzspec:PXD058666:S4_21_48_11.mzXML:scan:5797:TLTDLGENIGEEDKK/3	Non-derivatized	No
Enriched	HD-DDA Trap	P99110	TLTDLGENIGEEDKK	94.84	9.6	554.622	3	PEAKS DB	TLTDLGENIGEEDKK	mzspec:PXD058666:S4_21_48_04.mzXML:scan:5673:TLTDLGENIGEEDKK/3	Non-derivatized	No
Enriched	HD-DDA Trap	P99110	TLTDLGENIGEEDKK	93.97	-2.3	831.419	2	PEAKS DB	TLTDLGENIGEEDKK	mzspec:PXD058666:S4_21_48_13.mzXML:scan:5833:TLTDLGENIGEEDKK/2	Non-derivatized	No
Enriched	HD-DDA Trap	P99110	TLTDLGENIGEEDKK	93.29	2.1	831.424	2	PEAKS DB	TLTDLGENIGEEDKK	mzspec:PXD058666:S4_22_16_69.mzXML:scan:4996:TLTDLGENIGEEDKK/2	Non-derivatized	No
Enriched	HD-DDA Trap	P99110	TLTDLGENIGEEDKK	93.22	6.7	831.429	2	PEAKS DB	TLTDLGENIGEEDKK	mzspec:PXD058666:S4_22_10_109.mzXML:scan:3266:TLTDLGENIGEEDKK/2	Non-derivatized	No
Enriched	HD-DDA Trap	P99110	TLTDLGENIGEEDKK	92.84	-2.4	831.419	2	PEAKS DB	TLTDLGENIGEEDKK	mzspec:PXD058666:S4_21_48_11.mzXML:scan:5795:TLTDLGENIGEEDKK/2	Non-derivatized	No
Enriched	HD-DDA Trap	P99110	TLTDLGENIGEEDKK	91.91	0.7	554.615	3	PEAKS DB	TLTDLGENIGEEDKK	mzspec:PXD058666:S4_21_48_20.mzXML:scan:5666:TLTDLGENIGEEDKK/3	Non-derivatized	No
Enriched	HD-DDA Trap	P99110	TLTDLGENIGEEDKK	91.31	8.7	554.621	3	PEAKS DB	TLTDLGENIGEEDKK	mzspec:PXD058666:S4_21_48_12.mzXML:scan:5794:TLTDLGENIGEEDKK/3	Non-derivatized	No
Enriched	HD-DDA Trap	P99110	TLTDLGENIGEEDKK	90.54	7.2	831.429	2	PEAKS DB	TLTDLGENIGEEDKK	mzspec:PXD058666:S4_22_10_10.mzXML:scan:5208:TLTDLGENIGEEDKK/2	Non-derivatized	No
Enriched	HD-DDA Trap	P99110	TLTDLGENIGEEDKK	87.8	-4.6	831.418	2	PEAKS DB	TLTDLGENIGEEDKK	mzspec:PXD058666:S4_21_48_04.mzXML:scan:5682:TLTDLGENIGEEDKK/2	Non-derivatized	No
Enriched	HD-DDA Trap	P99110	TLTDLGENIGEEDKK	85.96	7.2	831.429	2	PEAKS DB	TLTDLGENIGEEDKK	mzspec:PXD058666:S4_22_10_10.mzXML:scan:5231:TLTDLGENIGEEDKK/2	Non-derivatized	No
Enriched	HD-DDA Trap	P99110	TLTDLGENIGEEDKK	85	8.7	831.43	2	PEAKS DB	TLTDLGENIGEEDKK	mzspec:PXD058666:S4_22_10_72.mzXML:scan:2411:TLTDLGENIGEEDKK/2	Non-derivatized	No
Enriched	HD-DDA Trap	P99110	TLTDLGENIGEEDKK	84.15	6.8	554.62	3	PEAKS DB	TLTDLGENIGEEDKK	mzspec:PXD058666:S4_21_49_14.mzXML:scan:4121:TLTDLGENIGEEDKK/3	Non-derivatized	No
Enriched	HD-DDA Trap	P99110	TLTDLGENIGEEDKK	84.14	6.3	554.62	3	PEAKS DB	TLTDLGENIGEEDKK	mzspec:PXD058666:S4_22_5_19.mzXML:scan:2782:TLTDLGENIGEEDKK/3	Non-derivatized	No
Enriched	HD-DDA Trap	P99110	TLTDLGENIGEEDKK	83.12	2	831.422	2	PEAKS DB	TLTDLGENIGEEDKK	mzspec:PXD058666:S4_21_48_12.mzXML:scan:5807:TLTDLGENIGEEDKK/2	Non-derivatized	No
Enriched	HD-DDA Trap	P99110	TLTDLGENIGEEDKK	82.74	-2.6	831.42	2	PEAKS DB	TLTDLGENIGEEDKK	mzspec:PXD058666:S4_22_5_20.mzXML:scan:2913:TLTDLGENIGEEDKK/2	Non-derivatized	No
Enriched	HD-DDA Trap	P99110	TLTDLGENIGEEDKK	82.21	5.4	554.62	3	PEAKS DB	TLTDLGENIGEEDKK	mzspec:PXD058666:S4_22_5_20.mzXML:scan:2910:TLTDLGENIGEEDKK/3	Non-derivatized	No
Enriched	HD-DDA Trap	P99110	TLTDLGENIGEEDKK	79.75	6.7	831.429	2	PEAKS DB	TLTDLGENIGEEDKK	mzspec:PXD058666:S4_22_16_73.mzXML:scan:4678:TLTDLGENIGEEDKK/2	Non-derivatized	No
Enriched	HD-DDA Trap	P99110	TLTDLGENIGEEDKK	79.58	6.7	831.429	2	PEAKS DB	TLTDLGENIGEEDKK	mzspec:PXD058666:S4_22_16_73.mzXML:scan:4672:TLTDLGENIGEEDKK/2	Non-derivatized	Yes
Enriched	HD-DDA Trap	P99110	TLTDLGENIGEEDKK	51.88	-6.7	831.413	2	PEAKS DB	TLTDLGENIGEEDKK	mzspec:PXD058666:S4_21_48_20.mzXML:scan:5679:TLTDLGENIGEEDKK/2	Non-derivatized	No
Enriched	HD-DDA Trap	P99110	GVNPDEVVAM(+15.99)GAAIQGGVITGDVK	103.94	-9.4	771.73	3	PEAKS DB	GVNPDEVVAM[+16]GAAIQGGVITGDVK	mzspec:PXD058666:S4_22_10_05.mzXML:scan:6909:GVNPDEVVAM[+15.994915]GAAIQGGVITGDVK/3	Non-derivatized	Yes
Enriched	HD-DDA Trap	P99110	GVNPDEVVAM(+15.99)GAAIQGGVITGDVK	103.63	-0.5	771.737	3	PEAKS DB	GVNPDEVVAM[+16]GAAIQGGVITGDVK	mzspec:PXD058666:S4_22_10_109.mzXML:scan:3798:GVNPDEVVAM[+15.994915]GAAIQGGVITGDVK/3	Non-derivatized	Yes
Enriched	HD-DDA Trap	P99110	GVNPDEVVAM(+15.99)GAAIQGGVITGDVK	102.24	-9.4	771.73	3	PEAKS DB	GVNPDEVVAM[+16]GAAIQGGVITGDVK	mzspec:PXD058666:S4_22_10_05.mzXML:scan:6892:GVNPDEVVAM[+15.994915]GAAIQGGVITGDVK/3	Non-derivatized	No
Enriched	HD-DDA Trap	P99110	GVNPDEVVAM(+15.99)GAAIQGGVITGDVK	99.06	2.8	771.74	3	PEAKS DB	GVNPDEVVAM[+16]GAAIQGGVITGDVK	mzspec:PXD058666:S4_22_10_06.mzXML:scan:6870:GVNPDEVVAM[+15.994915]GAAIQGGVITGDVK/3	Non-derivatized	Yes
Enriched	HD-DDA Trap	P99110	GVNPDEVVAM(+15.99)GAAIQGGVITGDVK	94.63	1.9	771.739	3	PEAKS DB	GVNPDEVVAM[+16]GAAIQGGVITGDVK	mzspec:PXD058666:S4_22_10_06.mzXML:scan:6876:GVNPDEVVAM[+15.994915]GAAIQGGVITGDVK/3	Non-derivatized	Yes
Enriched	HD-DDA Trap	P99110	GVNPDEVVAM(+15.99)GAAIQGGVITGDVK	94.39	-9.4	771.73	3	PEAKS DB	GVNPDEVVAM[+16]GAAIQGGVITGDVK	mzspec:PXD058666:S4_22_10_05.mzXML:scan:6904:GVNPDEVVAM[+15.994915]GAAIQGGVITGDVK/3	Non-derivatized	No
Enriched	HD-DDA Trap	P99110	GVNPDEVVAM(+15.99)GAAIQGGVITGDVK	91.39	-1.2	771.737	3	PEAKS DB	GVNPDEVVAM[+16]GAAIQGGVITGDVK	mzspec:PXD058666:S4_22_10_04.mzXML:scan:6930:GVNPDEVVAM[+15.994915]GAAIQGGVITGDVK/3	Non-derivatized	No
Enriched	HD-DDA Trap	P99110	GVNPDEVVAM(+15.99)GAAIQGGVITGDVK	86.63	-6.7	771.732	3	PEAKS DB	GVNPDEVVAM[+16]GAAIQGGVITGDVK	mzspec:PXD058666:S4_22_10_11.mzXML:scan:7007:GVNPDEVVAM[+15.994915]GAAIQGGVITGDVK/3	Non-derivatized	No
Enriched	HD-DDA Trap	P99110	GVNPDEVVAM(+15.99)GAAIQGGVITGDVK	83.74	-4	771.735	3	PEAKS DB	GVNPDEVVAM[+16]GAAIQGGVITGDVK	mzspec:PXD058666:S4_22_10_10.mzXML:scan:6905:GVNPDEVVAM[+15.994915]GAAIQGGVITGDVK/3	Non-derivatized	No
Enriched	HD-DDA Trap	P99110	GVNPDEVVAM(+15.99)GAAIQGGVITGDVK	72.4	-1.2	771.737	3	PEAKS DB	GVNPDEVVAM[+16]GAAIQGGVITGDVK	mzspec:PXD058666:S4_22_10_04.mzXML:scan:6961:GVNPDEVVAM[+15.994915]GAAIQGGVITGDVK/3	Non-derivatized	Yes
Enriched	HD-DDA Trap	P99110	GVNPDEVVAM(+15.99)GAAIQGGVITGDVK	71.12	-9.7	771.73	3	PEAKS DB	GVNPDEVVAM[+16]GAAIQGGVITGDVK	mzspec:PXD058666:S4_22_10_06.mzXML:scan:6906:GVNPDEVVAM[+15.994915]GAAIQGGVITGDVK/3	Non-derivatized	Yes
Enriched	HD-DDA Trap	P99110	GVNPDEVVAM(+15.99)GAAIQGGVITGDVK	68.17	-4.4	771.734	3	PEAKS DB	GVNPDEVVAM[+16]GAAIQGGVITGDVK	mzspec:PXD058666:S4_22_10_10.mzXML:scan:6949:GVNPDEVVAM[+15.994915]GAAIQGGVITGDVK/3	Non-derivatized	No
Enriched	HD-DDA Trap	P99110	GVNPDEVVAM(+15.99)GAAIQGGVITGDVK	67.54	-9.4	771.73	3	PEAKS DB	GVNPDEVVAM[+16]GAAIQGGVITGDVK	mzspec:PXD058666:S4_22_10_05.mzXML:scan:6930:GVNPDEVVAM[+15.994915]GAAIQGGVITGDVK/3	Non-derivatized	Yes
Enriched	HD-DDA Trap	P99110	QAITNPNTVQSIK	98.02	4.1	707.398	2	PEAKS DB	QAITNPNTVQSIK	mzspec:PXD058666:S4_21_49_13.mzXML:scan:3606:QAITNPNTVQSIK/2	Non-derivatized	No
Enriched	HD-DDA Trap	P99110	QAITNPNTVQSIK	89.13	5.6	707.397	2	PEAKS DB	QAITNPNTVQSIK	mzspec:PXD058666:S4_21_48_13.mzXML:scan:5208:QAITNPNTVQSIK/2	Non-derivatized	No
Enriched	HD-DDA Trap	P99110	QAITNPNTVQSIK	88.81	-1	707.388	2	PEAKS DB	QAITNPNTVQSIK	mzspec:PXD058666:S4_21_48_03.mzXML:scan:5075:QAITNPNTVQSIK/2	Non-derivatized	No
Enriched	HD-DDA Trap	P99110	QAITNPNTVQSIK	87.19	-0.2	707.395	2	PEAKS DB	QAITNPNTVQSIK	mzspec:PXD058666:S4_22_16_67.mzXML:scan:4139:QAITNPNTVQSIK/2	Non-derivatized	No
Enriched	HD-DDA Trap	P99110	QAITNPNTVQSIK	86.83	5.6	707.397	2	PEAKS DB	QAITNPNTVQSIK	mzspec:PXD058666:S4_21_48_13.mzXML:scan:5225:QAITNPNTVQSIK/2	Non-derivatized	Yes
Enriched	HD-DDA Trap	P99110	QAITNPNTVQSIK	86.28	-5	707.385	2	PEAKS DB	QAITNPNTVQSIK	mzspec:PXD058666:S4_21_48_02.mzXML:scan:5076:QAITNPNTVQSIK/2	Non-derivatized	No
Enriched	HD-DDA Trap	P99110	QAITNPNTVQSIK	86.07	0.3	707.396	2	PEAKS DB	QAITNPNTVQSIK	mzspec:PXD058666:S4_22_16_75.mzXML:scan:4206:QAITNPNTVQSIK/2	Non-derivatized	No
Enriched	HD-DDA Trap	P99110	QAITNPNTVQSIK	85.55	-5	707.385	2	PEAKS DB	QAITNPNTVQSIK	mzspec:PXD058666:S4_21_48_02.mzXML:scan:5080:QAITNPNTVQSIK/2	Non-derivatized	No
Enriched	HD-DDA Trap	P99110	QAITNPNTVQSIK	85.12	-2.9	707.393	2	PEAKS DB	QAITNPNTVQSIK	mzspec:PXD058666:S4_22_10_11.mzXML:scan:4671:QAITNPNTVQSIK/2	Non-derivatized	No
Enriched	HD-DDA Trap	P99110	QAITNPNTVQSIK	84.32	4.7	707.397	2	PEAKS DB	QAITNPNTVQSIK	mzspec:PXD058666:S4_21_48_04.mzXML:scan:5067:QAITNPNTVQSIK/2	Non-derivatized	No
Enriched	HD-DDA Trap	P99110	QAITNPNTVQSIK	84.01	2.7	707.397	2	PEAKS DB	QAITNPNTVQSIK	mzspec:PXD058666:S4_22_16_71.mzXML:scan:4254:QAITNPNTVQSIK/2	Non-derivatized	No
Enriched	HD-DDA Trap	P99110	QAITNPNTVQSIK	83.92	3.2	707.398	2	PEAKS DB	QAITNPNTVQSIK	mzspec:PXD058666:S4_22_10_05.mzXML:scan:4635:QAITNPNTVQSIK/2	Non-derivatized	No
Enriched	HD-DDA Trap	P99110	QAITNPNTVQSIK	82.47	0.3	707.396	2	PEAKS DB	QAITNPNTVQSIK	mzspec:PXD058666:S4_22_16_77.mzXML:scan:4217:QAITNPNTVQSIK/2	Non-derivatized	Yes
Enriched	HD-DDA Trap	P99110	QAITNPNTVQSIK	82.23	1.5	707.396	2	PEAKS DB	QAITNPNTVQSIK	mzspec:PXD058666:S4_21_49_12.mzXML:scan:3738:QAITNPNTVQSIK/2	Non-derivatized	No
Enriched	HD-DDA Trap	P99110	QAITNPNTVQSIK	81.36	-2.9	707.393	2	PEAKS DB	QAITNPNTVQSIK	mzspec:PXD058666:S4_22_10_11.mzXML:scan:4675:QAITNPNTVQSIK/2	Non-derivatized	No
Enriched	HD-DDA Trap	P99110	QAITNPNTVQSIK	81.12	0.3	707.396	2	PEAKS DB	QAITNPNTVQSIK	mzspec:PXD058666:S4_22_16_77.mzXML:scan:4212:QAITNPNTVQSIK/2	Non-derivatized	Yes
Enriched	HD-DDA Trap	P99110	QAITNPNTVQSIK	80.68	0.4	707.395	2	PEAKS DB	QAITNPNTVQSIK	mzspec:PXD058666:S4_22_16_69.mzXML:scan:4522:QAITNPNTVQSIK/2	Non-derivatized	No
Enriched	HD-DDA Trap	P99110	QAITNPNTVQSIK	80.12	9	707.4	2	PEAKS DB	QAITNPNTVQSIK	mzspec:PXD058666:S4_21_48_11.mzXML:scan:5186:QAITNPNTVQSIK/2	Non-derivatized	No
Enriched	HD-DDA Trap	P99110	QAITNPNTVQSIK	79.42	0.4	707.395	2	PEAKS DB	QAITNPNTVQSIK	mzspec:PXD058666:S4_22_16_69.mzXML:scan:4537:QAITNPNTVQSIK/2	Non-derivatized	No
Enriched	HD-DDA Trap	P99110	QAITNPNTVQSIK	78.85	1.6	707.395	2	PEAKS DB	QAITNPNTVQSIK	mzspec:PXD058666:S4_21_49_14.mzXML:scan:3792:QAITNPNTVQSIK/2	Non-derivatized	No
Enriched	HD-DDA Trap	P99110	QAITNPNTVQSIK	72.25	1.4	707.397	2	PEAKS DB	QAITNPNTVQSIK	mzspec:PXD058666:S4_22_10_06.mzXML:scan:4606:QAITNPNTVQSIK/2	Non-derivatized	No
[truncated: 3,193 more rows]
